# Supplementary material for: Ancient trans-species polymorphism at the Major Histocompatibility Complex in primates
Source: eLife. 2025 Sep 12;14:RP103547. doi: 10.7554/eLife.103547 (PMC12431779; doi:10.7554/eLife.103547)
Supplement: Source code 1. [file elife-103547-code1.zip]

Archive with 45 entries (44 files):
- xml_files_to_run_BEAST/
- __MACOSX/._xml_files_to_run_BEAST
- xml_files_to_run_BEAST/DPAgroup_exon3_1.xml
- xml_files_to_run_BEAST/Egroup_exon4_1.xml
- xml_files_to_run_BEAST/Agroup_exon2_1.xml
- xml_files_to_run_BEAST/DRAgroup_exon2_1.xml
- xml_files_to_run_BEAST/DQAgroup_exon3_1.xml
- xml_files_to_run_BEAST/.DS_Store
- __MACOSX/xml_files_to_run_BEAST/._.DS_Store
- xml_files_to_run_BEAST/DOAgroup_exon3_1.xml
- xml_files_to_run_BEAST/Egroup_exon2_1.xml
- xml_files_to_run_BEAST/Agroup_exon4_1.xml
- xml_files_to_run_BEAST/DMAgroup_exon2_1.xml
- xml_files_to_run_BEAST/Agroup_exon3_1.xml
- xml_files_to_run_BEAST/DRAgroup_exon3_1.xml
- xml_files_to_run_BEAST/DPAgroup_exon2_1.xml
- xml_files_to_run_BEAST/DMAgroup_exon3_1.xml
- xml_files_to_run_BEAST/DQAgroup_exon2_1.xml
- xml_files_to_run_BEAST/Egroup_exon3_1.xml
- xml_files_to_run_BEAST/DOAgroup_exon2_1.xml
- xml_files_to_run_BEAST/DPBgroup_exon2_1.xml
- xml_files_to_run_BEAST/Cgroup_exon2_1.xml
- xml_files_to_run_BEAST/DRBgroup_exon3_1.xml
- xml_files_to_run_BEAST/Bgroup_exon3_1.xml
- xml_files_to_run_BEAST/Ggroup_exon4_1.xml
- xml_files_to_run_BEAST/BEAST_substBMA_template.xml
- __MACOSX/xml_files_to_run_BEAST/._BEAST_substBMA_template.xml
- xml_files_to_run_BEAST/DQBgroup_exon2_1.xml
- xml_files_to_run_BEAST/Fgroup_exon3_1.xml
- xml_files_to_run_BEAST/DOBgroup_exon2_1.xml
- xml_files_to_run_BEAST/Cgroup_exon4_1.xml
- xml_files_to_run_BEAST/Ggroup_exon2_1.xml
- xml_files_to_run_BEAST/DMBgroup_exon3_1.xml
- xml_files_to_run_BEAST/DRBgroup_exon2_1.xml
- xml_files_to_run_BEAST/Bgroup_exon2_1.xml
- __MACOSX/xml_files_to_run_BEAST/._Bgroup_exon2_1.xml
- xml_files_to_run_BEAST/DPBgroup_exon3_1.xml
- xml_files_to_run_BEAST/Fgroup_exon4_1.xml
- xml_files_to_run_BEAST/Cgroup_exon3_1.xml
- xml_files_to_run_BEAST/Bgroup_exon4_1.xml
- xml_files_to_run_BEAST/Ggroup_exon3_1.xml
- xml_files_to_run_BEAST/DMBgroup_exon2_1.xml
- xml_files_to_run_BEAST/DQBgroup_exon3_1.xml
- xml_files_to_run_BEAST/DOBgroup_exon3_1.xml
- xml_files_to_run_BEAST/Fgroup_exon2_1.xml
