# Supplementary material for: Ancient trans-species polymorphism at the Major Histocompatibility Complex in primates
Source: eLife. 2025 Sep 12;14:RP103547. doi: 10.7554/eLife.103547 (PMC12431779; doi:10.7554/eLife.103547)
Supplement: Source code 1. [file elife-103547-code1.zip › xml_files_to_run_BEAST/DRAgroup_exon2_1.xml]

<beast version='2.0'
       namespace='beast.core:beast.evolution.tree.coalescent:beast.core.util:beast.evolution.nuc:beast.evolution.operators:beast.evolution.sitemodel:beast.evolution.substitutionmodel:beast.evolution.branchratemodel:beast.evolution.likelihood:beast.core.parameter:beast.math.distributions:beast.evolution.operators.util'>
<data id="alignment" dataType="nucleotide">

<sequence id="seq_Mane-DRA_01:03:01"	taxon="Mane-DRA_01:03:01"	totalcount="4"	value="------------------------------aagaacacgtgatc---atccaggctgagttctatctgaaccc---tgaccaatcaggagagtttatgtttgactttgatggtgatgagattttccacgtggatatggcaaagaaggagacggtctggcggcttgaagaatttggacgatttgccagc------tttgaggctcaaggtgc---------attggccaacatagctgtggacaaagccaacctggaaatcatgacaaagcgctcc---aacaatactccaatcaccaatg---------------------------------------"/>
<sequence id="seq_Casy-DRA_XM_008069772.2"	taxon="Casy-DRA_XM_008069772.2"	totalcount="4"	value="------------------------------aggaacatgtgatt---atccaggctgagttctatctgtcccc---tgacaaagaaggcgagtttatgtttgactttgatggcaatgagattttccacgtggatttgcaaaagaaggagacgatctggcggcttaaagaatttggacaatttgccagc------tttgaagctcagggtgc---------attggccaacatggccgtggataaagccaacttggaaatcatgattcagcgctcc---aaccacaccccagacaccaatg---------------------------------------"/>
<sequence id="seq_Eled-DPA_XM_006882197.1"	taxon="Eled-DPA_XM_006882197.1"	totalcount="4"	value="------------------------------cagaccacgtgtca---acttatgcaatgtttgcacagacaga---aagtccaacaggggagtatatgtttgagtttgatgaggatgagcagttctatgtggatcttgacaagaaggaaactgtctggcatctgccagagtttggtcgagccttttcc------tttgaggctcaaggtgg---------gttgagcaacattgtgataatgaagagcaacttgaagatcatgattgacaggtcc---aaccacactcaagacaccaatg---------------------------------------"/>
<sequence id="seq_Mamu-DRA_01:04:01:01"	taxon="Mamu-DRA_01:04:01:01"	totalcount="4"	value="------------------------------aagaacacgtgatc---atccaggctgagttctatctgaaccc---tgaccaatcaggagagtttatgtttgactttgatggtgatgagattttccacgtggatatggcaaagaaggagacggtctggcggcttgaagaatttggacgatttgccagc------tttgaggctcaaggtgc---------actggccaacatagctgtggacaaagccaacctggaaatcatgacaaagcgctcc---aacaatactccaatcaccaatg---------------------------------------"/>
<sequence id="seq_Paan-DRA_01:02:01"	taxon="Paan-DRA_01:02:01"	totalcount="4"	value="------------------------------aagaacacgtgatc---atccaggctgagttctatctgaaccc---tgaccaatcaggagagtttatgtttgactttgatggtgatgagattttccacgtggatatggcaaagaaggagacagtctggcggcttgaagaatttggacgatttgccagc------tttgaggctcaaggtgc---------attggccaacatagctgtggacaaagccaacctggaaatcatgacaaagcgctcc---aacaatactccaatcaccaatg---------------------------------------"/>
<sequence id="seq_Caja-DOA_XM_002746411.4"	taxon="Caja-DOA_XM_002746411.4"	totalcount="4"	value="------------------------------ctgaccacatgggctcctacggacccgccttctaccagtctta---cgacgcctcgggccagttcacccatgagtttgatggggaacagctgttctctgtggacctgaagaaaagcgaggccgggtggcgtctgcctgagtttggcgactttgcccgc------tttgacccacagggtgg---------gctggccagcatcgccgtgatcaaagctcatctggatgtcctggtggagcgctcc---aaccgtaccagggccatcaacg---------------------------------------"/>
<sequence id="seq_Mane-DRA_01:04:01"	taxon="Mane-DRA_01:04:01"	totalcount="4"	value="------------------------------aagaacacgtgatc---atccaggctgagttctatctgaaccc---tgaccaatcaggagagtttatgtttgactttgatggtgatgagattttccacgtggatatggcaaagaaggagacggtctggcggcttgaagaatttggacgatttgccagc------tttgaggctcaaggtgc---------actggccaacatagctgtggacaaagccaacctggaaatcatgacaaagcgctcc---aacaatactccaatcaccaatg---------------------------------------"/>
<sequence id="seq_Malo-DRA_01:02"	taxon="Malo-DRA_01:02"	totalcount="4"	value="------------------------------aagaacacgtgatc---atccaggctgagttctatctgaaccc---tgaccaatcaggagagtttatgtttgactttgatggtgatgagattttccacgtggatatggcaaagaaggagacggtctggcggcttgaagaatttggacgatttgccagc------tttgaggctcaaggtgc---------attggccaacatagctgtggacaaagccaacctggaaatcatgacaaagcgctcc---aacaatactccaatcaccaatg---------------------------------------"/>
<sequence id="seq_Malo-DRA_01:03"	taxon="Malo-DRA_01:03"	totalcount="4"	value="------------------------------aagaacacgtgatc---atccaggctgagttctatctgaaccc---tgaccaatcaggagagtttatgtttgactttgatggtgatgagattttccacgtggatatggcaaagaaggagacggtctggcggcttgaagaatttggacgatttgccagc------tttgaggctcaaggtgc---------attggccaacatagctgtggacaaagccaacctggaaatcatgacaaagcgctcc---aacaatactccaatcaccaatg---------------------------------------"/>
<sequence id="seq_Malo-DRA_01:04"	taxon="Malo-DRA_01:04"	totalcount="4"	value="------------------------------aagaacacgtgatc---atccaggctgagttctatctgaaccc---tgaccaatcaggagagtttatgtttgactttgatggtgatgagattttccacgtggatatggcaaagaaggagacggtctggcggcttgaagaatttggacgatttgccagc------tttgaggctcaaggtgc---------attggccaacatagctgtggacaaagccaacctggaaatcatgacaaagcgctcc---aacaatactccaatcaccaatg---------------------------------------"/>
<sequence id="seq_Malo-DRA_01:05"	taxon="Malo-DRA_01:05"	totalcount="4"	value="------------------------------aagaacacgtgatc---atccaggctgagttctatctgaaccc---tgaccaatcaggagagtttatgtttgactttgatggtgatgagattttccacgtggatatggcaaagaaggagacggtctggcggcttgaagaatttggacgatttgccagc------tttgaggctcaaggtgc---------actggccaacatagctgtggacaaagccaacctggaaatcatgacaaagcgctcc---aacaatactccaatcaccaatg---------------------------------------"/>
<sequence id="seq_Trma-DRA_NW_004444391.1:c118995-113896"	taxon="Trma-DRA_NW_004444391.1:c118995-113896"	totalcount="4"	value="------------------------------aggagcatgtgatc---atccaggctgaattctatcagacccc---tgaccagtcaggcgagtttatgtttgactttgatggtgatgagattttccatgtggatatggaaaagaaagagacagtctggcggcttgaagaatttggacgttttgccagc------tttgaggctcagggtgc---------attggccaatatagctgtggacaaagccaacctggacatcatgatgaaacgctcc---aactacacgccaaacaacaatg---------------------------------------"/>
<sequence id="seq_Prco-DRA_XM_012653754.1"	taxon="Prco-DRA_XM_012653754.1"	totalcount="4"	value="------------------------------aggaacatgtgatc---atccaggctgagttctatctggcccc---tgaccaatcaggagagtttatgtttgactttgatggcgatgagattttccatgtggacatggacaagaaggagacgatctggcggcttgaagaatttggacgatttgccagc------tttgaggctcagggtgc---------attggccaatatagctgtgggcaaagccaacctggaaatcatgatgaagcgctct---aacaacaccccggacaccaatg---------------------------------------"/>
<sequence id="seq_Leca-DRA_XM_045541780.1"	taxon="Leca-DRA_XM_045541780.1"	totalcount="4"	value="------------------------------aggaacatgtgatc---atccaggctgagttctatctggcccc---tgaacaatcaggcgagtttatgtttgactttgatggcgatgagattttccatgtggacctggacaagaaggagacggtctggcggcttgaagaatttggacgatttgccagc------tttgaggcgcagggtgc---------actggccaatatagctgtggacaaagccaacctggacatcatgacgaagcgctct---aacagcaccccgaacaccaatg---------------------------------------"/>
<sequence id="seq_Mamo-DRA_XM_046465776.1"	taxon="Mamo-DRA_XM_046465776.1"	totalcount="4"	value="------------------------------aggaccataccatc---atccaggcagaattctatctgcaccc---tgatgaattaggagagtttatgtttgactttgacggtgatgagattttccatgtggattcaaaaattaaggagacggtctggaggcttaaagaattcggacaatttgccagc------tttgaggctcagggtgc---------attggccaatctagctgtggacaaagccaacctagacatcatgatgaagcgctcc---aacaacacttgggactccaatg---------------------------------------"/>
<sequence id="seq_Mamo-DPA_XM_046464518.1"	taxon="Mamo-DPA_XM_046464518.1"	totalcount="4"	value="------------------------------cggaccatgtgtca---atttatgccatctttgcacagaccca---tgcaccatcaggagagtatatgtttgagttggatgaggatgagcaattctatgtggatcaggacaagaaggagaccatctggcgtctgccagagtttggccgagcctttcgc------tttgattttcagggcgg---------gctgactaacattgctatagcaaagtcaaacctggatatgatgacagagctcacc---aatcacacccaggccaccagcg---------------------------------------"/>
<sequence id="seq_Paan-DRA_01:01:01"	taxon="Paan-DRA_01:01:01"	totalcount="4"	value="------------------------------aagaacacgtgatc---atccaggctgagttctatctgaaccc---tgaccaatcaggagagtttatgtttgactttgatggtgatgagattttccacgtggatatggcaaagaaggagacggtctggcggcttgaagaatttggacgatttgccagc------tttgaggctcaaggtgc---------attggccaacatagctgtggacaaagccaacctggaaatcatgacaaagcgctcc---aacaatactccaatcaccaatg---------------------------------------"/>
<sequence id="seq_Hosa-DQA2_01:01:01:01"	taxon="Hosa-DQA2_01:01:01:01"	totalcount="4"	value="------------------------------ctgaccatgttgcctcctatggtgtgaacttctaccagtctca---cggtccctctggccagtacacccatgaatttgatggagacgaggagttctatgtggacctggagacgaaagagactgtctggcagttgcctatgtttagcaaatttataagt------tttgacccgcagagtgc---------actgagaaatatggctgtgggaaaacacaccttggaattcatgatgagacagtcc---aactctaccgctgccaccaatg---------------------------------------"/>
<sequence id="seq_Caja-DQA1_27:01"	taxon="Caja-DQA1_27:01"	totalcount="4"	value="------------------------------ctgaccacgttgcctcttatggtgtaaacttgtaccagtctta---tggtccctctggccagttcacccatgaattcgatggagacgaggagttctacgtggacctagggaaaaaggagactgtctggcgattgcctgtgttcagcacatttacaagt------tttgacccacagggcgc---------actgacaaacatcgctacgatgaaacccggcttggacatcctgattaaacgctcc---aactgtaccgctgctaccaatg---------------------------------------"/>
<sequence id="seq_Puya-DRA_XM_040462540.1"	taxon="Puya-DRA_XM_040462540.1"	totalcount="4"	value="------------------------------aggagcatgtgatc---atccaggctgagttctatctgaagcc---tgactcatcaggcgagtttatgtttgactttgatggtgatgagattttccacgtggatatggaaaagaaggagacagtgtggcggcttgaagaatttggacattttgccagc------tttgaggcccagggtgc---------cttggccaatatagctgtggacaaagctaacctggacatcttgataaagcgctcc---aacaacaccccaaacatcaatg---------------------------------------"/>
<sequence id="seq_Mafa-DRA_01:02:01:01"	taxon="Mafa-DRA_01:02:01:01"	totalcount="4"	value="------------------------------aagaacacgtgatc---atccaggctgagttctatctgaaccc---tgaccaatcaggagagtttatgtttgactttgatggtgatgagattttccacgtggatatggcaaagaaggagacggtctggcggcttgaagaatttggacgatttgccagc------tttgaggctcaaggtgc---------attggccaacatagctgtggacaaagccaacctggaaatcatgacaaagcgctcc---aacaatactccaatcaccaatg---------------------------------------"/>
<sequence id="seq_Math-DRA_XM_050787509.1"	taxon="Math-DRA_XM_050787509.1"	totalcount="4"	value="------------------------------aagaacacgtgatc---atccaggctgagttctatctgaaccc---tgaccaatcaggagagtttatgtttgactttgatggtgatgagattttccacgtggatatggcaaagaaggagacggtctggcggcttgaagaatttggacgatttgccagc------tttgaggctcaaggtgc---------attggccaacatagctgtggacaaagccaacctggaaatcatgacaaagcgctcc---aacaatactccaatcaccaatg---------------------------------------"/>
<sequence id="seq_Mamu-DQA_XM_028846899.1"	taxon="Mamu-DQA_XM_028846899.1"	totalcount="4"	value="-------------------------------tgaccacgttgcctcttacggtgtaaacttgtaccagactta---cggtctctctggccagtacacccacgaatttgatggagacgagcagttctacgtggacctggagaggaaggagactgtctggcggttgcctctgttcagcaaatttggaggt------tttgacccgcagggtgc---------actgagaaacttggctgtgggaaaacacaacttgaacatcctgattaaacactcc---aactctaccgctgctaccaatg---------------------------------------"/>
<sequence id="seq_Eqca-DRA_001:01"	taxon="Eqca-DRA_001:01"	totalcount="4"	value="------------------------------aggatcacgtaatc---atccaggctgagttctatctgaagcc---tggcgactcaggagagtttatgtttgactttgatggtgatgagatttttcacgtggatatggacaagaaggagacggtctggcggcttgaagaatttggacgttttgccagc------tttgaggctcagggtgc---------tttggccaatatagctgtggacaaagccaacctggagatcatgatgaagcgctcc---aacaacactccaaacaccaatg---------------------------------------"/>
<sequence id="seq_Eqca-DRA_001:04"	taxon="Eqca-DRA_001:04"	totalcount="4"	value="------------------------------aggatcacgtaatc---atccaggctgagttctatctgaagcc---tggcgactcaggagagtttatgtttgactttgatggtgatgagatttttcacgtggatatggacaagaaggagacggtctggcggcttgaagaatttggacgttttgccagc------tttgaggctcagggtgc---------tttggccaatatagctgtggacaaagccaacctggagatcatgatgaagcgctcc---aacaacactccaaacaccaatg---------------------------------------"/>
<sequence id="seq_Hosa-DPA2_01:01:01:01"	taxon="Hosa-DPA2_01:01:01:01"	totalcount="4"	value="------------------------------cagaccatgtgtca---acatatgcggagtttgtgcagacgca---cagaccctctggggagtatatgtttgaatttgatgaggaggagcagttctacgtgaacctggatgagaaggagatggtctggcctctaccagagtttattcacacctttgac------tttggtgctcagagggg---------tattgctggcatcgtcatggcaaggaagcacttgaacacccggatc-aatggtcc---aaacagacttgggccacaaatg---------------------------------------"/>
<sequence id="seq_Mamu-DRA_01:06:01"	taxon="Mamu-DRA_01:06:01"	totalcount="4"	value="------------------------------aagaacacgtgatc---atccaggctgagttctatctgaaccc---tgaccaatcaggagagtttatgtttgactttgatggtgatgagattttccacgtggatatggcaaagaaggagacggtctggcggcttgaagaatttggacgatttgccagc------tttgaggctcaaggtgc---------actggccaacatagctgtggacaaagccaacctggaaatcatgacaaagcgctcc---aacaatactccaatcaccaatg---------------------------------------"/>
<sequence id="seq_Coan-DRA_XM_011944795.1"	taxon="Coan-DRA_XM_011944795.1"	totalcount="4"	value="------------------------------aagaacatgtgatc---atccaggctgagttctatctgaaccc---tgaccaatcaggagagtttatgtttgactttgatggtgatgagattttccacgtggatatggcaaagaaggagacggtctggcggcttgaagaatttggacgatttgccagc------tttgaggctcaaggtgc---------attggccaacatagctgtggacaaagccaacctggaaatcatgacaaagcgctcc---aacaatactccaatcaccaatg---------------------------------------"/>
<sequence id="seq_Eqca-DRA_002:01"	taxon="Eqca-DRA_002:01"	totalcount="4"	value="------------------------------aggatcacgtgatc---atccaggctgagttctatctgaaccc---tggcgactcaggagagtttatgtttgactttgatggtgatgagatttttcacgtggatatggacaagaaggagacggtctggcggcttgaagaatttggacgttttgccagc------tttgaggctcagggtgc---------tttggccaatatagctgtggacaaagctaacctggagatcatgatgaagcgctcc---aacaacactccaaacaccaatg---------------------------------------"/>
<sequence id="seq_SLA-DQA_01:01"	taxon="SLA-DQA_01:01"	totalcount="4"	value="------------------------------ccgaccatgttgcctcctatggcttaaatgtctaccagtctta---cggtcccagcggctattttacccatgaatttgatggcgacgaggaattctacgtggacctggagaagaaggagactgtctggcggctgcctctgtttagtgaatttacaagt------tttgacccgcagggtgc---------actgaggaatatagctacgttaaaacataacttgaacatcgtgactaaacgctcc---aacaacaccgcggctgtcaatc---------------------------------------"/>
<sequence id="seq_Leca-DMA_XM_045541804.1"	taxon="Leca-DMA_XM_045541804.1"	totalcount="4"	value="ttcctactccagtgtggcaggatgacctgcagaaccacacgttc---ttgcacaccgtgtactgccagtatgg---gaatcccagcatggggctctctgagacctatgatgaggaccagcttttctcctttgacttttcccggaacacccgagttcctcgcctgcctgaatttgccaagtggactgaggaacagagcgatgcctctgccat---------cttgtttgacacagggttctgccagatgatggtccagcaaataggcccacagcttgatgggaaaatcccagtgtccagag---------------------------------------"/>
<sequence id="seq_Hosa-DPA1_01:03:01:01"	taxon="Hosa-DPA1_01:03:01:01"	totalcount="4"	value="------------------------------cggaccatgtgtca---acttatgccgcgtttgtacagacgca---tagaccaacaggggagtttatgtttgaatttgatgaagatgagatgttctatgtggatctggacaagaaggagaccgtctggcatctggaggagtttggccaagccttttcc------tttgaggctcagggcgg---------gctggctaacattgctatattgaacaacaacttgaataccttgatccagcgttcc---aaccacactcaggccaccaacg---------------------------------------"/>
<sequence id="seq_Mafa-DRA_02:01:01:01"	taxon="Mafa-DRA_02:01:01:01"	totalcount="4"	value="------------------------------aagatcatgtgatc---atccaggccgagttctatctgaaccc---tgaccaatcaggcgagtatatgtttgactttgatggtgatgagcttttccacgtggatatggcaaagaaggagacggtctggcggcttgaagaatttggacgatttgccagc------tttgaggctcaaggtgc---------actggcgaacatagctgtggacaaagccaacctggaaatcatgacaaagcgctcc---aacaatactccaatcaccaatg---------------------------------------"/>
<sequence id="seq_Mamu-DRA_NM_001134298.1"	taxon="Mamu-DRA_NM_001134298.1"	totalcount="4"	value="------------------------------aagaacacgtgatc---atccaggctgagttctatctgaaccc---tgaccaatcaggagagtttatgtttgactttgatggtgatgagattttccacgtggatatggcaaagaaggagacggtctggcggcttgaagaatttggacgatttgccagc------tttgaggctcaaggtgc---------attggccaacatagctgtggacaaagccaacctggaaatcatgacaaagcgctcc---aacaatactccaatcaccaatg---------------------------------------"/>
<sequence id="seq_Nyco-DRA_XM_053603865.1"	taxon="Nyco-DRA_XM_053603865.1"	totalcount="4"	value="------------------------------aggaacatgtgatc---atccaggccgagttctatctggctcc---tgaccaatcaggagagtttatgttcgactttgatggtgatgagattttccatgtggatatggaaaagaaagaaacagtctggcggcttgaagaatttggacagtttgccagc------tttgaggctcagggtgc---------attggccaacatagctgtggacaaagccaacctggagatcatgataaagcgctcc---aacagcaccccagataccaacg---------------------------------------"/>
<sequence id="seq_Ocpr-DRA_XM_004590254.2"	taxon="Ocpr-DRA_XM_004590254.2"	totalcount="4"	value="------------------------------aggaacacgtgatc---atccaagctgagtactacatgtcacctggtgatgatgcaggagagtttatgtttgacttcgacggtgatgagattttccatgtggacctggggaaaagagagaccgtctggcggcttgctgaatttggacagtttgccagc------tttgaggctcagggtgc---------cctggccaacatagctgtggacaaagccaacctggaaatcatgatgaagcgctcc---aacaacaccccagactccagcg---------------------------------------"/>
<sequence id="seq_Ovca-DRA_01:10:01"	taxon="Ovca-DRA_01:10:01"	totalcount="4"	value="------------------------------aggaccatgtgatc---atccaggctgagttctatctgaaccc---tgaggaatcagccgagtttatgtttgactttgatggtgatgagattttccacgtggatatgcagaagaaggagacagtgtggcggcttccagaatttggacgttttgccagc------tttgaggctcagggtgc---------cctggccaatatggctgtgatgaaagccaacctggacatcatgataaagcgctcc---aacaacaccccgaacaccaatg---------------------------------------"/>
<sequence id="seq_Ceat-DRA_XM_012034596.1"	taxon="Ceat-DRA_XM_012034596.1"	totalcount="4"	value="------------------------------aagaacacgtgatc---atccaggctgagttctatctgaaccc---tgaccaatcaggagagtttatgtttgactttgatggtgatgagattttccacgtggatatggcaaagaaggagacggtctggcggcttgaagaatttggacgatttgccagc------tttgaggctcaaggtgc---------attggccaacatagctgtggacaaagccaacctggaaatcatgacaaagcgctcc---aacaatactccaatcaccaatg---------------------------------------"/>
<sequence id="seq_Mamu-DRA_01:03:01:01"	taxon="Mamu-DRA_01:03:01:01"	totalcount="4"	value="------------------------------aagaacacgtgatc---atccaggctgagttctatctgaaccc---tgaccaatcaggagagtttatgtttgactttgatggtgatgagattttccacgtggatatggcaaagaaggagacggtctggcggcttgaagaatttggacgatttgccagc------tttgaggctcaaggtgc---------attggccaacatagctgtggacaaagccaacctggaaatcatgacaaagcgctcc---aacaatactccaatcaccaatg---------------------------------------"/>
<sequence id="seq_Leca-DQA_XM_045541783.1"	taxon="Leca-DQA_XM_045541783.1"	totalcount="4"	value="-------------------------------tgaccacgttgcctcctatggcataaacgtctaccagtctta---cggcccctctggccagtacacccatgaatttgatggagatgaggagttctacgtggacctggagaggaaggagactgtctggcggctgcctgagtttagcaaatttacaagt------tttgacccacaaggtgc---------actgagaaacatagctacagtaaaatacaacttggacatcgtgattaaacgctcc---aactctaccgctgctaccaatg---------------------------------------"/>
<sequence id="seq_Chsa-DRA_01:01:01"	taxon="Chsa-DRA_01:01:01"	totalcount="4"	value="------------------------------aagaacacgtgatc---atccaggctgagttctatctgaaccc---tgaccaatcaggagagtttatgtttgactttgatggtgatgagattttccacgtggatatggcaaagaaggagacggtctggcggcttgaagaatttggacgatttgccagc------tttgaggctcaaggtgc---------attggccaacatagctgtggacaaagccaacctggaaatcatgacaaagcgctcc---aacaataccccaatcaccaacg---------------------------------------"/>
<sequence id="seq_Poab-DRA_NC_036909.1:32749203-32754392"	taxon="Poab-DRA_NC_036909.1:32749203-32754392"	totalcount="4"	value="------------------------------aagaacatgtgatc---atccaggccgagttctatctgaatcc---tgaccaatcaggcgaatttatgtttgactttgatggtgatgagattttccacgtggatatggcaaagaaggagacagtctggcggcttgaagaatttggacgattttccagc------tttgaggctcaaggtgc---------attggccaacatagctgtggataaagccaacctggaaatcatgacaaagcgctcc---aactatactccgatcaccaatg---------------------------------------"/>
<sequence id="seq_Gogo-DRA_01:01:01"	taxon="Gogo-DRA_01:01:01"	totalcount="4"	value="------------------------------aagaacatgtgatc---atccaggctgagttctatctgaatcc---tgaccaatcaggcgagtttatgtttgactttgatggtgatgagattttccacgtggatatggcaaagaaggagacggtctggcggcttgaagaatttggacgatttgccagc------tttgaggctcaaggtgc---------attggccaacatagctgtggacaaagccaacctggaaatcatgacaaagcgctcc---aactatactccgatcaccaatg---------------------------------------"/>
<sequence id="seq_Aovo-DRA_01:03"	taxon="Aovo-DRA_01:03"	totalcount="4"	value="------------------------------aagaacatgtgatc---atccaggccgagttctatctgaaccc---tgaccagtcaggggagtatatgtttgactttgatggtgatgagattttccatgtggatatagcaaagaaggagacagtctggcggcttgaagaatttgggaaatttgccagc------tttgaggcccagggtgc---------actggccaacatagctgtggacaaagccaacctggaaatcatgacaaagcgctcc---aacaatactccgatctccaacg---------------------------------------"/>
<sequence id="seq_Nole-DRA_XM_003272148.3"	taxon="Nole-DRA_XM_003272148.3"	totalcount="4"	value="------------------------------aagaacacgtgatc---atccaggccgagttctatctgaatcc---tgaccagtcaggcgagtttatgtttgactttgatggtgatgagattttccacgtggatatggcaaagaaggagacggtctggcggcttgaagaatttggacgatttgccagc------tttgaggctcaaggtgc---------attggccaacatagctgtggacaaagccaacctggaaatcatgacaaagcgctcc---aactctactccgatcaccaatg---------------------------------------"/>
<sequence id="seq_Aona-DRA_01:02"	taxon="Aona-DRA_01:02"	totalcount="4"	value="------------------------------aagaacatgtgatc---atccaggccgagttctatctgaaccc---tgaccagtcaggggagtatatgtttgactttgatggtgatgagattttccatgtggatatagcaaagaaggagacagtctggcggcttgaagaatttgggaaatttgccagc------tttgaggcccagggtgc---------actggccaacatagctgtggacaaagccaacctggaaatcatgacaaagtgctcc---aacaatactccgatctccaacg---------------------------------------"/>
<sequence id="seq_Aona-DRA_01:03"	taxon="Aona-DRA_01:03"	totalcount="4"	value="------------------------------aagaacatgtgatc---atccaggccgagttctatctgaaccc---tgaccagtcaggggagtatatgtttgactttgatggtgatgagattttccatgtggatatagcaaagaaggagacagtctggcggcttgaagaatttgggaaatttgccagc------tttgaggcccagggtgc---------actggccaacatagctgtggacaaagccaacctggaaatcatgacaaagcgctcc---aacaatactccgatctccaacg---------------------------------------"/>
<sequence id="seq_Ceim-DRA_XM_017522747.2"	taxon="Ceim-DRA_XM_017522747.2"	totalcount="4"	value="------------------------------aagaacacgtgatc---atccaggccgagttctatctgaaccc---tgaccaagcaggggagtttatgtttgactttgatggtgatgagattttccatgtggatgtggcaaagaaggagacggtctggcggcttgaagaatttgggaaatttgccagc------tttgaggcccagggtgc---------actggccaacatagctgtggacaaagccaacctggaaatcatgacaaagcgctcc---aacaacactccgatctccaatg---------------------------------------"/>
<sequence id="seq_Hosa-DRA_01:03"	taxon="Hosa-DRA_01:03"	totalcount="4"	value="------------------------------aagaacatgtgatc---atccaggccgagttctatctgaatcc---tgaccaatcaggcgagtttatgtttgactttgatggtgatgagattttccatgtggatatggcaaagaaggagacggtctggcggcttgaagaatttggacgatttgccagc------tttgaggctcaaggtgc---------attggccaacatagctgtggacaaagccaacctggaaatcatgacaaagcgctcc---aactatactccgatcaccaatg---------------------------------------"/>
<sequence id="seq_Hosa-DRA_01:04"	taxon="Hosa-DRA_01:04"	totalcount="4"	value="------------------------------aagaacatgtgatc---atccaggccgagttctatctgaatcc---tgaccaatcaggcgagtttatgtttgactttgatggtgatgagattttccatgtggatatggcaaagaaggagacggtctggcggcttgaagaatttggacgatttgccagc------tttgaggctcaaggtgc---------attggccaacatagctgtggacaaagccaacctggaaatcatgacaaagcgctcc---aactatactccgatcaccaatg---------------------------------------"/>
<sequence id="seq_Hosa-DRA_01:05"	taxon="Hosa-DRA_01:05"	totalcount="4"	value="------------------------------aagaacatgtgatc---atccaggccgagttctatctgaatcc---tgaccaatcaggcgagtttatgtttgactttgatggtgatgagattttccatgtggatatggcaaagaaggagacggtctggcggcttgaagaatttggacgatttgccagc------tttgaggctcaaggtgc---------attggccaacatagctgtggacaaagccaacctggaaatcatgacaaagcgctcc---aactatactccgatcaccaatg---------------------------------------"/>
<sequence id="seq_Aona-DRA_01:01:01"	taxon="Aona-DRA_01:01:01"	totalcount="4"	value="------------------------------aagaacatgtgatc---atccaggccgagttctatctgaaccc---tgaccagtcaggggagtatatgtttgactttgatggtgatgagattttccatgtggatatagcaaagaaggagacagtctggcggcttgaagaatttgggaaatttgccagc------tttgaggcccagggtgc---------actggccaacatagctgtggacaaagccaacctggaaatcatgacaaagcgctcc---aacaatactccgatctccaacg---------------------------------------"/>
<sequence id="seq_Cadr-DRA_NC_044530.1:c21063500-21058750"	taxon="Cadr-DRA_NC_044530.1:c21063500-21058750"	totalcount="4"	value="------------------------------aggaacacgtgatc---atccaggctgagttctatctgaaccc---tgacaagtcaggcgagtatatgtttgactttgacggtgatgagattttccacgtggatctggaaaagaaggagacggtctggcggcttgaagaatttggacggtttgccagc------tttgaggctcagggtgc---------attggccaatatagctgtggacaaagccaacctggacatcatgataaagcgctcc---aaccacaccccgaacaccaatg---------------------------------------"/>
<sequence id="seq_Mamu-DRA_01:02:01:01"	taxon="Mamu-DRA_01:02:01:01"	totalcount="4"	value="------------------------------aagaacacgtgatc---atccaggctgagttctatctgaaccc---tgaccaatcaggagagtttatgtttgactttgatggtgatgagattttccacgtggatatggcaaagaaggagacggtctggcggcttgaagaatttggacgatttgccagc------tttgaggctcaaggtgc---------attggccaacatagctgtggacaaagccaacctggaaatcatgacaaagcgctcc---aacaatactccaatcaccaatg---------------------------------------"/>
<sequence id="seq_Mafa-DRA_XM_015448843.2"	taxon="Mafa-DRA_XM_015448843.2"	totalcount="4"	value="------------------------------aagaacacgtgatc---atccaggctgagttctatctgaaccc---tgaccaatcaggagagtttatgtttgactttgatggtgatgagattttccacgtggatatggcaaagaaggagacggtctggcggcttgaagaatttggacgatttgccagc------tttgaggctcaaggtgc---------actggccaacatagctgtggacaaagccaacctggaaatcatgacaaagcgctcc---aacaatactccaatcaccaatg---------------------------------------"/>
<sequence id="seq_Hosa-DRA_01:02:02:01"	taxon="Hosa-DRA_01:02:02:01"	totalcount="4"	value="------------------------------aagaacatgtgatc---atccaggccgagttctatctgaatcc---tgaccaatcaggcgagtttatgtttgactttgatggtgatgagattttccatgtggatatggcaaagaaggagacggtctggcggcttgaagaatttggacgatttgccagc------tttgaggctcaaggtgc---------attggccaacatagctgtggacaaagccaacctggaaatcatgacaaagcgctcc---aactatactccgatcaccaatg---------------------------------------"/>
<sequence id="seq_SLA-DMA_01:01:01"	taxon="SLA-DMA_01:01:01"	totalcount="4"	value="ctcctgctccagggtggagggatgagctgcaaaaccacacgttc---cagtacacaatgtactgccaggatgg---gaatcccgaagtgggactctccgaggtctatgatggggaccagcttttctccttcaacttttcccagaacatccgagtgcctcgcctgcctgaatttgcggactgggctcaccagattgaagacactcctgccat---------tttctttgacaaaggattctgccgagagatgatcgaaaaagttggcccactgtttgaagggaaaatcccagtgtctagag---------------------------------------"/>
<sequence id="seq_Enlu-DRA_XM_022510872.1"	taxon="Enlu-DRA_XM_022510872.1"	totalcount="4"	value="------------------------------aggaccatgtgatc---atccaggctgagttctatctgacccc---tgaccaatcaggcgagtttatgtttgacttcgatggtgatgagattttccacgtggatatggaaaagaaggagacagtgtggcagctggaagatttggacnngcttgccagc------tttgaggcacagggtgc---------cttggctaacatagctgtggacaaagctaacctagacatcatgataaagtgctcc---aaccacactgcaaacaccaacg---------------------------------------"/>
<sequence id="seq_Pite-DRA_NC_045438.1:137126695-137131777"	taxon="Pite-DRA_NC_045438.1:137126695-137131777"	totalcount="4"	value="------------------------------aagaacacgtgatc---atccaggctgagttctatctgaaccc---tgaccaatcaggagagtttatgtttgactttgatggtgatgagattttccacgtggatatggcaaagaaggagacggtctggcggcttgaagaatttggacgatttgccggc------tttgaggctcaaggtgc---------attggccaacatagctgtggacaaagccaacctggaaatcatgacaaagcgctcc---aacaatactccaatcaccaatg---------------------------------------"/>
<sequence id="seq_Caja-DMA_XM_002746410.4"	taxon="Caja-DMA_XM_002746410.4"	totalcount="4"	value="ctcctacttcagtgtggcgggatgacctgcaaaaccacacgttc---cagcacacagtgtactgccaggatgg---gagtcccagtgttggactctctgagtcctacgatgaagaccagcttttcttcttcaacttttccgagaacactcgggtgcctcgcctgcctgaatttgctgactgggctcaggaacagagagatgctcctgccat---------tttatttgacaaagtgttctgccagatgatgatccgggaactagagccaatatttgatgggaaaatcccggtgtccagag---------------------------------------"/>
<sequence id="seq_Patr-DRA_01:01:01"	taxon="Patr-DRA_01:01:01"	totalcount="4"	value="------------------------------aagaacatgtgatc---atccaggccgagttctatctgaatcc---tgaccaatcaggcgagtttatgtttgactttgatggtgatgagattttccacgtggatatggcaaagaaggagacggtctggcggcttgaagaatttggacgatttgccagc------tttgaggctcaaggtgc---------attggccaacatagctgtggacaaagccaacctggaaatcatgacaaagcgctcc---aactatactccgatcaccaatg---------------------------------------"/>
<sequence id="seq_Poab-DRA_01:01:01"	taxon="Poab-DRA_01:01:01"	totalcount="4"	value="------------------------------aagaacatgtgatc---atccaggccgagttctatctgaatcc---tgaccaatcaggcgaatttatgtttgactttgatggtgatgagattttccacgtggatatggcaaagaaggagacagtctggcggcttgaagaatttggacgatttgccagc------tttgaggctcaaggtgc---------attggccaacatagctgtggataaagccaacctggaaatcatgacaaagcgctcc---aactatactccgatcaccaatg---------------------------------------"/>
<sequence id="seq_Mamu-DRA_02:01:01:01"	taxon="Mamu-DRA_02:01:01:01"	totalcount="4"	value="------------------------------aagatcatgtgatc---atccaggccgagttctatctgaaccc---tgaccaatcaggcgagtatatgtttgactttgatggtgatgagcttttccacgtggatatggcaaagaaggagacggtctggcggcttgaagaatttggacgatttgccagc------tttgaggctcaaggtgc---------actggcgaacatagctgtggacaaagccaacctggaaatcatgacaaagcgctcc---aacaatactccaatcaccaatg---------------------------------------"/>
<sequence id="seq_Ecte-DRA_XM_004711729.3"	taxon="Ecte-DRA_XM_004711729.3"	totalcount="4"	value="------------------------------aggatcatgtgatc---atccaggccgagttctaccagagccc---agaccaatcaggcgagtttatgtttgactttgatggtgatgagattttccacgtggacatgggcaagaaggagaccgtctggaggcttaaagagtttgaacgttttgccagc------tttgaggctcaaggtgc---------cttggccaacatagctgtggacaaagccaacctggacatcatgaagaaacgttcc---aacaacactcccatcgtcaacg---------------------------------------"/>
<sequence id="seq_Saap-DRA_XM_032269061.1"	taxon="Saap-DRA_XM_032269061.1"	totalcount="4"	value="------------------------------aagaacacgtgatc---atccaggccgagttctatctgaaccc---tgaccaagcaggggagtttatgtttgactttgatggtgatgagattttccatgtggatgtggcaaagaaggagacggtctggcggcttgaagaatttgggaaatttgccagc------tttgaggcccagggtgc---------actggccaacatagctgtggacaaagccaacctggaaatcatgacaaagcgctcc---aacaacactccgatctccaatg---------------------------------------"/>
<sequence id="seq_Mafa-DRA_01:13:01"	taxon="Mafa-DRA_01:13:01"	totalcount="4"	value="------------------------------aagaacacgtgatc---atccaggctgagttctatctgaaccc---tgaccaatcaggagagtttatgtttgactttgatggtgatgagattttccacgtggatatggcaaagaaggagacggtctggcggcttgaagaatttggacgatttgccagc------tttgaggctcaaggtgc---------attggccaacatagctgtggacaaagccaacctggaaatcatgacaaagcgctcc---aaccatactccaatcaccaatg---------------------------------------"/>
<sequence id="seq_Rhbi-DRA_NW_016819733.1:411362-416490"	taxon="Rhbi-DRA_NW_016819733.1:411362-416490"	totalcount="4"	value="------------------------------aagaacacgtgatc---atccaggctgagttctatctgaaccc---tgaccaatcaggagagtttatgtttgactttgatggtgatgagattttccacgtggatatggcaaagaaggagacggtctggcggcttgaagaatttggacgatttgccagc------tttgaggctcaaggtgc---------attggccaacatagctgtggacaaagccaacctggaaatcatgacaaagcgctcc---aacaatactccgatcaccaatg---------------------------------------"/>
<sequence id="seq_Hymo-DRA_NW_022611662.1:30883356-30888518"	taxon="Hymo-DRA_NW_022611662.1:30883356-30888518"	totalcount="4"	value="------------------------------aagaacacgtgatc---atccaggccgagttctatctgaatcc---tgaccaatcaggcgagtttatgtttgactttgatggtgatgagattttccacgtggatatggcaaagaaggagacggtctggcggcttgaagaatttggacgatttgccagc------tttgaggctcaaggtgc---------attggccaacatagctgtggacaaagccaacctggaaatcatgacaaagcgctcc---aactatactccgatcaccaatg---------------------------------------"/>
<sequence id="seq_Mafa-DOA_01:06:01:01"	taxon="Mafa-DOA_01:06:01:01"	totalcount="4"	value="------------------------------ctgaccacatgggctcctacggacccgccttctaccagtctta---cggtgcctcgggccagttcacccatgaatttgatggggaacagctgttctctgtggacctgaagaaaagcgaggctgtgtggcgtctgcctgagtttggcgactttgcccgc------tttgacccgcagggtgg---------gctggccggcatcgccgcgatcaaagcccatctggatgtcctggtggagcgctcc---aaccacaccagagccatcaatg---------------------------------------"/>
<sequence id="seq_SLA-DRA_02:03:01"	taxon="SLA-DRA_02:03:01"	totalcount="4"	value="------------------------------agaatcacgtgatc---atccaggctgagttctatctgagccc---tgacaaatctggcgagtttatgtttgactttgacggtgatgagattttccacgtggatatggaaaagagggagacggtctggcgacttgaagaatttggacattttgccagc------tttgaggctcagggtgc---------actggccaacatagctgtggacaaagccaacctggaaatcctgatcaagcgttcc---aacaacaccccgaacaccaatg---------------------------------------"/>
<sequence id="seq_Hosa-DQA1_01:01:01:01"	taxon="Hosa-DQA1_01:01:01:01"	totalcount="4"	value="------------------------------ctgaccacgttgcctcttgtggtgtaaacttgtaccagtttta---cggtccctctggccagtacacccatgaatttgatggagatgaggagttctacgtggacctggagaggaaggagactgcctggcggtggcctgagttcagcaaatttggaggt------tttgacccgcagggtgc---------actgagaaacatggctgtggcaaaacacaacttgaacatcatgattaaacgctac---aactctaccgctgctaccaatg---------------------------------------"/>
<sequence id="seq_Mafa-DRA_01:10:01"	taxon="Mafa-DRA_01:10:01"	totalcount="4"	value="------------------------------aagaacacgtgatc---atccaggctgagttctatctgaaccc---tgaccaatcaggagagtttatgtttgactttgatggtgatgagattttccacgtggatatggcaaagaaggagacggtctggcggcttgaagaatttggacgatttgccagc------tttgaggctcaaggtgc---------actggccaacatagctgtggacaaagccaacctggaaatcatgacaaagcgctcc---aacaatactccaatcaccaatg---------------------------------------"/>
<sequence id="seq_Leca-DOA_XM_045541806.1"	taxon="Leca-DOA_XM_045541806.1"	totalcount="4"	value="------------------------------ctgaccacatgggctcttatggaccagctttctaccagtctca---cggtgcctcgggccagttcacctatgaattcgatggggagcagctgttctctgtggacctgaagaaaagtgaggccgtgtggcgtctgcctgcgtttggcgactttgcccac------tttgacccacagggtgg---------gctggccagcatcgccatgatcagagcccacctggatgtcctggtggaacgctcc---aaccgcaccagagcccccaatg---------------------------------------"/>
<sequence id="seq_Mafa-DRA_01:05"	taxon="Mafa-DRA_01:05"	totalcount="4"	value="------------------------------aagaacatgtgatc---atccaggctgagttctatctgaaccc---tgaccaatcaggagagtttatgtttgactttgatggtgatgagattttccacgtggatatggcaaagaaggagacggtctggcggcttgaagaatttggacgatttgccagc------tttgaggctcaaggtgc---------attggccaacatagctgtggacaaagccaacctggaaatcatgacaaagcgctcc---aacaatactccaatcaccaatg---------------------------------------"/>
<sequence id="seq_Mafa-DRA_01:06"	taxon="Mafa-DRA_01:06"	totalcount="4"	value="------------------------------aagaacacgtgatc---atccaggctgagttctatctgaaccc---tgaccaatcaggagagtttatgtttgactttgatggtgatgagattttccacgtggatatggcaaagaaggagacggtctggcggcttgaagaatttggacgatttgccagc------tttgaggctcaaggtgc---------attggccaacatagctgtggacaaagccaacctggaaatcatgacaaagcgctcc---aacaatactccaatcaccaatg---------------------------------------"/>
<sequence id="seq_Papa-DRA_XM_003829759.3"	taxon="Papa-DRA_XM_003829759.3"	totalcount="4"	value="------------------------------aagaacatgtgatc---atccaggccgagttctatctgaatcc---tgaccaatcaggcgagtttatgtttgactttgatggtgatgagattttccacgtggatatggcaaagaaggagacggtctggcggcttgaagaatttggacgatttgccagc------tttgaggctcaaggtgc---------attggccaacatagctgtggacaaagccaacctggaaatcatgacaaagcgctcc---aactatactccaatcaccaatg---------------------------------------"/>
<sequence id="seq_Mafa-DRA_01:08"	taxon="Mafa-DRA_01:08"	totalcount="4"	value="------------------------------aagaacacgtgatc---atccaggctgagttctatctgaaccc---tgaccaatcaggagagtttatgtttgactttgatggtgatgagattttccacgtggatatggcaaagaaggagacggtctggcggcttgaagaatttggacgatttgccagc------tttgaggctcaaggtgc---------attggccaacatagctgtggacaaagccaacctggaaatcatgacaaagcgctcc---aacaatactccaatcaccaatg---------------------------------------"/>
<sequence id="seq_Mafa-DRA_01:09"	taxon="Mafa-DRA_01:09"	totalcount="4"	value="------------------------------aagaacacgtgatc---atccaggctgagttctatctgaaccc---tgaccaatcaggagagtttatgtttgactttgatggtgatgagattttccacgtggatatggcaaagaaggagacggtctggcggcttgaagaatttggacgatttgccagc------tttgaggctcaaggtgc---------attggccaacatagctgtggacaaagccaacctggaaatcatgacaaagcgctcc---aacaatactccaatcaccaatg---------------------------------------"/>
<sequence id="seq_Leca-DPA_XM_045541810.1"	taxon="Leca-DPA_XM_045541810.1"	totalcount="4"	value="------------------------------cggaccatgtgtca---acttttgctgcatttgtccagaagca---tagcccattaggagagtatatgtttgagttcgatgaggatgagatgttttacgtggatctggacaagagggagactgtctggcatcttccggagtttgcccaagccttttcc------tttgaggctcagggtgg---------gctggctaacatcgctatattgaacaacaacttgaagttcctgatccagcgttcc---aaccacacccaggacgccaatg---------------------------------------"/>
<sequence id="seq_Mimu-DRA_XM_012774641.1"	taxon="Mimu-DRA_XM_012774641.1"	totalcount="4"	value="------------------------------aggagcatgtgatc---atccaggccgagttctatctgggccc---tgaccagtcaggcgagtttatgtttgactttgatggcgatgagattttccatgtggacatggacaagagggagacggtctggcggcttgaggaatttgggcgatttgccagc------tttgaggctcagggtgc---------actggccaacatagccgtggacaaagccaacctggacatcatgatgaagcgctcg---aaccacaccccgaacaccaacg---------------------------------------"/>
<sequence id="seq_Occu-DRA_XM_040982912.1"	taxon="Occu-DRA_XM_040982912.1"	totalcount="4"	value="------------------------------aggaacacgtgatc---atccaagctgagtactacatgtcacc---tggtgattcaggagagtatatgtttgactttgatggtgatgagattttccatgtggacctggggaagaaagagaccgtctggcggctttctgaatttggacagtttgccagc------tttgaggctcagggtgc---------gctggccaacatagctgtggacaaagccaacctggaagtcatgatgaagcgctcc---aacaacaccccagactccagcg---------------------------------------"/>
<sequence id="seq_Rano-Ba_l"	taxon="Rano-Ba_l"	totalcount="4"	value="-------------------------------cgaccacgtagccgcctatggtataaatatgtatcagtatta---tgaatccagaggccagttcacacatgaatttgatggtgacgaggaattctatgtggacttggataagaaggagaccatctggaggatccccgagtttggacagctgacaagc------tttgacccccaaggtgg---------acttcaaaatatagctataataaaacacaatttggaaatcttgatgaagaggtca---aattcaacccaagctgtcaaca---------------------------------------"/>
<sequence id="seq_Mamu-DRA_01:01"	taxon="Mamu-DRA_01:01"	totalcount="4"	value="------------------------------aagaacacgtgatc---atccaggctgagttctatctgaaccc---tgaccaatcaggagagtttatgtttgactttgatggtgatgagattttccacgtggatatggcaaagaaggagacggtctggcggcttgaagaatttggacgatttgccagc------tttgaggctcaaggtgc---------attggccaacatagctgtggacaaagccaacctggaaatcatgacaaagcgctcc---aacaatactccaatcaccaatg---------------------------------------"/>
<sequence id="seq_Mamu-DRA_01:07"	taxon="Mamu-DRA_01:07"	totalcount="4"	value="-----------------------------------------------------------------------------------tcaggagagtttatgtttgactttgatggtgatgagattttccacgtggatatggcaaagaaggagacggtctggcggcttgaagaatttggacgatttgccagc------tttgaggctcaaggtgc---------attggccaacatagctgtggacaaagccaacctggaaatcatgacaaagcgctcc---aacaatactccaatcaccaatg---------------------------------------"/>
<sequence id="seq_Mamu-DRA_01:08"	taxon="Mamu-DRA_01:08"	totalcount="4"	value="-----------------------------------------------------------------------------------tcaggagagtttatgtttgactttgatggtgatgagattttccacgtggatatggcaaagaaggagacggtctggcggcttgaagaatttggacgatttgccagc------tttgaggctcaaggtgc---------attggccaacatagctgtggacaaagccaacctggaaatcatgacaaagcgctcc---aacaatactccaatcaccaatg---------------------------------------"/>
<sequence id="seq_Caja-DPA1_19:01"	taxon="Caja-DPA1_19:01"	totalcount="4"	value="------------------------------cggaccatgtgtca---acttttgtcatgtttgtacagacgca---gagaccaacaggggagtttgtgtttgagtttgataaggatgagatattccatgtggatctggacaagaaggagaccgtgtggcgtctggaggagtttggccgagcctattcc------tttgaggttcagggcgg---------gctggctaacattgctgcattgaactacaacttgaatatcatgatccagcgttcc---aaccacactcaggccaccaatg---------------------------------------"/>
<sequence id="seq_Mamu-DRA_01:09"	taxon="Mamu-DRA_01:09"	totalcount="4"	value="-----------------------------------------------------------------------------------tcaggagagtttatgtttgactttgatggtgatgagattttccacgtggatatggcaaagaaggagacggtctggcggcttgaagaatttggacgatttgccagc------tttgaggctcaaggtgc---------actggccaacatagctgtggacaaagccaacctggaaatcatgacaaagcgctcc---aacaatactccaatcaccaatg---------------------------------------"/>
<sequence id="seq_Maja-DRA_XM_017681387.1"	taxon="Maja-DRA_XM_017681387.1"	totalcount="4"	value="------------------------------aggatcatgtgatc---acccaggctgagttctacatgacccc---tgacccatcaggcgagtttatgtttgactttgatggcgatgaaattttccacgtggatatggaaaagaaggagactgtctggcgtcttaaagaatttggacaatttgccagc------tttgaggctcagggtgc---------actggccaatagagctgtcgccaaagccaacctggaagtcatgattaagcgctcc---aaccacaccccaaacaccaatg---------------------------------------"/>
<sequence id="seq_Caja-DRA_NC_048386.1:36627538-36632641"	taxon="Caja-DRA_NC_048386.1:36627538-36632641"	totalcount="4"	value="------------------------------aagaacacgtgatc---atccaggccgagttctatctgaaccc---tgagcaatcaggggagtttatgtttgactttgatggtgatgagattttccacgtggatatgacaaagaaggagacggtctggcgacttgaagaatttgggaaattcgccagc------tttgaggcccagggtgc---------actggccaacatagctgtggacaaagccaacctggaaatcatgacaaagcgttcc---aacaatactccgatctccaacg---------------------------------------"/>
<sequence id="seq_Rano-Da_l"	taxon="Rano-Da_l"	totalcount="4"	value="------------------------------aggagcacaccatc---atccaggcggagttctatctttcccc---cgaccaaaatggagagttcatgtttgactttgacggtgacgagattttccatgtagatattaaaaagtcagagaccatctggagacttgaagaatttgcacagtttgccagc------tttgaggctcagggtgc---------attggctaatatagctgtggacaaagctaacctggacatcatgataaagcgctcc---aacaacactccagatgccaatg---------------------------------------"/>
<sequence id="seq_Hosa-DRA_01:01:01:01"	taxon="Hosa-DRA_01:01:01:01"	totalcount="4"	value="------------------------------aagaacatgtgatc---atccaggccgagttctatctgaatcc---tgaccaatcaggcgagtttatgtttgactttgatggtgatgagattttccatgtggatatggcaaagaaggagacggtctggcggcttgaagaatttggacgatttgccagc------tttgaggctcaaggtgc---------attggccaacatagctgtggacaaagccaacctggaaatcatgacaaagcgctcc---aactatactccgatcaccaatg---------------------------------------"/>
<sequence id="seq_Rano-Da_n"	taxon="Rano-Da_n"	totalcount="4"	value="------------------------------aggagcacaccatc---atccaggcggagttctatctttcccc---cgaccaaaatggagagttcatgtttgactttgacggtgacgagattttccatgtagatattaaaaagtcagagaccatctggagacttgaagaatttgcacagtttgccagc------tttgaggctcagggtgc---------attggctaatatagctgtggacaaagctaacctggacatcatgataaagcgctcc---aacaacactccagatgccaatg---------------------------------------"/>
<sequence id="seq_Rano-Da_u"	taxon="Rano-Da_u"	totalcount="4"	value="------------------------------aggagcacaccatc---atccaggcggagttctatctttcccc---cgaccaaaatggagagttcatgtttgactttgacggcgacgagattttccatgtagatattaaaaagtcagagaccatctggagacttgaagaatttgcacagtttgccagc------tttgaggctcagggtgc---------attggctaatatagctgtggacaaagctaacctggacatcatgataaagcgctcc---aacaacaccccagatgccaatg---------------------------------------"/>
<sequence id="seq_Malo-DRA_01:01:01"	taxon="Malo-DRA_01:01:01"	totalcount="4"	value="------------------------------aagaacacgtgatc---atccaggctgagttctatctgaaccc---tgaccaatcaggagagtttatgtttgactttgatggtgatgagattttccacgtggatatggcaaagaaggagacggtctggcggcttgaagaatttggacgatttgccagc------tttgaggctcaaggtgc---------attggccaacatagctgtggacaaagccaacctggaaatcatgacaaagcgctcc---aacaatactccaatcaccaatg---------------------------------------"/>
<sequence id="seq_Chdi-DRA_NC_051313.1:c119217075-119212571"	taxon="Chdi-DRA_NC_051313.1:c119217075-119212571"	totalcount="4"	value="------------------------------aggagcatgtgatc---atccaggccgagttctatcagacccc---cgacccatcaggacagttcatgtttgactttgacggtgatgagatttttcacgtggatatggaaaagaaggagacagtctggcggctggaagaatttggacgctttgccagc------tttgaggctcagggtgc---------tttggccaacatcgccgtggacaaagccaatctggacacgatgatgaagcgctcc---aaccacacaccagacaccagtg---------------------------------------"/>
<sequence id="seq_Male-DRA_XM_011976022.1"	taxon="Male-DRA_XM_011976022.1"	totalcount="4"	value="------------------------------aagaacacgtgatc---atccaggctgagttctatctgaaccc---tgaccaatcaggagagtttatgtttgactttgatggtgatgagattttccacgtggatatggcaaagaaggagacagtctggcggcttgaagaatttggacgatttgccagc------tttgaggctcaaggtgc---------attggccaacatagctgtggacaaagccaacctggaaatcatgacaaagcgctcc---aacaatactccaatcaccaatg---------------------------------------"/>
<sequence id="seq_Epfu-DRA_XM_028133728.1"	taxon="Epfu-DRA_XM_028133728.1"	totalcount="4"	value="------------------------------aggatcatgtaatc---atccaggccgagttcttcatggaacc---tgacttaacgggcgagttcatgtttgactttgatggtgatgagatcttccacgtggatatgcaaaagaaggagacggtctggcggcttgaagaatttggcaagtttgccagt------tttgaggctcagggtgc---------attggccaatatcgctgtggacaaagccaacctggaaactatgatgaagcgctcc---aattacaccccgaacaccaacg---------------------------------------"/>
<sequence id="seq_Ptva-DRA_XM_011379778.2"	taxon="Ptva-DRA_XM_011379778.2"	totalcount="4"	value="------------------------------agaatcatgtgatc---atccaggctgagtactatctgaaccc---tgacgcatcagctgagtttatgtttgactttgatggtgatgagattttccatgtggatatgaaaaagacagagacggtctggcggctgaaagaatttggtgattttgccagc------tttgaagctcagggtgc---------actggccaatatagctgtggacaaagccaacctggacatcatgataaagcgctcc---aaccataccccgaacaccaatg---------------------------------------"/>
<sequence id="seq_Eled-DRA_XM_006882044.1"	taxon="Eled-DRA_XM_006882044.1"	totalcount="4"	value="------------------------------aggatcatgtgatt---attcaggctgagttctatcagtaccc---tagccagtcaggcgagtatatgtttgactttgacggtgatgagattttccatgtgaatatggaaaagaaggagacagtctggagacttgaagaattttcacattttgccagc------tttgaggctcaaggtgc---------attggccaatattgctgtggacaaagccaacctggaaatcatgaggaagcgctcc---aacaacacaccagttgacaatg---------------------------------------"/>
<sequence id="seq_SLA-DRA_01:01:01"	taxon="SLA-DRA_01:01:01"	totalcount="4"	value="------------------------------agaatcacgtgatc---atccaggctgagttctatctgagccc---tgacaaatctggcgagtttatgtttgactttgacggtgatgagattttccacgtggatatggaaaagagggagacggtctggcgacttgaagaatttggacattttgccagc------tttgaggctcagggtgc---------actggccaacatagctgtggacaaagccaacctggaaatcatgatcaagcgctcc---aacaacaccccgaacaccaatg---------------------------------------"/>
<sequence id="seq_Popy-DRA_01:01"	taxon="Popy-DRA_01:01"	totalcount="4"	value="------------------------------aagaacatgtgatc---atccaggccgagttctatctgaatcc---tgaccaatcaggcgaatttatgtttgactttgatggtgatgagattttccacgtggatatggcaaagaaggagacagtctggcggcttgaagaatttggacgatttgccagc------tttgaggctcaaggtgc---------attggccaacatagctgtggataaagccaacctggaaatcatgacaaagcgctcc---aactatactccgatcaccaatg---------------------------------------"/>
<sequence id="seq_Popy-DRA_01:02"	taxon="Popy-DRA_01:02"	totalcount="4"	value="------------------------------aagaacatgtgatc---atccaggccgagttctatctgaatcc---tgaccaatcaggcgaatttatgtttgactttgatggtgatgagattttccacgtggatatggcaaagaaggagacagtctggcggcttgaagaatttggacgattttccagc------tttgaggctcaaggtgc---------attggccaacatagctgtggataaagccaacctggaaatcatgacaaagcgctcc---aactatactccgatcaccaatg---------------------------------------"/>
<sequence id="seq_Mamu-DQA1_01:02"	taxon="Mamu-DQA1_01:02"	totalcount="4"	value="------------------------------ctgaccatgttgcctcttgcggtgtaaacttgtaccagactta---cggtctctctggccagttcacccatgaatttgatggagatgagcagttctacgtggacctgaggaggaaggagacagcctggcgatggcctgagttaagcaaatttggaggt------tttgacccgcagggtgc---------actgagaaacttggctgtgttaaaacacaacttgaacatcgtgactaaacgctac---aactctaccgctgctaccaatg---------------------------------------"/>
<sequence id="seq_Chas-DRA_XM_006860336.1"	taxon="Chas-DRA_XM_006860336.1"	totalcount="4"	value="------------------------------aggaccatgtgatc---atccaggctgaattctatcaaatccc---tgaacaagaaggagagtatatgtttgacttcgatggtgatgaaattttccatgtggatatgaaaaagaaggagacagtctggcggctcaaagaatttggacaatttgccagc------tttgaggctcagggtgc---------cttggccaatatagctgtggacaaagccaacctggacatcatgataaaacgctcc---aaccacacacccattgaaaatg---------------------------------------"/>
<sequence id="seq_Ovca-DRA_01:05:01"	taxon="Ovca-DRA_01:05:01"	totalcount="4"	value="------------------------------aggaccatgtgatc---atccaggctgagttctatctgaaccc---tgaggaatcagccgagtttatgtttgactttgatggcgatgagattttccacgtggatatgcagaagaaggagacagtgtggcggcttccagaatttggacgttttgccagc------tttgaggctcagggtgc---------cctggccaatatggctgtgatgaaagccaacctggacatcatgataaagcgctcc---aacaacaccccgaacaccaatg---------------------------------------"/>
<sequence id="seq_Mamu-DPA1_02:01"	taxon="Mamu-DPA1_02:01"	totalcount="4"	value="------------------------------cagaccatgtatca---acttatgccgcgtttgtacagacaca---tagaccaacaggggagtttatgtttgagtttgatgaagatgagcagttctatgtggatctggacaagaaggagaccgtctggcatctggaggagtttggccgagccttttcc------tttgaggctcagggcgg---------gctggctaacattgctatattgaacaacaacttgaatatcacgatccagcgttcc---aactacactcaggccgccaatg---------------------------------------"/>
<sequence id="seq_Hosa-DOA_01:01:01:01"	taxon="Hosa-DOA_01:01:01:01"	totalcount="4"	value="------------------------------ctgaccacatgggctcctacggacccgccttctaccagtctta---cggcgcctcgggccagttcacccatgaatttgatgaggaacagctgttctctgtggacctgaagaaaagcgaggccgtgtggcgtctgcctgagtttggtgactttgcccgc------tttgacccgcagggtgg---------gctggccggcatcgccgcaatcaaagcccatctggacatcctggtggagcgctcc---aaccgcagcagagccatcaacg---------------------------------------"/>
<sequence id="seq_Poab-DRA_01:02"	taxon="Poab-DRA_01:02"	totalcount="4"	value="------------------------------aagaacatgtgatc---atccaggccgagttctatctgaatcc---tgaccaatcaggcgaatttatgtttgactttgatggtgatgagattttccacgtggatatggcaaagaaggagacagtctggcggcttgaagaatttggacgattttccagc------tttgaggctcaaggtgc---------attggccaacatagctgtggataaagccaacctggaaatcatgacaaagcgctcc---aactatactccgatcaccaatg---------------------------------------"/>
<sequence id="seq_Poab-DRA_01:03"	taxon="Poab-DRA_01:03"	totalcount="4"	value="------------------------------aagaacatgtgatc---atccaggccgagttctatctgaatcc---tgaccaatcaggcgaatttatgtttgactttgatggtgatgagattttccacgtggatatggcaaagaaggagacagtctggcggcttgaagaatttggacgatttgccagc------tttgaggctcaaggtgc---------attggccaacatagctgtggataaagccaacctggaaatcatgacaaagcgctcc---aactatactccgatcaccaatg---------------------------------------"/>
<sequence id="seq_Trfr-DRA_NW_022681455.1:32432698-32437826"	taxon="Trfr-DRA_NW_022681455.1:32432698-32437826"	totalcount="4"	value="------------------------------aagaacacgtgatc---atccaggctgagttctatctgaaccc---tgaccaatcaggagagtttatgtttgactttgatggtgatgagattttccacgtggatatggcaaagaaggagacggtctggcggcttgaagaatttggacgatttgccagc------tttgaggctcaaggtgc---------attggccaacatagctgtggacaaagccaacctggaaatcatgacaaagcgctcc---aacaatactccgatcaccaatg---------------------------------------"/>
<sequence id="seq_Ovca-DRA_01:06:01"	taxon="Ovca-DRA_01:06:01"	totalcount="4"	value="------------------------------aggaccatgtgatc---attcaggctgagttctatctgaaccc---tgaggaatcagccgagtttatgtttgactttgatggtgatgagattttccacgtggatatgcagaagaaggagacagtgtggcggcttccagaatttggacgttttgccagc------tttgaggctcagggtgc---------cctggccaatatggctgtgatgaaagccaacctggacatcatgataaagcgctcc---aacaacaccccgaacaccaatg---------------------------------------"/>
<sequence id="seq_Thge-DRA_XM_025383043.1"	taxon="Thge-DRA_XM_025383043.1"	totalcount="4"	value="------------------------------aagaacacgtgatc---atccaggctgagttctatctgaaccc---tgaccaatcaggagagtttatgtttgactttgatggtgatgagattttccacgtggatatggcaaagaaggagacggtctggcggcttgaagaatttggacgatttgccagc------tttgaggctcaaggtgc---------attggccaacatagctgtggacaaagccaatctggaaatcatgacaaagcgctcc---aacaatactccaatcaccaatg---------------------------------------"/>
<sequence id="seq_Mafa-DRA_01:11"	taxon="Mafa-DRA_01:11"	totalcount="4"	value="------------------------------aagaacatgtgatc---atccaggctgagttctatctgaaccc---tgaccaatcaggagagtttatgtttgactttgatggtgatgagattttccacgtggatatggcaaagaaggagacggtctggcggcttgaagaatttggacgatttgccagc------tttgaggctcaaggtgc---------attggccaacatagctgtggacaaagccaacctggaaatcatgacaaagcgctcc---aacaatactccaatcaccaatg---------------------------------------"/>
<sequence id="seq_Mafa-DRA_01:12"	taxon="Mafa-DRA_01:12"	totalcount="4"	value="------------------------------aagaacacgtgatc---atccaggctgagttctatctgaaccc---tgaccaatcaggagagtttatgtttgactttgatggtgatgagattttccacgtggatatggcaaagaaggagacggtctggcggcttgaagaatttggacgatttgccagc------tttgaggctcaaggtgc---------actggccaacatagctgtggacaaagccaacctggaaatcatgacaaagcgctcc---aacaatactccaatcaccaatg---------------------------------------"/>
<sequence id="seq_Mafa-DRA_01:14"	taxon="Mafa-DRA_01:14"	totalcount="4"	value="------------------------------aagaacacgtgatc---atccaggctgagttctatctgaaccc---tgaccaatcaggagagtttatgtttgactttgatggtgatgagattttccacgtggatatggcaaagaaggagacggtctggcggcttgaagaatttggacgatttgccagc------tttgaggctcaaggtgc---------attggccaacatagctgtggacaaagccaacctggaaatcatgacaaagcgctcc---aacaatactccaatcaccaatg---------------------------------------"/>
<sequence id="seq_Mafa-DRA_01:15"	taxon="Mafa-DRA_01:15"	totalcount="4"	value="------------------------------aagaacacgtgatc---atccaggctgagttctatctgaaccc---tgaccaatcaggagagtttatgtttgactttgatggtgatgagattttccacgtggatatggcaaagaaggagacggtctggcggcttgaagaatttggacgatttgccagc------tttgaggctcaaggtgc---------attggccaacatagctgtggacaaagccaacctggaaatcatgacaaagcactcc---aacaatactccaatcaccaatg---------------------------------------"/>
<sequence id="seq_Paan-DRA_01:03"	taxon="Paan-DRA_01:03"	totalcount="4"	value="------------------------------aagaacacgtgatc---atccaggctgagttctatctgaaccc---tgaccaatcaggagagtttatgtttgactttgatggtgatgagattttccacgtggatatggcaaagaaggagacagtctggcggcttgaagaatttggacgatttgccagc------tttgaggctcaaggtgc---------attggccaacatagctgtggacaaagccaacctggaaatcatgacaaagcgctcc---aacaatactccaatcaccaacg---------------------------------------"/>
<sequence id="seq_Feca-DRA_NM_001309051.1"	taxon="Feca-DRA_NM_001309051.1"	totalcount="4"	value="------------------------------aggagcatgtgatc---atccaggccgagttctatctgaagcc---tgactcatcaggcgagtttatgtttgactttgatggtgatgagattttccatgtggatatggaaaagaaggagacagtgtggcggcttgaagaatttggacgttttgccagc------tttgaggcccagggtgc---------cttggccaatatagctgtggacaaagctaacctggacatcttgataaagcgctcc---aacaacaccccaaacaccaatg---------------------------------------"/>
<sequence id="seq_Mamu-DRA_01:10"	taxon="Mamu-DRA_01:10"	totalcount="4"	value="------------------------------aagaacacgtgatc---atccaggctgagttctatctgaaccc---tgaccaatcaggagagtttatgtttgactttgatggtgatgagattttccacgtggatatggcaaagaaggagacggtctggcggcttgaagaatttggacgatttgccagc------tttgaggctcaaggtgc---------actggccaacatagctgtggacaaagccaacctggaaatcatgacaaagcgctcc---aacaatactccaatcaccaatg---------------------------------------"/>
<sequence id="seq_Rano-DOa_n"	taxon="Rano-DOa_n"	totalcount="4"	value="------------------------------ccgaccacatgggctcctacggaccagccttctaccagtctta---cgacgcctccggacagttcacacacgaatttgacggggaacagattttctctgtggatctgaagaagggggaggtcgtgtggcgtctgcccgagtttgcagacttcgcgtac------tcggactttcagagcgg---------gctgatgagcatctccatgatcagagctcatctggacgtcttggtagaacgctcc---aaccgaaccagagccgtcagtg---------------------------------------"/>
<sequence id="seq_Caja-DQA_XM_002746383.5"	taxon="Caja-DQA_XM_002746383.5"	totalcount="4"	value="-------------------------------tgaccatgttgcctcctatggcgtgaacttctaccagtctta---cggtccctctggccagtacacccatgaatttgatggagatgaggagttctacgtggacctggagacaaaggagactgtctggcggttgcccgtgtttagcacatttataagt------tttgacccgcagagtgc---------actgagaaacatggctgtgggaagacacaccttggaattcatgattaaacagtcc---aattccactgccgctaccaatg---------------------------------------"/>
<sequence id="seq_Mafa-DRA_01:04:01:01"	taxon="Mafa-DRA_01:04:01:01"	totalcount="4"	value="------------------------------aagaacacgtgatc---atccaggctgagttctatctgaaccc---tgaccaatcaggagagtttatgtttgactttgatggtgatgagattttccacgtggatatggcaaagaaggagacggtctggcggcttgaagaatttggacgatttgccagc------tttgaggctcaaggtgc---------attggccaacatagctgtggacaaagccaacctggaaatcatgacaaagcgctcc---aacaatactccaatcaccaatg---------------------------------------"/>
<sequence id="seq_Tuch-DRA_XM_006167025.3"	taxon="Tuch-DRA_XM_006167025.3"	totalcount="4"	value="------------------------------aggaacatgtgatc---attcaggctgaattctatctgtcccc---ggatcagagaggtgaatttatgtttgactttgatggtgatgaaattttccacgtggatatggacaaaaaggagactgtctggcggcttaaagagtttggacaatttgccggc------tttgaggcacagggtgc---------actggccaacatagctgtggacaaagccaacctggaaatcatgatgaagcgctcc---aacaacactccagacaccaatg---------------------------------------"/>
<sequence id="seq_Piku-DRA_XM_036414707.2"	taxon="Piku-DRA_XM_036414707.2"	totalcount="4"	value="------------------------------aggatcatgtgatc---atccaggccgagttctacatggaacc---tgactcaaccggcgagttcatgtttgactttgatggtgatgagatcttccacgtggacatacaaaacagggagacagtctggcggctgaaagaatttggcacctttgccagt------tttgaggctcagggtgc---------attggccaatatcgctgtggacaaagccaacctggaaattatgatgaagcgctcc---aattacaccccgaataccaacg---------------------------------------"/>
<sequence id="seq_Mamu-DRA_01:05:01:01"	taxon="Mamu-DRA_01:05:01:01"	totalcount="4"	value="------------------------------aagaacacgtgatc---atccaggctgagttctatctgaaccc---tgaccaatcaggagagtttatgtttgactttgatggtgatgagattttccacgtggatatggcaaagaaggagacggtctggcggcttgaagaatttggacgatttgccagc------tttgaggctcaaggtgc---------attggccaacatagctgtggacaaagccaacctggaaatcatgacaaagcgctcc---aacaatactccaatcaccaatg---------------------------------------"/>
<sequence id="seq_Mafa-DMA_02:04:01:01"	taxon="Mafa-DMA_02:04:01:01"	totalcount="4"	value="ctcctactccagtgtggcgagatgacctgcaaaaccacacgttc---ctgcacacagtgtactgccaggatgg---gagtcccagtatgggactctctgaggcctacgacgaggaccagcttttcttcttcgacttttcccagaacactcgggtgcctcgcctgcctgaatttgctgactgggctcaggaacagggagatgctcctgccat---------tttatttgacaaagcattctgcgagatgatgatccagcaaatagggccacaacttgatgggaaaatcccggtgtccagag---------------------------------------"/>
<sequence id="seq_Mane-DRA_XM_011716898.1"	taxon="Mane-DRA_XM_011716898.1"	totalcount="4"	value="------------------------------aagaacacgtgatc---atccaggctgagttctatctgaaccc---tgaccaatcaggagagtttatgtttgactttgatggtgatgagattttccacgtggatatggcaaagaaggagacggtctggcggcttgaagaatttggacgatttgccagc------tttgaggctcaaggtgc---------attggccaacatagctgtggacaaagccaacctggaaatcatgacaaagcgctcc---aacaatactccaatcaccaatg---------------------------------------"/>
<sequence id="seq_Mafa-DRA_01:03:01"	taxon="Mafa-DRA_01:03:01"	totalcount="4"	value="------------------------------aagaacacgtgatc---atccaggctgagttctatctgaaccc---tgaccaatcaggagagtttatgtttgactttgatggtgatgagattttccacgtggatatggcaaagaaggagacggtctggcggcttgaagaatttggacgatttgccagc------tttgaggctcaaggtgc---------attggccaacatagctgtggacaaagccaacctggaaatcatgacaaagcgctcc---aacaatactccaatcaccaatg---------------------------------------"/>
<sequence id="seq_Patr-DRA_01:04"	taxon="Patr-DRA_01:04"	totalcount="4"	value="------------------------------aagaacatgtgatc---atccaggccgagttctatctgaatcc---tgaccaatcaggcgagtttatgtttgactttgatggtgatgagattttccacgtggatatggcaaagaaggagacggtctggcggcttgaagaatttggacgatttgccagc------tttgaggctcaaggtgc---------attggccaacatagctgtggacaaagccaacctggaaatcatgacaaagcgctcc---aactatactccgatcaccaatg---------------------------------------"/>
<sequence id="seq_Patr-DRA_01:03:01:01"	taxon="Patr-DRA_01:03:01:01"	totalcount="4"	value="------------------------------aagaacatgtgatc---atccaggccgagttctatctgaatcc---tgaccaatcaggcgagtttatgtttgactttgatggtgatgagattttccacgtggatatggcaaagaaggagacggtctggcggcttgaagaatttggacgatttgccagc------tttgaggctcaaggtgc---------attggccaacatagctgtggacaaagccaacctggaaatcatgacaaagcgctcc---aactatactccgatcaccaatg---------------------------------------"/>
<sequence id="seq_Rano-DMa_n"	taxon="Rano-DMa_n"	totalcount="4"	value="cttctccccaggcgtggtgggatgagtcgcagaaccacacattc---cgtcacactctgttctgccaggatgg---gtttcccaacatagggctctccgagacctacgacgaggacgcactcttctccttcgacttctcccagaacaccagagtgccccggctgcctgagtttgctgagtgggctcaggaacagggagatgcctctgccat---------tgcgtttgacaaaggcttctgcgacatgttgatgcagaatgtgagcccgcggcttgaaggtcaaatcccagtgtccagag---------------------------------------"/>
<sequence id="seq_Mane-DRA_02:01:01"	taxon="Mane-DRA_02:01:01"	totalcount="4"	value="------------------------------aagatcatgtgatc---atccaggccgagttctatctgaaccc---tgaccaatcaggcgagtatatgtttgactttgatggtgatgagcttttccacgtggatatggcaaagaaggagacggtctggcggcttgaagaatttggacgatttgccagc------tttgaggctcaaggtgc---------actggcgaacatagctgtggacaaagccaacctggaaatcatgacaaagcgctcc---aacaatactccaatcaccaatg---------------------------------------"/>
<sequence id="seq_Ovar-DRA_01:01"	taxon="Ovar-DRA_01:01"	totalcount="4"	value="------------------------------aggaccatgtgatc---atccaggctgagttctatctgaaccc---tgaggaatcagccgagtttatgtttgactttgatggtgatgagattttccacgtggatatgcagaagaaggagacagtgtggcggcttccagaatttggacattttgccagc------tttgaggctcagggtgc---------cctggccaatatggctgtgatgaaagccaacctggacatcatgataaagcgctcc---aacaacaccccgaacaccaatg---------------------------------------"/>
<sequence id="seq_Ovar-DRA_01:02"	taxon="Ovar-DRA_01:02"	totalcount="4"	value="------------------------------aggaccatgtgatc---atccaggctgagttctatctgaaccc---tgaggaatcagccgagtttatgtttgactttgatggtgatgagattttccacgtggatatgcagaagaaggagacagtgtggcggcttccagaatttggacgttttgccagc------tttgaggctcagggtgc---------cctggccaatatggctgtgatgaaagccaacctggacatcatgataaagcgctcc---aacaacaccccgaacaccaatg---------------------------------------"/>
<sequence id="seq_Hosa-DMA_01:01:01:01"	taxon="Hosa-DMA_01:01:01:01"	totalcount="4"	value="ctcctactccaatgtggccagatgacctgcaaaaccacacattc---ctgcacacagtgtactgccaggatgg---gagtcccagtgtgggactctctgaggcctacgacgaggaccagcttttcttcttcgacttttcccagaacactcgggtgcctcgcctgcccgaatttgctgactgggctcaggaacagggagatgctcctgccat---------tttatttgacaaagagttctgcgagtggatgatccagcaaatagggccaaaacttgatgggaaaatcccggtgtccagag---------------------------------------"/>
<sequence id="seq_Otga-DRA_XM_023512954.1"	taxon="Otga-DRA_XM_023512954.1"	totalcount="4"	value="------------------------------aggaacatgtgatc---atccaggccgagttctatctgtctcc---tgaccaatcaggagagtttatgtttgacttcgatggtgatgagattttccatgtggatatgggaaagaaagagacagtctggcggcttgaagaatttggacaatatgccggc------tttgaggcgcagggtgc---------attggccaacatagctgtggacaaagccaacctggacatcatgataaagcgctcc---aacaacaccccggacaccaatg---------------------------------------"/>
<sequence id="seq_Aovo-DRA_01:01:01"	taxon="Aovo-DRA_01:01:01"	totalcount="4"	value="------------------------------aagaacatgtgatc---atccaggccgagttctatctgaaccc---tgaccagtcaggggagtatatgtttgactttgatggtgatgagattttccatgtggatatagcaaagaaggagacagtctggcggcttgaagaatttgggaaatttgccagc------tttgaggcccagggtgc---------actggccaacatagctgtggacaaagccaacctggaaatcatgacaaagcgctcc---aacaatactccgatctccaacg---------------------------------------"/>
<sequence id="seq_Mafa-DRA_01:01:01"	taxon="Mafa-DRA_01:01:01"	totalcount="4"	value="------------------------------aagaacacgtgatc---atccaggctgagttctatctgaaccc---tgaccaatcaggagagtttatgtttgactttgatggtgatgagattttccacgtggatatggcaaagaaggagacggtctggcggcttgaagaatttggacgatttgccagc------tttgaggctcaaggtgc---------attggccaacatagctgtggacaaagccaacctggaaatcatgacaaagcgctcc---aacaatactccaatcaccaatg---------------------------------------"/>
<sequence id="seq_SLA-DRA_03:01"	taxon="SLA-DRA_03:01"	totalcount="4"	value="------------------------------agaatcacgtgatc---atccaggctgagttctatctgagccc---tgacaaatctggcgagtttatgtttgactttgacggtgatgagattttccacgtggatatggaaaagagggagacggtctggcgacttgaagaatttggacattttgccagc------tttgaggctcagggtgc---------actggccaacatagctgtggacaaagccaacctggaaatcgtgatcaagcgctcc---aacaacaccccgaacaccaatg---------------------------------------"/>
<sequence id="seq_Ovar-DRA_02:01"	taxon="Ovar-DRA_02:01"	totalcount="4"	value="------------------------------aggaccatatgatc---atccaggctgggatctatgtgaaccc---tgagcaatcagccgagtttatgtttgactttgatggtgatgagattttccacgtggatatgcagaagaaggagacagtgtggcggcttccagaatttggacattttgccagc------tttgaggctcagggtgc---------cctggccaatatggctgtgatgaaagccaacctggacgtcatgacaaagtactcc---aacaacaccccgaacaccaatg---------------------------------------"/>
<sequence id="seq_Nyco-DRA_XM_053603393.1"	taxon="Nyco-DRA_XM_053603393.1"	totalcount="4"	value="------------------------------aggaacatgtgatc---atccaggccgagttctatctggctcc---tgaccaatcaggagagtttatgttcgactttgatggtgatgagattttccatgtggatatggaaaagaaagaaacagtctggcggcttgaagaatttggacagtttgccagc------tttgaggctcagggtgc---------attggccaacatagctgtggacaaagccaacctggagatcatgataaagcgctcc---aacagcaccccagataccaacg---------------------------------------"/>
<sequence id="seq_SLA-DOA_01:01"	taxon="SLA-DOA_01:01"	totalcount="4"	value="------------------------------ctgaccacatgggctcctatggaccagccttctaccagtccta---tgacggctcgggtcagttcacctacgatttcgatggggagcagctcttctccgtggacctgaagaagagggaggctgtgtggcgtctgcctgaattcagcaacttcgccgac------tttgacccgcagaatgg---------gctgagaggcattgcactgatcagagcccatctggatgtcttggtggagcgctcc---aaccataccagagccaccaatg---------------------------------------"/>
<sequence id="seq_Gava-DRA_XM_008594691.1"	taxon="Gava-DRA_XM_008594691.1"	totalcount="4"	value="------------------------------aggaacatgtaatc---atccaggctgagttctatatggcccc---tgacgagtcgggagagtttatgtttgactttgatggtgatgagattttccatgtggatctggagaagagggagacgatctggcggcttgaagaatttggaaaatttgccagc------tttgaggctcagggtgc---------attggccaataaagctgtgaacaaattcaacctggacatcatgatgaagcgctcc---aaccacaccccaatcaccaatg---------------------------------------"/>
<sequence id="seq_Sabo-DRA_XM_003944305.2"	taxon="Sabo-DRA_XM_003944305.2"	totalcount="4"	value="------------------------------aagaacatgtgatc---atccaggccgagttctatctgaaccc---tgaccaatcaggggagtttatgtttgactttgatggtgatgagattttccatgtggatgtgacaaagaaggagacggtctggcggcttgaagaatttgggaaatttgccagc------tttgaggcccagggtgc---------actggccaacatagctgtggacaaagccaacctggaaatcatgacaaagcgctcc---aacaacactccgatctccaacg---------------------------------------"/>
<sequence id="seq_Aovo-DRA_01:02:01"	taxon="Aovo-DRA_01:02:01"	totalcount="4"	value="------------------------------aagaacatgtgatc---atccaggccgagttctatctgaaccc---tgaccagtcaggggagtatatgtttgactttgatggtgatgagattttccatgtggatatagcaaagaaggagacagtctggcggcttgaagaatttgggaaatttgccagc------tttgaggcccagggtgc---------actggccaacatagctgtggacaaagccaacctggaaatcatgacaaagcgctcc---aacaatactccgatctccaacg---------------------------------------"/>
<sequence id="seq_SLA-DRA_04:01"	taxon="SLA-DRA_04:01"	totalcount="4"	value="------------------------------agaatcacgtgatc---atccaggctgagttctatctgaaccc---tgacaaatctggcgagtttatgtttgactttgacggtgatgagattttccacgtggatatggaaaagagggagacggtctggcgacttgaagaatttggacattttgccagc------tttgaggctcagggtgc---------actggccaacatagctgtggacaaagccaacctggaaatcctgatcaagcgctcc---aacaacaccccgaacaccaatg---------------------------------------"/>
<sequence id="seq_Rhro-DRA_XM_010378055.2"	taxon="Rhro-DRA_XM_010378055.2"	totalcount="4"	value="------------------------------aagaacacgtgatc---atccaggctgagttctatctgaaccc---tgaccaatcaggagagtttatgtttgactttgatggtgatgagattttccacgtggatatggcaaagaaggagacggtctggcggcttgaagaatttggacgatttgccagc------tttgaggctcaaggtgc---------attggccaacatagctgtggacaaagccaacctggaaatcatgacaaagcgctcc---aacaatactccgatcaccaatg---------------------------------------"/>
<sequence id="seq_Mane-DRA_01:01"	taxon="Mane-DRA_01:01"	totalcount="4"	value="------------------------------aagaacacgtgatc---atccaggctgagttctatctgaaccc---tgaccaatcaggagagtttatgtttgactttgatggtgatgagattttccacgtggatatggcaaagaaggagacggtctggcggcttgaagaatttggacgatttgccagc------tttgaggctcaaggtgc---------attggccaacatagctgtggacaaagccaacctggaaatcatgacaaagcgctcc---aacaatactccaatcaccaatg---------------------------------------"/>
<sequence id="seq_Mane-DRA_01:05"	taxon="Mane-DRA_01:05"	totalcount="4"	value="------------------------------aagaacacgtgatc---atccaggctgagttctatctgaaccc---tgaccaatcaggagagtttatgtttgactttgatggtgatgagattttccacgtggatatggcaaagaaggagacggtctggcggcttgaagaatttggacgatttgccagc------tttgaggctcaaggtgc---------attggccaacatagctgtggacaaagccaacctggaaatcatgacaaagcgctcc---aacaatactccaatcaccaatg---------------------------------------"/>
<sequence id="seq_Mane-DRA_01:07"	taxon="Mane-DRA_01:07"	totalcount="4"	value="------------------------------aagaacacgtgatc---atccaggctgagttctatctgaaccc---tgaccaatcaggagagtttatgtttgactttgatggtgatgagattttccacgtggatatggcaaagaaggagacggtctggcggcttgaagaatttggacgatttgccagc------tttgaggctcaaggtgc---------attggccaacatagctgtggacaaagccaacctggaaatcatgacaaagcgctcc---aacaatactccaatcaccaatg---------------------------------------"/>
<sequence id="seq_Mane-DRA_01:08"	taxon="Mane-DRA_01:08"	totalcount="4"	value="------------------------------aagaacacgtgatc---atccaggctgagttctatctgaaccc---tgaccaatcaggagagtttatgtttgactttgatggtgatgagattttccacgtggatatggcaaagaaggagacggtctggcggcttgaagaatttggacgatttgccagc------tttgaggctcaaggtgc---------attggccaacatagctgtggacaaagccaacctggaaatcatgacaaagcgctcc---aacaatactccaatcaccaatg---------------------------------------"/>
<sequence id="seq_Mane-DRA_01:09"	taxon="Mane-DRA_01:09"	totalcount="4"	value="------------------------------aagaacacgtgatc---atccaggctgagttctatctgaaccc---tgaccaatcaggagagtttatgtttgactttgatggtgatgagattttccacgtggatatggcaaagaaggagacggtctggcggcttgaagaatttggacgatttgccagc------tttgaggctcaaggtgc---------attggccaacatagctgtggacaaagccaacctggaaatcatgacaaagcgctcc---aacaatactccaatcaccaatg---------------------------------------"/>
<sequence id="seq_Mamu-DRA_XM_015135912.2"	taxon="Mamu-DRA_XM_015135912.2"	totalcount="4"	value="------------------------------aagaacacgtgatc---atccaggctgagttctatctgaaccc---tgaccaatcaggagagtttatgtttgactttgatggtgatgagattttccacgtggatatggcaaagaaggagacggtctggcggcttgaagaatttggacgatttgccagc------tttgaggctcaaggtgc---------actggccaacatagctgtggacaaagccaacctggaaatcatgacaaagcgctcc---aacaatactccaatcaccaatg---------------------------------------"/>
<sequence id="seq_Mane-DRA_01:06:01"	taxon="Mane-DRA_01:06:01"	totalcount="4"	value="------------------------------aagaacacgtgatc---atccaggctgagttctatctgaaccc---tgaccaatcaggagagtttatgtttgactttgatggtgatgagattttccacgtggatatggcaaagaaggagacggtctggcggcttgaagaatttggacgatttgccagc------tttgaggctcaaggtgc---------attggccaacatagctgtggacaaagccaacctggaaatcatgacaaagcgctcc---aacaatactccaatcaccaatg---------------------------------------"/>
<sequence id="seq_Mane-DRA_01:02:01"	taxon="Mane-DRA_01:02:01"	totalcount="4"	value="------------------------------aagaacacgtgatc---atccaggctgagttctatctgaaccc---tgaccaatcaggagagtttatgtttgactttgatggtgatgagattttccacgtggatatggcaaagaaggagacggtctggcggcttgaagaatttggacgatttgccagc------tttgaggctcaaggtgc---------actggccaacatagctgtggacaaagccaacctggaaatcatgacaaagcgctcc---aacaatactccaatcaccaatg---------------------------------------"/>
<sequence id="seq_Dano-DRA_XM_012527899.2"	taxon="Dano-DRA_XM_012527899.2"	totalcount="4"	value="------------------------------aggagcatgtgatc---atccaggccgagttctatcagacccc---taacccatcaggggagtttatgtttgactttgatggtgatgagatttttcatgtggatttggataagaaggagacagtctggcggcttgaagaatttggacgtttttccagc------tttgaggctcagggtgc---------attggccaacatcgctgtagacaaagccaacctggaaataatgatgaaacgctcc---aactacactcctgacaccagcg---------------------------------------"/></data>
<taxonset spec='beast.evolution.alignment.TaxonSet' id='taxa'>
<taxon spec="beast.evolution.alignment.Taxon" id="Mane-DRA_01:03:01"/>
<taxon spec="beast.evolution.alignment.Taxon" id="Casy-DRA_XM_008069772.2"/>
<taxon spec="beast.evolution.alignment.Taxon" id="Eled-DPA_XM_006882197.1"/>
<taxon spec="beast.evolution.alignment.Taxon" id="Mamu-DRA_01:04:01:01"/>
<taxon spec="beast.evolution.alignment.Taxon" id="Paan-DRA_01:02:01"/>
<taxon spec="beast.evolution.alignment.Taxon" id="Caja-DOA_XM_002746411.4"/>
<taxon spec="beast.evolution.alignment.Taxon" id="Mane-DRA_01:04:01"/>
<taxon spec="beast.evolution.alignment.Taxon" id="Malo-DRA_01:02"/>
<taxon spec="beast.evolution.alignment.Taxon" id="Malo-DRA_01:03"/>
<taxon spec="beast.evolution.alignment.Taxon" id="Malo-DRA_01:04"/>
<taxon spec="beast.evolution.alignment.Taxon" id="Malo-DRA_01:05"/>
<taxon spec="beast.evolution.alignment.Taxon" id="Trma-DRA_NW_004444391.1:c118995-113896"/>
<taxon spec="beast.evolution.alignment.Taxon" id="Prco-DRA_XM_012653754.1"/>
<taxon spec="beast.evolution.alignment.Taxon" id="Leca-DRA_XM_045541780.1"/>
<taxon spec="beast.evolution.alignment.Taxon" id="Mamo-DRA_XM_046465776.1"/>
<taxon spec="beast.evolution.alignment.Taxon" id="Mamo-DPA_XM_046464518.1"/>
<taxon spec="beast.evolution.alignment.Taxon" id="Paan-DRA_01:01:01"/>
<taxon spec="beast.evolution.alignment.Taxon" id="Hosa-DQA2_01:01:01:01"/>
<taxon spec="beast.evolution.alignment.Taxon" id="Caja-DQA1_27:01"/>
<taxon spec="beast.evolution.alignment.Taxon" id="Puya-DRA_XM_040462540.1"/>
<taxon spec="beast.evolution.alignment.Taxon" id="Mafa-DRA_01:02:01:01"/>
<taxon spec="beast.evolution.alignment.Taxon" id="Math-DRA_XM_050787509.1"/>
<taxon spec="beast.evolution.alignment.Taxon" id="Mamu-DQA_XM_028846899.1"/>
<taxon spec="beast.evolution.alignment.Taxon" id="Eqca-DRA_001:01"/>
<taxon spec="beast.evolution.alignment.Taxon" id="Eqca-DRA_001:04"/>
<taxon spec="beast.evolution.alignment.Taxon" id="Hosa-DPA2_01:01:01:01"/>
<taxon spec="beast.evolution.alignment.Taxon" id="Mamu-DRA_01:06:01"/>
<taxon spec="beast.evolution.alignment.Taxon" id="Coan-DRA_XM_011944795.1"/>
<taxon spec="beast.evolution.alignment.Taxon" id="Eqca-DRA_002:01"/>
<taxon spec="beast.evolution.alignment.Taxon" id="SLA-DQA_01:01"/>
<taxon spec="beast.evolution.alignment.Taxon" id="Leca-DMA_XM_045541804.1"/>
<taxon spec="beast.evolution.alignment.Taxon" id="Hosa-DPA1_01:03:01:01"/>
<taxon spec="beast.evolution.alignment.Taxon" id="Mafa-DRA_02:01:01:01"/>
<taxon spec="beast.evolution.alignment.Taxon" id="Mamu-DRA_NM_001134298.1"/>
<taxon spec="beast.evolution.alignment.Taxon" id="Nyco-DRA_XM_053603865.1"/>
<taxon spec="beast.evolution.alignment.Taxon" id="Ocpr-DRA_XM_004590254.2"/>
<taxon spec="beast.evolution.alignment.Taxon" id="Ovca-DRA_01:10:01"/>
<taxon spec="beast.evolution.alignment.Taxon" id="Ceat-DRA_XM_012034596.1"/>
<taxon spec="beast.evolution.alignment.Taxon" id="Mamu-DRA_01:03:01:01"/>
<taxon spec="beast.evolution.alignment.Taxon" id="Leca-DQA_XM_045541783.1"/>
<taxon spec="beast.evolution.alignment.Taxon" id="Chsa-DRA_01:01:01"/>
<taxon spec="beast.evolution.alignment.Taxon" id="Poab-DRA_NC_036909.1:32749203-32754392"/>
<taxon spec="beast.evolution.alignment.Taxon" id="Gogo-DRA_01:01:01"/>
<taxon spec="beast.evolution.alignment.Taxon" id="Aovo-DRA_01:03"/>
<taxon spec="beast.evolution.alignment.Taxon" id="Nole-DRA_XM_003272148.3"/>
<taxon spec="beast.evolution.alignment.Taxon" id="Aona-DRA_01:02"/>
<taxon spec="beast.evolution.alignment.Taxon" id="Aona-DRA_01:03"/>
<taxon spec="beast.evolution.alignment.Taxon" id="Ceim-DRA_XM_017522747.2"/>
<taxon spec="beast.evolution.alignment.Taxon" id="Hosa-DRA_01:03"/>
<taxon spec="beast.evolution.alignment.Taxon" id="Hosa-DRA_01:04"/>
<taxon spec="beast.evolution.alignment.Taxon" id="Hosa-DRA_01:05"/>
<taxon spec="beast.evolution.alignment.Taxon" id="Aona-DRA_01:01:01"/>
<taxon spec="beast.evolution.alignment.Taxon" id="Cadr-DRA_NC_044530.1:c21063500-21058750"/>
<taxon spec="beast.evolution.alignment.Taxon" id="Mamu-DRA_01:02:01:01"/>
<taxon spec="beast.evolution.alignment.Taxon" id="Mafa-DRA_XM_015448843.2"/>
<taxon spec="beast.evolution.alignment.Taxon" id="Hosa-DRA_01:02:02:01"/>
<taxon spec="beast.evolution.alignment.Taxon" id="SLA-DMA_01:01:01"/>
<taxon spec="beast.evolution.alignment.Taxon" id="Enlu-DRA_XM_022510872.1"/>
<taxon spec="beast.evolution.alignment.Taxon" id="Pite-DRA_NC_045438.1:137126695-137131777"/>
<taxon spec="beast.evolution.alignment.Taxon" id="Caja-DMA_XM_002746410.4"/>
<taxon spec="beast.evolution.alignment.Taxon" id="Patr-DRA_01:01:01"/>
<taxon spec="beast.evolution.alignment.Taxon" id="Poab-DRA_01:01:01"/>
<taxon spec="beast.evolution.alignment.Taxon" id="Mamu-DRA_02:01:01:01"/>
<taxon spec="beast.evolution.alignment.Taxon" id="Ecte-DRA_XM_004711729.3"/>
<taxon spec="beast.evolution.alignment.Taxon" id="Saap-DRA_XM_032269061.1"/>
<taxon spec="beast.evolution.alignment.Taxon" id="Mafa-DRA_01:13:01"/>
<taxon spec="beast.evolution.alignment.Taxon" id="Rhbi-DRA_NW_016819733.1:411362-416490"/>
<taxon spec="beast.evolution.alignment.Taxon" id="Hymo-DRA_NW_022611662.1:30883356-30888518"/>
<taxon spec="beast.evolution.alignment.Taxon" id="Mafa-DOA_01:06:01:01"/>
<taxon spec="beast.evolution.alignment.Taxon" id="SLA-DRA_02:03:01"/>
<taxon spec="beast.evolution.alignment.Taxon" id="Hosa-DQA1_01:01:01:01"/>
<taxon spec="beast.evolution.alignment.Taxon" id="Mafa-DRA_01:10:01"/>
<taxon spec="beast.evolution.alignment.Taxon" id="Leca-DOA_XM_045541806.1"/>
<taxon spec="beast.evolution.alignment.Taxon" id="Mafa-DRA_01:05"/>
<taxon spec="beast.evolution.alignment.Taxon" id="Mafa-DRA_01:06"/>
<taxon spec="beast.evolution.alignment.Taxon" id="Papa-DRA_XM_003829759.3"/>
<taxon spec="beast.evolution.alignment.Taxon" id="Mafa-DRA_01:08"/>
<taxon spec="beast.evolution.alignment.Taxon" id="Mafa-DRA_01:09"/>
<taxon spec="beast.evolution.alignment.Taxon" id="Leca-DPA_XM_045541810.1"/>
<taxon spec="beast.evolution.alignment.Taxon" id="Mimu-DRA_XM_012774641.1"/>
<taxon spec="beast.evolution.alignment.Taxon" id="Occu-DRA_XM_040982912.1"/>
<taxon spec="beast.evolution.alignment.Taxon" id="Rano-Ba_l"/>
<taxon spec="beast.evolution.alignment.Taxon" id="Mamu-DRA_01:01"/>
<taxon spec="beast.evolution.alignment.Taxon" id="Mamu-DRA_01:07"/>
<taxon spec="beast.evolution.alignment.Taxon" id="Mamu-DRA_01:08"/>
<taxon spec="beast.evolution.alignment.Taxon" id="Caja-DPA1_19:01"/>
<taxon spec="beast.evolution.alignment.Taxon" id="Mamu-DRA_01:09"/>
<taxon spec="beast.evolution.alignment.Taxon" id="Maja-DRA_XM_017681387.1"/>
<taxon spec="beast.evolution.alignment.Taxon" id="Caja-DRA_NC_048386.1:36627538-36632641"/>
<taxon spec="beast.evolution.alignment.Taxon" id="Rano-Da_l"/>
<taxon spec="beast.evolution.alignment.Taxon" id="Hosa-DRA_01:01:01:01"/>
<taxon spec="beast.evolution.alignment.Taxon" id="Rano-Da_n"/>
<taxon spec="beast.evolution.alignment.Taxon" id="Rano-Da_u"/>
<taxon spec="beast.evolution.alignment.Taxon" id="Malo-DRA_01:01:01"/>
<taxon spec="beast.evolution.alignment.Taxon" id="Chdi-DRA_NC_051313.1:c119217075-119212571"/>
<taxon spec="beast.evolution.alignment.Taxon" id="Male-DRA_XM_011976022.1"/>
<taxon spec="beast.evolution.alignment.Taxon" id="Epfu-DRA_XM_028133728.1"/>
<taxon spec="beast.evolution.alignment.Taxon" id="Ptva-DRA_XM_011379778.2"/>
<taxon spec="beast.evolution.alignment.Taxon" id="Eled-DRA_XM_006882044.1"/>
<taxon spec="beast.evolution.alignment.Taxon" id="SLA-DRA_01:01:01"/>
<taxon spec="beast.evolution.alignment.Taxon" id="Popy-DRA_01:01"/>
<taxon spec="beast.evolution.alignment.Taxon" id="Popy-DRA_01:02"/>
<taxon spec="beast.evolution.alignment.Taxon" id="Mamu-DQA1_01:02"/>
<taxon spec="beast.evolution.alignment.Taxon" id="Chas-DRA_XM_006860336.1"/>
<taxon spec="beast.evolution.alignment.Taxon" id="Ovca-DRA_01:05:01"/>
<taxon spec="beast.evolution.alignment.Taxon" id="Mamu-DPA1_02:01"/>
<taxon spec="beast.evolution.alignment.Taxon" id="Hosa-DOA_01:01:01:01"/>
<taxon spec="beast.evolution.alignment.Taxon" id="Poab-DRA_01:02"/>
<taxon spec="beast.evolution.alignment.Taxon" id="Poab-DRA_01:03"/>
<taxon spec="beast.evolution.alignment.Taxon" id="Trfr-DRA_NW_022681455.1:32432698-32437826"/>
<taxon spec="beast.evolution.alignment.Taxon" id="Ovca-DRA_01:06:01"/>
<taxon spec="beast.evolution.alignment.Taxon" id="Thge-DRA_XM_025383043.1"/>
<taxon spec="beast.evolution.alignment.Taxon" id="Mafa-DRA_01:11"/>
<taxon spec="beast.evolution.alignment.Taxon" id="Mafa-DRA_01:12"/>
<taxon spec="beast.evolution.alignment.Taxon" id="Mafa-DRA_01:14"/>
<taxon spec="beast.evolution.alignment.Taxon" id="Mafa-DRA_01:15"/>
<taxon spec="beast.evolution.alignment.Taxon" id="Paan-DRA_01:03"/>
<taxon spec="beast.evolution.alignment.Taxon" id="Feca-DRA_NM_001309051.1"/>
<taxon spec="beast.evolution.alignment.Taxon" id="Mamu-DRA_01:10"/>
<taxon spec="beast.evolution.alignment.Taxon" id="Rano-DOa_n"/>
<taxon spec="beast.evolution.alignment.Taxon" id="Caja-DQA_XM_002746383.5"/>
<taxon spec="beast.evolution.alignment.Taxon" id="Mafa-DRA_01:04:01:01"/>
<taxon spec="beast.evolution.alignment.Taxon" id="Tuch-DRA_XM_006167025.3"/>
<taxon spec="beast.evolution.alignment.Taxon" id="Piku-DRA_XM_036414707.2"/>
<taxon spec="beast.evolution.alignment.Taxon" id="Mamu-DRA_01:05:01:01"/>
<taxon spec="beast.evolution.alignment.Taxon" id="Mafa-DMA_02:04:01:01"/>
<taxon spec="beast.evolution.alignment.Taxon" id="Mane-DRA_XM_011716898.1"/>
<taxon spec="beast.evolution.alignment.Taxon" id="Mafa-DRA_01:03:01"/>
<taxon spec="beast.evolution.alignment.Taxon" id="Patr-DRA_01:04"/>
<taxon spec="beast.evolution.alignment.Taxon" id="Patr-DRA_01:03:01:01"/>
<taxon spec="beast.evolution.alignment.Taxon" id="Rano-DMa_n"/>
<taxon spec="beast.evolution.alignment.Taxon" id="Mane-DRA_02:01:01"/>
<taxon spec="beast.evolution.alignment.Taxon" id="Ovar-DRA_01:01"/>
<taxon spec="beast.evolution.alignment.Taxon" id="Ovar-DRA_01:02"/>
<taxon spec="beast.evolution.alignment.Taxon" id="Hosa-DMA_01:01:01:01"/>
<taxon spec="beast.evolution.alignment.Taxon" id="Otga-DRA_XM_023512954.1"/>
<taxon spec="beast.evolution.alignment.Taxon" id="Aovo-DRA_01:01:01"/>
<taxon spec="beast.evolution.alignment.Taxon" id="Mafa-DRA_01:01:01"/>
<taxon spec="beast.evolution.alignment.Taxon" id="SLA-DRA_03:01"/>
<taxon spec="beast.evolution.alignment.Taxon" id="Ovar-DRA_02:01"/>
<taxon spec="beast.evolution.alignment.Taxon" id="Nyco-DRA_XM_053603393.1"/>
<taxon spec="beast.evolution.alignment.Taxon" id="SLA-DOA_01:01"/>
<taxon spec="beast.evolution.alignment.Taxon" id="Gava-DRA_XM_008594691.1"/>
<taxon spec="beast.evolution.alignment.Taxon" id="Sabo-DRA_XM_003944305.2"/>
<taxon spec="beast.evolution.alignment.Taxon" id="Aovo-DRA_01:02:01"/>
<taxon spec="beast.evolution.alignment.Taxon" id="SLA-DRA_04:01"/>
<taxon spec="beast.evolution.alignment.Taxon" id="Rhro-DRA_XM_010378055.2"/>
<taxon spec="beast.evolution.alignment.Taxon" id="Mane-DRA_01:01"/>
<taxon spec="beast.evolution.alignment.Taxon" id="Mane-DRA_01:05"/>
<taxon spec="beast.evolution.alignment.Taxon" id="Mane-DRA_01:07"/>
<taxon spec="beast.evolution.alignment.Taxon" id="Mane-DRA_01:08"/>
<taxon spec="beast.evolution.alignment.Taxon" id="Mane-DRA_01:09"/>
<taxon spec="beast.evolution.alignment.Taxon" id="Mamu-DRA_XM_015135912.2"/>
<taxon spec="beast.evolution.alignment.Taxon" id="Mane-DRA_01:06:01"/>
<taxon spec="beast.evolution.alignment.Taxon" id="Mane-DRA_01:02:01"/>
<taxon spec="beast.evolution.alignment.Taxon" id="Dano-DRA_XM_012527899.2"/>
</taxonset>
<input spec="ParameterList" id="parameterList">
        <parameter spec="QuietRealParameter" id="parameter1" value="0.0 0.0 0.0 0.0 0.0" upper="Infinity" lower="-Infinity"/>
    </input>

    <input spec="DPPointer" id="param.pointers">
        <input name="uniqueParameter" idref="parameter1"/>
        <input name="initialAssignment" spec="IntegerParameter" value="0" dimension="339" lower="0"/>
    </input>

    <input spec="ParameterList" id="modelList">
        <parameter spec="QuietRealParameter" id="parameter2" value="5.0" upper="5.0" lower="1.0"/>
    </input>

    <input spec="DPPointer" id="model.pointers">
        <input name="uniqueParameter" idref="parameter2"/>
        <input name="initialAssignment" spec="IntegerParameter" value="0" dimension="339" lower="0"/>
    </input>

    <input spec="ParameterList" id="freqsList">
        <parameter spec="QuietRealParameter" id="parameter3" value="0.25 0.25 0.25 0.25" upper="1.0" lower="0.0"/>
    </input>

    <input spec="DPPointer" id="freq.pointers">
        <input name="uniqueParameter" idref="parameter3"/>
        <input name="initialAssignment" spec="IntegerParameter" value="0" dimension="339" lower="0"/>
    </input>

    <input spec="ParameterList" id="ratesList">
        <parameter spec="QuietRealParameter" id="parameter4" value="0.1" upper="Infinity" lower="0.0"/>
    </input>

    <input spec="DPPointer" id="rates.pointers">
        <input name="uniqueParameter" idref="parameter4"/>
        <input name="initialAssignment" spec="IntegerParameter" value="0" dimension="339" lower="0"/>
    </input>

    <input spec="DPNtdBMA" id="dpNtdBMA">
        <input name="paramList" spec="ParameterList" idref="parameterList"/>
        <input name="modelList" spec="ParameterList" idref="modelList"/>
        <input name="freqsList" spec="ParameterList" idref="freqsList"/>
        <input name="pointers" spec="DPPointer" idref="freq.pointers"/>
    </input>

    <input spec="DPNtdRateSepSiteModel" id="dpNtdRateSepSiteModel" substClusterLimit="30" ratesClusterLimit="30">
        <input name="ntdBMAList" idref="dpNtdBMA"/>
        <input name="ratesList" idref="ratesList"/>
        <input name="ratesPointers" idref="rates.pointers"/>
        <dpValSubst idref="dpValuable.subst"/>
        <dpValRate idref="dpValuable.rate"/>
    </input>

    <tree spec='beast.util.ClusterTree' id='tree' clusterType='upgma'>
        <taxa idref='alignment'/>
    </tree>

    <input spec="beast.evolution.tree.TreeScaler" id="treeScaler" scaleToHeight="1.0">
        <initial idref='tree'/>
    </input>


    <branchRateModel id="branchRates" spec="beast.evolution.branchratemodel.UCRelaxedClockModel" normalize="true">
        <tree idref="tree"/>
        <distr  spec="beast.math.distributions.LogNormalDistributionModel" meanInRealSpace="true" offset="0.0">
            <M spec="RealParameter" id="ucld.mean" value="1.0"/>
            <S spec="RealParameter" id="ucld.stdev" value="0.5" lower="0.0" upper="1000.0"/>
        </distr>
        <rateCategories spec="parameter.IntegerParameter" id="rateCategories"  value="1" dimension="166"/>
    </branchRateModel>

    <input spec='DPSepTreeLikelihood' id="treeLikelihood">
        <data idref="alignment"/>
        <tree idref="tree"/>
        <siteModel idref="dpNtdRateSepSiteModel"/>
        <branchRateModel idref="branchRates"/>
    </input>


    <!-- The HKY substitution model (Hasegawa, Kishino & Yano, 1985)             -->
    <input spec="SwitchingNtdBMA" id="tempNtdBMA1">
        <input name="logKappa" spec="QuietRealParameter" value="0.0"/>
        <input name="logTN" spec="QuietRealParameter" value="0.0"/>
        <input name="logAC" spec="QuietRealParameter" value="0.0"/>
        <input name="logAT" spec="QuietRealParameter" value="0.0"/>
        <input name="logGC" spec="QuietRealParameter" value="0.0"/>
        <input name="modelChoose" spec="QuietRealParameter" value="1.0"/>
        <input name="frequenciesParameter" spec="QuietRealParameter" value="0.25 0.25 0.25 0.25"/>
    </input>

    <!-- site model                                                              -->
    <input spec='DummySiteModel' id="dummySiteModel1">
        <substModel idref='tempNtdBMA1'/>
        <input name="mutationRate" spec="QuietRealParameter" value="1.0"/>
    </input>


    <input spec='SepTempWVTreeLikelihood' id="tempTreeLikelihood1">
        <data idref="alignment"/>
        <tree idref="tree"/>
        <siteModel idref="dummySiteModel1"/>
        <NtdRateSepSiteModel idref="dpNtdRateSepSiteModel"/>
        <branchRateModel idref="branchRates"/>
    </input>

    <input spec="SwitchingNtdBMA" id="tempNtdBMA2">
        <input name="logKappa" spec="QuietRealParameter" value="0.0"/>
        <input name="logTN" spec="QuietRealParameter" value="0.0"/>
        <input name="logAC" spec="QuietRealParameter" value="0.0"/>
        <input name="logAT" spec="QuietRealParameter" value="0.0"/>
        <input name="logGC" spec="QuietRealParameter" value="0.0"/>
        <input name="modelChoose" spec="QuietRealParameter" value="1.0"/>
        <input name="frequenciesParameter" spec="QuietRealParameter" value="0.25 0.25 0.25 0.25"/>
    </input>

    <!-- site model                                                              -->
    <input spec='QuietSiteModel' id="dummySiteModel2">
        <substModel idref='tempNtdBMA2'/>
        <input name="mutationRate" spec="QuietRealParameter" value="1.0"/>
    </input>

    <input spec='SepTempTreeLikelihood' id="tempTreeLikelihood2">
        <data idref="alignment"/>
        <tree idref="tree"/>
        <NtdRateSepSiteModel idref="dpNtdRateSepSiteModel"/>
        <siteModel idref="dummySiteModel2"/>
        <branchRateModel idref="branchRates"/>
    </input>
    <!--input spec="DummyLikelihood" id="likelihood">
        <input name="plugin" idref="dpNtdSiteModel"/>
    </input-->

    <input spec='beast.evolution.speciation.CalibratedYuleModel' type="full" id="yule">
        <birthRate id="birthRate" spec='parameter.RealParameter' value="2.0"/>
        <tree idref='tree'/>

        <calibrations spec='beast.evolution.speciation.CalibrationPoint' id='cal'>
            <taxonset idref="taxa"/>
            <!-- This Gamma distribution approximates Normal(mean=0,stdev=0.1)-->
            <distr spec="beast.math.distributions.Gamma" alpha="100" beta="0.01"/>
        </calibrations>
    </input>

    <input name="scaler" id="mean.rate" spec="PointerMean">
        <input name="paramList" idref="ratesList"/>
        <input name="pointers" idref="rates.pointers"/>
        <input name="dpVal" idref="dpValuable.rate"/>
    </input>

    <input spec="DPValuable" id="dpValuable.subst">
        <input spec="ParameterList" name="paramList" idref="freqsList"/>
        <input spec="DPPointer" name="pointers" idref="freq.pointers"/>
    </input>

    <input spec="DPValuable" id="dpValuable.rate">
        <input spec="ParameterList" name="paramList" idref="ratesList"/>
        <input spec="DPPointer" name="pointers" idref="rates.pointers"/>
    </input>

    <input spec="beast.math.distributions.CompoundDirichletProcess" id="cpdp">
        <input name="dpVal" idref="dpValuable.subst"/>
        <input name="baseDistr" spec="beast.math.distributions.MultivariateNormal">
            <input name="mean" spec="RealParameter" id="mvn.mean"  value="3.89 1.914  0.416 -0.122 0.209"/>
            <input name="precision" id="mvn.precision" spec="RealParameter" value="
                1.003 0.117 -0.341 -0.103 -0.709
                0.117 0.984 -1.283 1.327 0.078
                -0.341 -1.283 16.894 -2.212 -6.792
                -0.103 1.327 -2.212 16.512 -3.212
                -0.709 0.078 -6.792 -3.212 11.873"/>
        </input>
        <input name="baseDistr" spec="beast.math.distributions.CategoricalDistribution"  offset="1">
            <input spec="RealParameter" name="probs" id="categorical.prob" value="0.2 0.2 0.2 0.2 0.2" lower="0.0"/>
        </input>
        <input name="baseDistr" spec="beast.math.distributions.DirichletDistribution">
            <input name="alpha" id="dirichlet.prob" spec="RealParameter" value="0.25 0.25 0.25 0.25" lower="0" upper="Infinity"/>
            <input name="scale" id="dirichlet.scale" spec="RealParameter" value="40.0" lower="0" upper="Infinity"/>
        </input>
        <input name="alpha" spec="RealParameter" id="conc" value="0.1065" lower="0.0" upper="Infinity"/>
    </input>

    <input spec="DirichletProcess" id="dp">
        <input name="dpVal" idref="dpValuable.rate"/>
        <input name="baseDistr" spec="beast.math.distributions.LogNormal" meanInRealSpace="false" sIsPrec="true">
            <input name="M" spec="RealParameter" id="lnorm.mean" value="-2" lower="-Infinity" upper="Infinity"/>
            <input name="S" spec="RealParameter" id="lnorm.prec" value="1" lower="0.0" upper="Infinity"/>
        </input>
        <input name="alpha" spec="RealParameter" value="0.1065" lower="0.0" upper="Infinity"/>
    </input>

    <input spec="Count" id="model.count">
        <input name="list" idref="dpNtdBMA"/>
    </input>

    <input spec="Count" id="siteModel.count">
        <input name="list" idref="dpNtdRateSepSiteModel"/>
    </input>

    <input spec="Count" id="treeLik.count">
        <input name="list" idref="treeLikelihood"/>
    </input>

    <input spec="Weights" id="treeLik.weight">
        <input name="dpTreeLik" idref="treeLikelihood"/>
    </input>

    <input spec="Indices" id="model.indices">
        <input name="dpNtdBMA" idref="dpNtdBMA"/>
    </input>

    <input spec="PrintListIDNumber" id="subst.list.print">
        <input name="paramList" idref="freqsList"/>
    </input>

    <input spec="PrintListIDNumber" id="rates.list.print">
        <input name="paramList" idref="ratesList"/>
    </input>

    <input spec="PrintPointerIDNumber" id="subst.pointers.print">
        <input name="pointers" idref="freq.pointers"/>
    </input>

    <input spec="PrintPointerIDNumber" id="rates.pointers.print">
        <input name="pointers" idref="rates.pointers"/>
    </input>
    <!--run spec="MCMC" id="mcmc" chainLength="1000"--> <!--autoOptimize="true"-->
    <run id="mcmc" spec="beast.coupledMCMC.CoupledMCMC" chainLength="40000000" target="0.234" chains="8" resampleEvery="1000">
        <state>
            <input name='stateNode' idref='parameterList'/>
            <input name='stateNode' idref='modelList'/>
            <input name='stateNode' idref='freqsList'/>
            <input name='stateNode' idref='ratesList'/>
            <input name='stateNode' idref='param.pointers'/>
            <input name='stateNode' idref='model.pointers'/>
            <input name='stateNode' idref='freq.pointers'/>
            <input name='stateNode' idref='rates.pointers'/>
            <input name="stateNode" idref="tree"/>
            <input name='stateNode' idref="lnorm.mean"/>
            <input name='stateNode' idref="lnorm.prec"/>
            <input name="stateNode" idref="dirichlet.scale"/>
            <input name="stateNode" idref="dirichlet.prob"/>
            <input name="stateNode" idref="categorical.prob"/>
            <input name='stateNode' idref="mvn.mean"/>
            <input name='stateNode' idref="mvn.precision"/>
            <input name="stateNode" idref="mvnPriorMean"/>
            <input name="stateNode" idref="mvnPriorPrecision"/>
            <input name="stateNode" idref="wishartPriorScale"/>
            <stateNode idref='birthRate'/>
            <stateNode idref='ucld.mean'/>
            <stateNode idref='ucld.stdev'/>
            <input name="stateNode" id="dirichletPriorOncategorialProbs" spec="RealParameter" value="1.0 1.0 1.0 1.0 1.0"/>
            <stateNode idref='rateCategories'/>
        </state>

        <distribution spec="CompoundDistribution" id="posterior">
            <distribution idref="treeLikelihood"/>
            <distribution id="prior" spec="beast.math.distributions.ParameterListsPrior" applyToList="true">
                <distr idref="cpdp"/>
                <xList idref="parameterList"/>
                <xList idref="modelList"/>
                <xList idref="freqsList"/>
            </distribution>
            <distribution id="prior.rate" spec="beast.math.distributions.ParameterListPrior" applyToList="true">
                <distr idref="dp"/>
                <xList idref="ratesList"/>
            </distribution>
            <distribution id="hMean.prior" spec="beast.math.distributions.Prior">
                 <input name="distr" spec="beast.math.distributions.Normal" mean="-2.3" sigma="2.35"/>
                 <x idref="lnorm.mean"/>
             </distribution>
            <distribution id="hCV.prior" spec="beast.math.distributions.Prior">
                 <input name="distr" spec="beast.math.distributions.Gamma" alpha="1" beta="10"/>
                 <x idref="lnorm.prec"/>
             </distribution>
            <distribution id="s.prior"  spec="beast.math.distributions.Prior">
                <input name="distr" spec="beast.math.distributions.Gamma" alpha="1.0" beta="0.333333"/>
                <x idref="ucld.stdev"/>
            </distribution>
            <distribution id="dScale.prior" spec="beast.math.distributions.Prior">
                <input name="distr" spec="beast.math.distributions.Gamma" alpha="0.001" beta="1000"/>
                <x idref="dirichlet.scale"/>
            </distribution>
            <distribution id="mvnmean.prior" spec="beast.math.distributions.Prior">
                 <input name="distr" spec="beast.math.distributions.MultivariateNormal">
                     <input name="mean" spec="RealParameter" id="mvnPriorMean"  value="3.89 1.914  0.416 -0.122 0.209"/>
                     <parameter name="precision" id="mvnPriorPrecision" value="
                         1.003 0.117 -0.341 -0.103 -0.709
                         0.117 0.984 -1.283 1.327 0.078
                        -0.341 -1.283 16.894 -2.212 -6.792
                        -0.103 1.327 -2.212 16.512 -3.212
                        -0.709 0.078 -6.792 -3.212 11.873"/>
                 </input>
                 <x idref="mvn.mean"/>
            </distribution>
            <distribution id="mvnprecision.prior" spec="beast.math.distributions.Prior">
                 <input name="distr" spec="beast.math.distributions.Wishart" df="7">
                     <parameter name="scaleMatrix" id="wishartPriorScale" value="
                        1.003 0.0 0.0 0.0 0.0
                        0.0 0.984 0.0 0.0 0.0
                        0.0 0.0 16.894 0.0 0.0
                        0.0 0.0 0.0 16.512 0.0
                        0.0 0.0 0.0 0.0 11.873
                        "/>
                 </input>
                 <x idref="mvn.precision"/>
             </distribution>
            <distribution spec="beast.math.distributions.Prior">
                <input name="distr" spec="beast.math.distributions.Normal" mean="1.0" sigma="0.1"/>
                <x spec="beast.evolution.tree.TreeHeightValuable" id="rootHeight" tree="@tree"/>
            </distribution>
            <distribution id="yule.prior" idref='yule'/>
        </distribution>
        <init idref="treeScaler"/>


        <operator spec='ScaleOperator' scaleFactor="0.75" weight="0.6" parameter="@birthRate"/>
        <operator spec='ScaleOperator' scaleFactor="0.75" weight="3" tree="@tree"/>
        <operator spec='Uniform' weight="10" tree="@tree"/>
        <operator spec='SubtreeSlide' weight="5" gaussian="true" size="1.0" tree="@tree"/>
        <operator id='narrow' spec='Exchange' isNarrow='true' weight="1" tree="@tree"/>
        <operator id='wide' spec='Exchange' isNarrow='false' weight="1" tree="@tree"/>
        <operator spec='WilsonBalding' weight="1" tree="@tree"/>


        <operator id="dpps1" spec="RateSAMSPriorOperator" weight="5" >
            <input name="tempLikelihood" idref="tempTreeLikelihood1"/>
            <input name="ratesList" idref="ratesList"/>
            <input name="ratesPointers" idref="rates.pointers"/>
            <input name="dirichletProcess" idref="dp"/>
            <input name="dpTreeLik" idref="treeLikelihood"/>
            <input name="dpVal" idref="dpValuable.rate"/>
        </operator>

        <operator id="dpps2" spec="RateDPPGibbsSampler" weight="5" sampleSize="5">
            <input name="tempLikelihood" idref="tempTreeLikelihood2"/>
            <input name="ratesList" idref="ratesList"/>
            <input name="ratesPointers" idref="rates.pointers"/>
            <input name="dirichletProcess" idref="dp"/>
            <input name="dpTreeLik" idref="treeLikelihood"/>
            <input name="dpVal" idref="dpValuable.rate"/>
        </operator>

        <operator id="plso" spec="PLScaleOperator" scaleFactor="0.75" weight="5">
            <input name="parameters" idref="ratesList"/>
        </operator>


        <operator id="rate.swap" spec="beast.evolution.operators.RatePointersSwapOperator" weight="5">
            <dpVal idref="dpValuable.rate"/>
            <ratesPointers idref="rates.pointers"/>
            <alignment idref="alignment"/>
        </operator>

        <operator id="plerrwo" spec="PLExtendedRealRandomWalkOperator" windowSizes="0.5 0.5 0.1 0.1 0.1" weight="4">
            <input name="parameters" idref="parameterList"/>
        </operator>
        <operator id="PLNetworkIntRandomWalk" spec="PLNetworkIntRandomWalkOperator" weight="4" offset="1">
            <input id="k80" spec='Vertex' name="vertex" idNum="0" neighbours="2"/>
            <input id="f81" spec='Vertex' name="vertex" idNum="1" neighbours="2"/>
            <input id="hky85" spec='Vertex' name="vertex" idNum="2" neighbours="0 1 3"/>
            <input id="tn93" spec='Vertex' name="vertex" idNum="3" neighbours="2 4"/>
            <input id="gtr" spec='Vertex' name="vertex" idNum="4" neighbours="3"/>
            <input name="parameters" idref="modelList"/>
        </operator>
        <operator id="errwo" spec="PLDeltaExchangeOperator" delta="0.05" weight="4">
            <input name="parameterList" idref="freqsList"/>
        </operator>

        <operator spec='ScaleOperator' scaleFactor="0.75" weight="0.2" parameter="@dirichlet.scale"/>
        <operator spec='DeltaExchangeOperator' delta="0.1" weight="0.6" parameter="@dirichlet.prob"/>
        <operator id='hMeanRandomWalk' spec='RealRandomWalkOperator' windowSize="0.5" weight="0.5" parameter="@lnorm.mean"/>
        <operator id='hCVScaler' spec='ScaleOperator' scaleFactor="0.75" weight="0.5" parameter="@lnorm.prec"/>

        <operator id="categoriesRandomWalk" spec="IntUniformOperator" weight="1">
            <input name="parameter" idref="rateCategories"/>
        </operator>

        <operator id='ucld.stdev.scaler' spec='ScaleOperator' scaleFactor="0.5" weight="1">
            <parameter idref="ucld.stdev"/>
        </operator>

       

        <!--logger logEvery="100"-->
        <logger logEvery="10000">
            <log idref="posterior"/>
            <log idref="prior"/>
            <log idref="treeLikelihood"/>
            <log idref="dpValuable.subst"/>
            <log idref="dpValuable.rate"/>
            <log idref="treeLik.count"/>
            <log idref="lnorm.prec"/>
            <log idref="dirichlet.scale"/>
            <log spec='beast.evolution.tree.TreeHeightLogger' tree='@tree'/>
            <log spec='beast.core.parameter.ParameterMeanLogger' paramList='@ratesList' pointers="@rates.pointers" dpVal="@dpValuable.rate" tree="@rootHeight"/>
            <log idref="ucld.stdev"/>
            <log idref="ucld.mean"/>
            <log idref="birthRate"/>
        </logger>


        <logger logEvery="10000" fileName="DRAgroup_exon2_rdpm_uc_again_logger_1.log">
            <log idref="posterior"/>
            <log idref="prior"/>
            <log idref="dpValuable.subst"/>
            <log idref="dpValuable.rate"/>
            <log idref="treeLikelihood"/>
            <log idref="treeLik.count"/>
            <log spec='beast.core.parameter.ParameterMeanLogger' paramList='@ratesList' pointers="@rates.pointers" dpVal="@dpValuable.rate" tree="@rootHeight"/>
            <log idref="mvnmean.prior"/>
            <log idref="mvnprecision.prior"/>
            <log idref="lnorm.mean"/>
            <log idref="lnorm.prec"/>
            <log idref="dirichlet.scale"/>
            <log idref="dirichlet.prob"/>
            <log idref="categorical.prob"/>
            <log idref="mvn.mean"/>
            <log idref="mvn.precision"/>
		    <log spec='beast.core.parameter.InverseMatrixLogger' parameter='@mvn.precision'/>
            <log idref="birthRate"/>
            <log idref="ucld.stdev"/>
            <log idref="ucld.mean"/>
        </logger>

	    <logger logEvery="10000" fileName="DRAgroup_exon2_rdpm_uc_again_1.trees" mode="tree">
            <log spec="beast.evolution.tree.TreeWithMetaDataLogger" tree="@tree" branchratemodel="@branchRates"/>
        </logger>

       <logger logEvery="10000" fileName="DRAgroup_exon2_rdpm_uc_again_paramList_1.log">
            <log idref="parameterList"/>
        </logger>

        <logger logEvery="10000" fileName="DRAgroup_exon2_rdpm_uc_again_modelList_1.log">
            <log idref="modelList"/>
        </logger>

        <logger logEvery="10000" fileName="DRAgroup_exon2_rdpm_uc_again_freqsList_1.log">
            <log idref="freqsList"/>
        </logger>

        <logger logEvery="10000" fileName="DRAgroup_exon2_rdpm_uc_again_ratesList_1.log">
            <log idref="ratesList"/>
        </logger>

       <logger logEvery="10000" fileName="DRAgroup_exon2_rdpm_uc_again_subst.list.idNum_1.log">
            <log idref="subst.list.print"/>
        </logger>

        <logger logEvery="10000" fileName="DRAgroup_exon2_rdpm_uc_again_subst.pointers.idNum_1.log">
            <log idref="subst.pointers.print"/>
        </logger>


       <logger logEvery="10000" fileName="DRAgroup_exon2_rdpm_uc_again_rates.list.idNum_1.log">
            <log idref="rates.list.print"/>
        </logger>

        <logger logEvery="10000" fileName="DRAgroup_exon2_rdpm_uc_again_rates.pointers.idNum_1.log">
            <log idref="rates.pointers.print"/>
        </logger>
	
    </run>
</beast>
