# Supplementary material for: Ancient trans-species polymorphism at the Major Histocompatibility Complex in primates
Source: eLife. 2025 Sep 12;14:RP103547. doi: 10.7554/eLife.103547 (PMC12431779; doi:10.7554/eLife.103547)
Supplement: Source code 1. [file elife-103547-code1.zip › xml_files_to_run_BEAST/DPBgroup_exon2_1.xml]

<beast version='2.0'
       namespace='beast.core:beast.evolution.tree.coalescent:beast.core.util:beast.evolution.nuc:beast.evolution.operators:beast.evolution.sitemodel:beast.evolution.substitutionmodel:beast.evolution.branchratemodel:beast.evolution.likelihood:beast.core.parameter:beast.math.distributions:beast.evolution.operators.util'>
<data id="alignment" dataType="nucleotide">

<sequence id="seq_Papa-DPB1_06"	taxon="Papa-DPB1_06"	totalcount="4"	value="---------------cttttccagggacggcaggaatgctacgcgttt---aatgggaca-------cagcgcttcctggagagatacatctacaaccgggaggagtacgcgcgcttcgacagcgac------gtgggggagttccgggcg---gtg---------------acggagctggggcggcctgc-tgcggagtactggaacagccagaagg-acctcctggaggagaagcgggcagtgccggacaggatgtgcagacacaactacgagc---tggacgaggccg---------tgaccc-tgcag------------------------------------"/>
<sequence id="seq_Hosa-DPB1_37:01"	taxon="Hosa-DPB1_37:01"	totalcount="4"	value="---------------gtgtaccagttacggcaggaatgctacgcgttt---aatgggaca-------cagcgcttcctggagagatacatctacaaccgggaggagttcgtgcgcttcgacagcgac------gtgggggagttccgggcg---gtg---------------acggagctggggcggcctga-tgaggagtactggaacagccagaagg-acatcctggaggaggagcgggcagtgccggacagggtatgcagacacaactacgagc---tggacgaggccg---------tgaccc-tgcagcgcc--gag---------------------------"/>
<sequence id="seq_Aole-DPB1_28:01"	taxon="Aole-DPB1_28:01"	totalcount="4"	value="-------agaattacgtgtaccagcgtttgtatgaatgctacgcgttt---aacgggaca-------cagcgcctcctggacagatacgtctacaaccgggaggagttcgtgcgcttcgacagcgac------ctgggggagttccggtcg---gtg---------------acggagctgggacggcccga-tgcaaagtactggaacagcgataagg-acatcctggaggagatgcgggccgaggtggagagggtgtgcagacacaactacgaat---tggtggagccac---------tcatcc-ggaagcgcc--aag---------------------------"/>
<sequence id="seq_Hosa-DPB1_124:01:01:01"	taxon="Hosa-DPB1_124:01:01:01"	totalcount="4"	value="-------agaattacgtgtaccagttacggcaggaatgctacgcgttt---aatgggaca-------cagcgcttcctggagagatacatctacaaccgggaggagttcgtgcgcttcgacagcgac------gtgggggagttccgggcg---gtg---------------acggagctggggcggcctga-tgaggactactggaacagccagaagg-acctcctggaggagaagcgggcagtgccggacagggtatgcagacacaactacgagc---tggacgaggccg---------tgaccc-tgcagcgcc--gag---------------------------"/>
<sequence id="seq_Hosa-DPB1_11:01:01:01"	taxon="Hosa-DPB1_11:01:01:01"	totalcount="4"	value="-------agaattacgtgtaccagttacggcaggaatgctacgcgttt---aatgggaca-------cagcgcttcctggagagatacatctacaaccggcaggagtacgcgcgcttcgacagcgac------gtgggagagttccgggcg---gtg---------------acggagctggggcggcctgc-tgcggagtactggaacagccagaagg-acctcctggaggagaggcgggcagtgccggacaggatgtgcagacacaactacgagc---tggacgaggccg---------tgaccc-tgcagcgcc--gag---------------------------"/>
<sequence id="seq_Hosa-DPB1_104:01:01:01"	taxon="Hosa-DPB1_104:01:01:01"	totalcount="4"	value="-------agaattacgtgtaccagttacggcaggaatgctacgcgttt---aatgggaca-------cagcgcttcctggagagatacatctacaaccgggaggagttcgtgcgcttcgacagcgac------gtgggggagttccgggcg---gtg---------------acggagctggggcggcctga-tgaggactactggaacagccagaagg-acctcctggaggagaagcgggcagtgccggacagggtatgcagacacaactacgagc---tggacgaggccg---------tgaccc-tgcagcgcc--gag---------------------------"/>
<sequence id="seq_Rano-Db1_a"	taxon="Rano-Db1_a"	totalcount="4"	value="-------cacggtttttgttacaaggtaaaagtgagtgtcatttctac---aatgggacgcag-cgcgtgcggtttctggacagaaacatctacaaccgggaggagttcgcgcgcttcgacagcgac------gtgggcgagtaccgcgcg---gtg---------------accgagctggggcggagcatagcggagtacttg-aacaaacagaagg-agttcatggagcaggcgcgggccgcggtggacacgatctgcagacacaactacggcg---tagtgaaatact---------tcagga-cagttgaac--cca---------------------------"/>
<sequence id="seq_Gava-DPB_XM_008586674.1"	taxon="Gava-DPB_XM_008586674.1"	totalcount="4"	value="-------agaattacgtctaccagggacggcagaactgctacgcgatc---aacgggacg-------cagcgctacgtggagagatacatctataaccgggaggagttcgcgcgcttcgacagcgac------gtgggggagtaccgcgcg---gtg---------------accgagctggggcggcggga-cgcccagtactggaacgggcagaagg-acctcctggagcagaagcgggccgcggtggacacgatgtgcagacacaactacgaga---ctgtcgagggcc---------tcaccg-tgcagcgcc--gag---------------------------"/>
<sequence id="seq_Mafa-DPB1_09:02:01:01"	taxon="Mafa-DPB1_09:02:01:01"	totalcount="4"	value="-------agaattacctgttgcagatacgggatgaatgctacgcgttt---aatgggaca-------cagcgctacctggaaagacacatctacaatcgggaagagcacgtgcgcttcgacagcgac------gtgggggagtaccgggcg---gtg---------------acggagctggggcggcctga-tgcggaatactggaacagccagaagg-acttcctggaggagaagcgggcagaggtggacacggtgtgcagatacaactacgagc---tggacgaggccg---------tgaccc-tgcagcgcc--gag---------------------------"/>
<sequence id="seq_Hosa-DPB1_38:01"	taxon="Hosa-DPB1_38:01"	totalcount="4"	value="-------agaattaccttttccagggacggcaggaatgctacccgttt---aatgggaca-------cagcgcttcctggagagatacatctacaaccgggaggagctcgtgcgcttcgacagcgac------gtgggggagttccgggcg---gtg---------------acggagctggggcggcctga-ggcggagtactggaacagccagaagg-acatcctggaggagaagcgggcagtgccggacaggatgtgcagacacaactacgagc---tggacgaggccg---------tgaccc-tgcagcgcc--gag---------------------------"/>
<sequence id="seq_Mafa-DRB9_01:01"	taxon="Mafa-DRB9_01:01"	totalcount="4"	value="-------cacatttcttggagcagattaaacatgagtgctatttctcc---aacgggacggag-cggatgcggtttgtgcagagactcctccat-accccgaggggtatgcgcgcttccacagcgac------gtgggaaagttccgggcg---gtg---------------gcggagctggagtggaggagagtccaggaatggaaacagccagaaga-acctcctgggctatttgcggggtctgttggacacctactgcagacacaactgtgggg---tttt---gctca---------ccgcag-aggcgcggt--gag---------------------------"/>
<sequence id="seq_Patr-DPB1_01:18"	taxon="Patr-DPB1_01:18"	totalcount="4"	value="-------agaattacgtgtaccaggtacggcaggaatgctacgcgttt---aatgggaca-------cagcgcttcctggagagatacatctacaaccgggaggagtacgcgcgcttcgacagcgac------gtgggggagttccgggcg---gtg---------------acggagctggggcggcctgc-tgcggagtactggaacagccagaagg-acctcctggaggagaagcgggcagtgccggacaggatctgcagacacaactacgagc---tggacgaggccg---------tgaccc-tgcagcgcc--gag---------------------------"/>
<sequence id="seq_Saoe-DPB1_30:01:01"	taxon="Saoe-DPB1_30:01:01"	totalcount="4"	value="-------agaattacgtgctccaggtacggcacaactgctacgcgttt---aaagggaca-------cagcacctgctggagagacacatctacaaccaggaggagttcgtgcgcttcgacagcgac------ctgggggagtaccgagcg---gtg---------------acggagctgggactgcctgc-tgccgagcacttgaacagccagaagg-acttcatggagcagaagcgggctgaggtggacacggtgtgcagacacaactacgagc---tgaatgaggctg---------tgaccc-tgcagcgcc--gag---------------------------"/>
<sequence id="seq_Math-DPB_XM_050787907.1"	taxon="Math-DPB_XM_050787907.1"	totalcount="4"	value="-------agaattccgtgtaccaggaacggcaggaatgctacgcgttc---aatgggact-------cagcgctttgtggacgggctcatctacaaccgggaggaatacgtgcattttgacagcgca------gtgggggagttcctagca---gtg---------------a------tggggcggcccac-gggcgagtacttgaacagccagaagg-actttatggaacggaagcgagccgaggtggacaaggtgtgcagacacaagtacgagc---tgatggagccac---------tcatcc-ggcagcgcc--cag---------------------------"/>
<sequence id="seq_Hosa-DPB1_15:01:01:01"	taxon="Hosa-DPB1_15:01:01:01"	totalcount="4"	value="-------agaattacgtgtaccagggacggcaggaatgctacgcgttt---aatgggaca-------cagcgcttcctggagagatacatctacaaccggcaggagtacgcgcgcttcgacagcgac------gtgggagagttccgggcg---gtg---------------acggagctggggcggcctgc-tgcggagtactggaacagccagaagg-acctcctggaggagaggcgggcagtgccggacaggatgtgcagacacaactacgagc---tggtcgggccca---------tgaccc-tgcagcgcc--gag---------------------------"/>
<sequence id="seq_Math-DPB1_09:02"	taxon="Math-DPB1_09:02"	totalcount="4"	value="-------agaattacctgttgcaggtacgggaggaatgctatgcattt---aatgggaca-------cagcgctacctggaaagacacatctacaatcgggaagagcacgtgcgcttcgacagcgac------gtgggggagttccgggcg---gtg---------------acggagctggggcggcctgc-tgcggaatactggaacagccagaagg-acttcctggaggagaagcgggcagaggtggacacggtgtgcagacacaactacgagt---tggacgaggccg---------tgaccc-tgcag------------------------------------"/>
<sequence id="seq_Hosa-DPB1_80:01"	taxon="Hosa-DPB1_80:01"	totalcount="4"	value="-------agaattaccttttccagggacggcaggaatgctacgcgttt---aatgggaca-------cagcgcttcctggagagatacatctacaaccgggaggagttcgtgcgcttcgacagcgac------gtgggggagttccgggcg---gtg---------------acggagctggggcggcctga-tgaggactactggaacagccagaagg-acatcctggaggagaagcgggcagtgccggacaggatgtgcagacacaactacgagc---tgggcgggccca---------tgaccc-tgcagcgcc--gag---------------------------"/>
<sequence id="seq_Hosa-DPB1_88:01"	taxon="Hosa-DPB1_88:01"	totalcount="4"	value="-------agaattacgtgtaccagttacggcaggaatgctacgcgttt---aatgggaca-------cagcgcttcctggagagatacatctacaaccgggaggagttcgtgcgcttcgacagcgac------gtgggggagttccgggcg---gtg---------------acggagctggggcggcctga-tgaggactactggaacagccagaagg-acatcctggaggaggagcgggcagtgccggacagggtatgcagacacaactacgagc---tggacgaggccg---------tgaccc-tgcagcgcc--gag---------------------------"/>
<sequence id="seq_Coan-DPB_XM_011944828.1"	taxon="Coan-DPB_XM_011944828.1"	totalcount="4"	value="-------agaattacctgtaccaggtacggcacgaatgctacgcgttt---aatgggaca-------cagcgctacctgaacagatacatctacaaccgggaggagtgcgcgcgcttcgacagcgac------gtcggggagttccgggcg---gtg---------------acagagctggggcggcctga-tgcgcagtactggaacagccaaaagg-acatcctggaggagaagcgggccgaggtggacagggtgtgcagacacaactacgagc---tggacgaggccg---------tgaccc-tgcagcgcc--gag---------------------------"/>
<sequence id="seq_Eled-DPB_XM_006882196.1"	taxon="Eled-DPB_XM_006882196.1"	totalcount="4"	value="-------agaattacgtggtccagtcccgtcaggactgctatgcgctg---aacgggacc-------cagcgctacgtggagagatacatctacaaccgcgaggagttcgtgcgcttcgacagcgac------gtgggcgagttcagggcg---gtg---------------acggagctggggcggcctga-cgccgagtactggaacagccagaagg-acctcatggagcagaaccgggccgtggtggagacggtgtgcagacacaactacgagc---tgaacgagcaag---------tcaccc-tgaagcgcc--gcg---------------------------"/>
<sequence id="seq_Mamu-DPB1_19:03"	taxon="Mamu-DPB1_19:03"	totalcount="4"	value="-------agaattacgtgtaccagagacggtctgaatgctatgcgttt---aacgggaca-------cagcgcctcctggacagattcatctacaaccaggaggagtacgtgcgcttcgacagcgac------ctgggggagttccgggca---gtg---------------acggagctgggacggcctga-cgccgagtactggaacagaca---gg-acaccctggagcaggagcgggccgaggtggacagggtgtgcagacataactacgagc---tggatgaggccg---------tgaccc-tgaagcgcc--gag---------------------------"/>
<sequence id="seq_Paan-DPB1_21:01"	taxon="Paan-DPB1_21:01"	totalcount="4"	value="-------agaattacgtgtaccagaggcggtttgaatgctatgcgttt---aacgggaca-------cagcgcctcctggacagattcatctacaaccaggaggagtacgtgcgcttcgacagcgac------ctgggggagtaccgggca---gtg---------------acggagctgggacggcctgc-tgctgagcgctggaacagaca---gg-acaacctggagcgggagcgggctgaggtggacagggtgtgcagacacaactacgagc---tggacgaggccg---------tgaccc-tgaagcgcc--gag---------------------------"/>
<sequence id="seq_Hosa-DPB1_131:01:01:01"	taxon="Hosa-DPB1_131:01:01:01"	totalcount="4"	value="-------agaattacgtgcaccagttacggcaggaatgctacgcgttt---aatgggaca-------cagcgcttcctggagagatacatctacaaccgggaggagttcgtgcgcttcgacagcgac------gtgggggagttccgggcg---gtg---------------acggagctggggcggcctga-tgaggactactggaacagccagaagg-acatcctggaggaggagcgggcagtgccggacaggatgtgcagacacaactacgagc---tggacgaggccg---------tgaccc-tgcagcgcc--gag---------------------------"/>
<sequence id="seq_Hosa-DPB1_03:01:01:01"	taxon="Hosa-DPB1_03:01:01:01"	totalcount="4"	value="-------agaattacgtgtaccagttacggcaggaatgctacgcgttt---aatgggaca-------cagcgcttcctggagagatacatctacaaccgggaggagttcgtgcgcttcgacagcgac------gtgggggagttccgggcg---gtg---------------acggagctggggcggcctga-tgaggactactggaacagccagaagg-acctcctggaggagaagcgggcagtgccggacagggtatgcagacacaactacgagc---tggacgaggccg---------tgaccc-tgcagcgcc--gag---------------------------"/>
<sequence id="seq_Mamu-DPB2_01:01"	taxon="Mamu-DPB2_01:01"	totalcount="4"	value="-------agaactccgtgtaccaggaacggcaggaatgctatgcgttc---aatgggact-------cagcgctttgtggacgggctcatctacaaccgggaggattacgtgcattttgacagcgca------gtgggggagttcctagca---gtg---------------atggagctggggcggcccac-gggcgagtacttgaacagccagaagg-actttatggaacggaagcgagccgaggtggacaagatgtgcagacacaagtacgagc---tgatggagccac---------ccctcc-ggcagcgcc--gag---------------------------"/>
<sequence id="seq_Rano-Bb_l"	taxon="Rano-Bb_l"	totalcount="4"	value="-------gggatttcgtgtaccagttcaagggcctgtgctactacacc---aacgggacgcag-cgcatacgggatgtgatcagatacatctacaaccaggaggagtacctgcgctacgacagcgac------gtgggcgagtaccgcgcg---ctg---------------accgagctggggcggccctc-agccgagtactttaacaagcagta-------cctggagcagacgcgggccgagctggacacggtctgcagacacaactacgaggggtcggaggtccgca---------cctccc-tgcggcggcttgag---------------------------"/>
<sequence id="seq_Mamu-DPB2_01:02"	taxon="Mamu-DPB2_01:02"	totalcount="4"	value="-------agaactccgtgtaccaggaacggcaggaatgctacgcgttc---aatgggact-------cagcgctttgcggacgggctcatctacaaccgggaggattacgtgcattttgacagcgca------gtgggggagttcctagca---gtg---------------atggagctggggcggcccac-gggcgagtacttgagcagccagaagg-actttatggaacggaagcgagccgaggtggacaggatgtgcagacacaagtacgagc---tgatggagccac---------ccctcc-ggcagcgcc--gag---------------------------"/>
<sequence id="seq_Hosa-DPB1_416:01:01:01"	taxon="Hosa-DPB1_416:01:01:01"	totalcount="4"	value="-------agaattaccttttccagggacggcaggaatgctacgcgttt---aatgggaca-------cagcgcttcctggagagatacatctacaaccgggaggagttcgtgcgcttcgacagcgac------gtgggggagttccgggcg---gtg---------------acggagctggggcggcctga-tgaggagtactggaacagccagaagg-acatcctggaggaggagcgggcagtgccggacaggatgtgcagacacaactacgagc---tgggcgggccca---------tgaccc-tgcagcgcc--gag---------------------------"/>
<sequence id="seq_Mamu-DPB2_01:03"	taxon="Mamu-DPB2_01:03"	totalcount="4"	value="-------agaactccgtgtaccaggaacggcaggaatgctacgcgttc---aatgggact-------cagcgctttgtggacgggctcatctacaaccgggaggattacgtgcattttgacagcgca------gtgggggagttcctagca---gtg---------------atggagctggggcggcccac-gggcgagtacttgaacagccagaagg-actttatggaacggaggcgagccgaggtggacaagatgtgcagacacaagtacgagc---tgatggagccac---------ccctcc-ggcagcgcc--gag---------------------------"/>
<sequence id="seq_Hosa-DPB1_19:01:01:01"	taxon="Hosa-DPB1_19:01:01:01"	totalcount="4"	value="-------agaattaccttttccagggacggcaggaatgctacgcgttt---aatgggaca-------cagcgcttcctggagagatacatctacaaccgggaggagttcgtgcgcttcgacagcgac------gtgggggagttccgggcg---gtg---------------acggagctggggcggcctga-ggcggagtactggaacagccagaagg-acatcctggaggaggagcgggcagtgccggacaggatatgcagacacaactacgagc---tggacgaggccg---------tgaccc-tgcagcgcc--gag---------------------------"/>
<sequence id="seq_Hosa-DRB6_02:01"	taxon="Hosa-DRB6_02:01"	totalcount="4"	value="-------cacgtttcttggagcaggctaagtgtgagtgtcatatcttc---aatgggatgaag-cgggtgcagtacctgaacagatacatccataaacgggaggagaacctgcgcttcgacagcaac------gtggaggagttccaggca---gtt---------------acggaactggggcggcctgtcgcagagaactg-gaacagccagaagg-gcatcccggaggagaagcgggacaagatggacgactactgcagatacaattacggggt--tttttgagagct---------tcacag-tgcagccgc--gag---------------------------"/>
<sequence id="seq_Paan-DPB1_26:01"	taxon="Paan-DPB1_26:01"	totalcount="4"	value="-------agaattacctgttccaggcacggcaggaatgctacgcgttt---aacgggaca-------cagcgctacctggagggatacatctacaaccgggaggagttgttgcgctttgacagtgac------gtgggggagttccgggcg---gtg---------------acagagctggggcgacctga-ggccgagtcctggaacagccagaagg-acaaactggaggagaagcgggcagtggtggacaccatgtgcagacacaactatgagc---tggacgaggccg---------tgaccc-tgcagcgcc--gag---------------------------"/>
<sequence id="seq_Hosa-DPB1_02:02:01:01"	taxon="Hosa-DPB1_02:02:01:01"	totalcount="4"	value="-------agaattaccttttccagggacggcaggaatgctacgcgttt---aatgggaca-------cagcgcttcctggagagatacatctacaaccgggaggagctcgtgcgcttcgacagcgac------gtgggggagttccgggcg---gtg---------------acggagctggggcggcctga-ggcggagtactggaacagccagaagg-acatcctggaggaggagcgggcagtgccggacaggatgtgcagacacaactacgagc---tgggcgggccca---------tgaccc-tgcagcgcc--gag---------------------------"/>
<sequence id="seq_Hosa-DPB1_138:01"	taxon="Hosa-DPB1_138:01"	totalcount="4"	value="-------agaattaccttttccagggacggcaggaatgctacgcgttt---aatgggaca-------cagcgcttcctggagagatacatctacaaccgggaggagttcgtgcgcttcgacagcgac------gtgggggagttccgggcg---gtg---------------acggagctggggcggcctgc-tgcggagtactggaacagccagaagg-acatcctggaggagaagcgggcagtgccggacaggatgtgcagacacaactacgagc---tgggcgggccca---------tgaccc-tgcagcgcc--gag---------------------------"/>
<sequence id="seq_Hosa-DPB1_415:01"	taxon="Hosa-DPB1_415:01"	totalcount="4"	value="-------agaattaccttttccagggacggcaggaatgctacgcgttt---aatgggaca-------cagcgcttcctggagagatacatctacaaccgggaggagttcgcgcgcttcgacagcgac------gtgggggagttccgggcg---gtg---------------acggagctggggcggcctgc-tgcggagtactggaacagccagaagg-acatcctggaggagaagcgggcagtgccggacaggatgtgcagacacaactacgagc---tgggcgggccca---------tgaccc-tgcagcgcc--gag---------------------------"/>
<sequence id="seq_Hosa-DPB1_61:01N"	taxon="Hosa-DPB1_61:01N"	totalcount="4"	value="-------agaattacgtgtaccagttacggcaggaatgctacgcgttt---aatgggaca-------cagcgcttcctggagagatacatctacaaccgggaggagttcgtgcgcttcgacagcgac------gtgggggagttccgggcg---gtg---------------acggagctggggcggcctga-tgaggactactggaacagccagaagg-acctcctgtaggagaagcgggcagtgccggacagggtatgcagacacaactacgagc---tggacgaggccg---------tgaccc-tgcagcgcc--gag---------------------------"/>
<sequence id="seq_Hosa-DPB1_463:01:01:01"	taxon="Hosa-DPB1_463:01:01:01"	totalcount="4"	value="-------agaattaccttttccagggacggcaggaatgctacgcgttt---aatgggaca-------cagcgcttcctggagagatacatctacaaccgggaggagttcgtgcgcttcgacagcgac------gtgggggagttccgggcg---gtg---------------acggagctggggcggcctga-tgaggagtactggaacagccagaagg-acatcctggaggagaagcgggcagtgccggacaggatgtgcagacacaactacgagc---tgggcgggccca---------tgaccc-tgcagcgcc--gag---------------------------"/>
<sequence id="seq_Hosa-DPB1_30:01:01:01"	taxon="Hosa-DPB1_30:01:01:01"	totalcount="4"	value="-------agaattacgtgcaccagttacggcaggaatgctacgcgttt---aatgggaca-------cagcgcttcctggagagatacatctacaaccgggaggagttcgtgcgcttcgacagcgac------gtgggggagttccgggcg---gtg---------------acggagctggggcggcctga-ggcggagtactggaacagccagaagg-acatcctggaggaggagcgggcagtgccggacaggatgtgcagacacaactacgagc---tggacgaggccg---------tgaccc-tgcagcgcc--gag---------------------------"/>
<sequence id="seq_Hosa-DPB1_81:01:01:01"	taxon="Hosa-DPB1_81:01:01:01"	totalcount="4"	value="-------agaattaccttttccagggacggcaggaatgctacgcgttt---aatgggaca-------cagcgcttcctggagagatacatctacaaccgggaggagttcgcgcgcttcgacagcgac------gtgggggagttccgggcg---gtg---------------acggagctggggcggcctga-tgaggagtactggaacagccagaagg-acatcctggaggaggagcgggcagtgccggacaggatgtgcagacacaactacgagc---tgggcgggccca---------tgaccc-tgcagcgcc--gag---------------------------"/>
<sequence id="seq_Hosa-DPB1_10:01:01:01"	taxon="Hosa-DPB1_10:01:01:01"	totalcount="4"	value="-------agaattacgtgcaccagttacggcaggaatgctacgcgttt---aatgggaca-------cagcgcttcctggagagatacatctacaaccgggaggagttcgtgcgcttcgacagcgac------gtgggggagttccgggcg---gtg---------------acggagctggggcggcctga-tgaggagtactggaacagccagaagg-acatcctggaggaggagcgggcagtgccggacagggtatgcagacacaactacgagc---tggacgaggccg---------tgaccc-tgcagcgcc--gag---------------------------"/>
<sequence id="seq_Hosa-DPB1_46:01:01:01"	taxon="Hosa-DPB1_46:01:01:01"	totalcount="4"	value="-------agaattaccttttccagggacggcaggaatgctacgcgttt---aatgggaca-------cagcgcttcctggagagatacatctacaaccgggaggagttcgtgcgcttcgacagcgac------gtgggggagttccgggcg---gtg---------------acggagctggggcggcctga-tgaggactactggaacagccagaagg-acatcctggaggaggagcgggcagtgccggacaggatgtgcagacacaactacgagc---tgggcgggccca---------tgaccc-tgcagcgcc--gag---------------------------"/>
<sequence id="seq_Mamu-DRB1_03:03:01:01"	taxon="Mamu-DRB1_03:03:01:01"	totalcount="4"	value="-------cacgtttcttggagtactctacatctgagtgtcacttcttc---aacgggacggag-cgggtgcggtacctggacagatacttctataaccaggaggagtacgtgcgcttcgacagcgac------gtgggggagcaccgggcg---gtg---------------tcggagctggggcggcctgacgccgagtactg-gaacagccagaagg-acatcctggaagaccagcgggcctcggtggacaccttctgcagacacaactaccggg---ttgcggagagct---------tcacag-tgcagcggc--gag---------------------------"/>
<sequence id="seq_Puco-DPB_XM_025925374.1"	taxon="Puco-DPB_XM_025925374.1"	totalcount="4"	value="-------agctttacctctaccagaggcggagtgtctgctacgagttg---aacgggaca-------caccgcttcctggaacaatacgtgtataacagagagctgttcgtccagtttaacagtgacagcgctgcgggggtgtttgtggcg---gag---------------tctgagctgggccgagaaac-tgccaagaactggaacatccagaagg-agttcccggagctgagacggagcgccgtggacacggtgtgcaagcacaacttcgagc---tggacgagggtt---------tcacgc-tgcagtgca--gag---------------------------"/>
<sequence id="seq_Chsa-DPB1_23:01"	taxon="Chsa-DPB1_23:01"	totalcount="4"	value="-------agaattacctgttccagggacggatggaatgctacgcgttt---aatgggaca-------cagcgctacctggagagatatatctacaaccgggaggagtacgcgcgcttcgacagcgac------gtgggggaattccgggcg---gtg---------------acggagctggggcggcctgc-tgcggaatactggaacagccagaagg-acatcctggaggagaagcgggcagtggcgggcacgggttgcagacacaactacgagc---tggtcgaggccg---------tgaccc-tgcagcgtc--gag---------------------------"/>
<sequence id="seq_Trfr-DPB_XM_033216755.1"	taxon="Trfr-DPB_XM_033216755.1"	totalcount="4"	value="-------agaattacctgtaccagacacggcaggaatgctacgcgttt---aatgggaca-------cagcgctacctggagagatacatctacaatcgggaagagcacgtgcgcttcgacagcgac------gtgggggagttcctggcg---gtg---------------acggagctggggcggcctga-tgcggagtactggaacggccagaagg-acctcctggaggagaggcgggcagcggtggacacgatgtgcagatacaactacgaac---tggacgaggccg---------tgaccc-tgcagcgcc--gag---------------------------"/>
<sequence id="seq_Hosa-DPB1_136:01"	taxon="Hosa-DPB1_136:01"	totalcount="4"	value="-------agaattacgtgtaccagttacggcaggaatgctacgcgttt---aatgggaca-------cagcgcttcctggagagatacatctacaaccgggaggagttcgtgcgcttcgacagcgac------gtgggggagttccgggcg---gtg---------------acggagctggggcggcctga-tgaggagtactggaacagccagaagg-acctcctggaggagaggcgggcagtgccggacaggatgtgcagacacaactacgagc---tggacgaggccg---------tgaccc-tgcagcgcc--gag---------------------------"/>
<sequence id="seq_Hosa-DPB1_53:01"	taxon="Hosa-DPB1_53:01"	totalcount="4"	value="-------agaattaccttttccagggacggcaggaatgctacgcgttt---aatgggaca-------cagcgcttcctggagagatacatctacaaccgggaggagtacgcgcgcttcgacagcgac------gtgggggagttccgggcg---gtg---------------acggagctggggcggcctga-tgaggagtactggaacagccagaagg-acatcctggaggagaagcgggcagtgccggacaggatgtgcagacacaactacgagc---tggtcgggccca---------tgaccc-tgcagcgcc--gag---------------------------"/>
<sequence id="seq_Malo-DPB1_10:01"	taxon="Malo-DPB1_10:01"	totalcount="4"	value="-------agaattacctgtaccagggacggcaggaatgctacgcgttt---aatgggaca-------cagcgctacctggagagatacatctacaaccgggaggagtacgcgcgcttcgacagcgac------gtgggggagttccgggcg---gtg---------------acagagctgggacggcctga-tgcggaatactggaacagccagaagg-accgcctggaggagaagcgggcagtggtggacacgatgtgcagacacaactacgagc---tggacgaggccg---------tgaccc-tgcagcgcc--gag---------------------------"/>
<sequence id="seq_Hosa-DQB1_02:01:01:01"	taxon="Hosa-DQB1_02:01:01:01"	totalcount="4"	value="-------aggatttcgtgtaccagtttaagggcatgtgctacttcacc---aacgggacagag-cgcgtgcgtcttgtgagcagaagcatctataaccgagaagagatcgtgcgcttcgacagcgac------gtgggggagttccgggcg---gtg---------------acgctgctggggctgcctgc-cgccgagtactggaacagccagaagg-acatcctggagaggaaacgggcggcggtggacagggtgtgcagacacaactaccagt---tggagctccgca---------cgacct-tgcagcggc--gag---------------------------"/>
<sequence id="seq_Hosa-DPB1_34:01:01:01"	taxon="Hosa-DPB1_34:01:01:01"	totalcount="4"	value="-------agaattaccttttccagggacggcaggaatgctacgcgttt---aatgggaca-------cagcgcttcctggagagatacatctacaaccgggaggagctcgtgcgcttcgacagcgac------gtgggggagttccgggcg---gtg---------------acggagctggggcggcctgc-tgcggagtactggaacagccagaagg-acctcctggaggagaagcgggcattgccggacaggatgtgcagacacaactacgagc---tggtcgggccca---------tgaccc-tgcagcgcc--gag---------------------------"/>
<sequence id="seq_Aona-DPB1_28:01"	taxon="Aona-DPB1_28:01"	totalcount="4"	value="----------------------agcgattgtatgaatgctacgcgttt---aacgggaca-------cagcgcctcctggacagattgttctacaaccgggaggagttcgtgcgcttcgacagcgac------ctgggggagttccggtcg---gtg---------------acggagctgggacggcccga-tgcaaagtactggaacagcgataagg-acatcctggaggggatgcgggccgaggtggagagggtgtgcagacacaactacgaat---tggtggagccac---------tcatcc-ggaagcgcc--aag---------------------------"/>
<sequence id="seq_Aona-DPB1_28:02"	taxon="Aona-DPB1_28:02"	totalcount="4"	value="----------------------agcgattgtatgaatgctacgcgttt---aacgggaca-------cagcgcctcctggacagattgttctacaaccgggaggagttcgtgcgcttcgacagcgac------ctgggggagtacctggcg---gtg---------------acggagctgggacggcccga-tgcaaagtactggaacagcgataagg-acatcctggaggggatgcgggccgaggtggagagggtgtgcagacacaactacgaat---tggtggagccac---------tcatcc-ggaagcgcc--aag---------------------------"/>
<sequence id="seq_Aona-DPB1_28:03"	taxon="Aona-DPB1_28:03"	totalcount="4"	value="----------------------agcgattgtatgaatgctacgcgttt---aacgggaca-------cagcgcctcctggacagattgttctacaaccgggaggagttcgtgcgcttcgacagcgac------ctgggggagtacctggcg---gtg---------------acggagctgggacggcccga-tgcaaagtactggaacagcgataagg-acatcctggaggggatgcgggccgaggtggagagggtgtgcagacacaactacgaat---tggtggagccac---------tcaacc-ggaagcgcc--aag---------------------------"/>
<sequence id="seq_Hosa-DPB1_85:01:01:01"	taxon="Hosa-DPB1_85:01:01:01"	totalcount="4"	value="-------agaattacgtgtaccagttacggcaggaatgctacgcgttt---aatgggaca-------cagcgcttcctggagagatacatctacaaccgggaggagtacgcgcgcttcgacagcgac------gtgggggagttccgggcg---gtg---------------acggagctggggcggcctgc-tgcggagtactggaacagccagaagg-acatcctggaggagaagcgggcagtgccggacaggatgtgcagacacaactacgagc---tggacgaggccg---------tgaccc-tgcagcacc--gag---------------------------"/>
<sequence id="seq_Hosa-DPB1_50:01"	taxon="Hosa-DPB1_50:01"	totalcount="4"	value="-------agaattacgtgtaccagggacggcaggaatgctacgcgttt---aatgggaca-------cagcgcttcctggagagatacatctacaaccgggaggagttcgtgcgcttcgacagcgac------gtgggggagttccgggcg---gtg---------------acggagctggggcggcctga-tgaggactactggaacagccagaagg-acctcctggaggagaagcgggcagtgccggacagggtatgcagacacaactacgagc---tggacgaggccg---------tgaccc-tgcagcgcc--gag---------------------------"/>
<sequence id="seq_Dano-DPB_XM_004479805.1"	taxon="Dano-DPB_XM_004479805.1"	totalcount="4"	value="-------agaattacttgcaccagatccgacaggactgcttcgcgctt---aacgggacg-------cagcgcctcctgtacagacacatctacaaccgggaggagatcgtgcgcttcgacagcgac------gtgggggagcacgtggcc---gtg---------------acggagctggggcggccgga-cgccgagctgtggaacagccaggagg-acttcatggagcagatgcgggcggccgtggacacggtgtgcagacacaactacgagc---tggacgagggct---------tcaccc-tgaagcgcc--gag---------------------------"/>
<sequence id="seq_Malo-DPB1_15:01"	taxon="Malo-DPB1_15:01"	totalcount="4"	value="-------agaattacctgttccaggcacggcaggaatgctatgcattt---aacgggaca-------cagcgcttcctggagagatacatctacaaccgggaggagttgttgcgctttgacagtgac------gtgggggagttccgggcg---gtg---------------acagagctggggcgacctga-ggccgagtcctggaacagccagaagg-acacactggagaagaagcgggcagtggtggacacgatgtgcagacacaactacgagc---tggacgaggccg---------tgaccc-tgcagcgcc--gag---------------------------"/>
<sequence id="seq_Hosa-DPB1_135:01:01:01"	taxon="Hosa-DPB1_135:01:01:01"	totalcount="4"	value="-------agaattaccttttccagggacggcaggaatgctacgcgttt---aatgggaca-------cagcgcttcctggagagatacatctacaaccgggaggagctcgtgcgcttcgacagcgac------gtgggggagttccgggcg---gtg---------------acggagctggggcggcctga-ggcggagtactggaacagccagaagg-acatcctggaggagaagcgggcagtgccggacaggatgtgcagacacaactacgagc---tggacgaggccg---------tgaccc-tgcagcgcc--gag---------------------------"/>
<sequence id="seq_SLA-DMB_01:01"	taxon="SLA-DMB_01:01"	totalcount="4"	value="-------gtggctttgtggcccacgtggaaagcacctgtctgttggatgatgaggggact----ccacaggatttcacgtattgcatctccttcaacaaggacttgctgacctgttgggatccccag------gagacccgtatggtccct---tgtgaatttggagcgctgaatgcgttggccacatattt-ctctgtttacctcaaccagcag---g-aaaaactgctccagcgcttgtccaatgggctccagaactgtgccacacacacccaac---ccttctggaaat---------cactga-cccacagga--cac---------------------------"/>
<sequence id="seq_Hosa-DPB1_59:01"	taxon="Hosa-DPB1_59:01"	totalcount="4"	value="-------agaattaccttttccagggacggcaggaatgctacgcgttt---aatgggaca-------cagcgcttcctggagagatacatctacaaccgggaggagttcgtgcgcttcgacagcgac------gtgggggagttccgggcg---gtg---------------acggagctggggcggcctga-tgaggagtactggaacagccagaagg-acctcctggaggagaagcgggcagtgccggacaggatgtgcagacacaactacgagc---tgggcgggccca---------tgaccc-tgcagcgcc--gag---------------------------"/>
<sequence id="seq_Otga-DPB_XM_012804803.2"	taxon="Otga-DPB_XM_012804803.2"	totalcount="4"	value="-------agaactacgtgttacagtcgcgagatgactgctacgcgttt---aacgggacg-------cagcgctatgtggagacctacgcctacaaccgggaggagtacgtgcgcttcgacagcgac------gtgggggagtaccgggcg---gtg---------------accgagctggggcggcggag-cgccgagtactggaacagccagaagg-acatcctagaggacgcgcgggccacagcggacaggatgtgcagatacaactatgagc---tggacgaggacg---------tcaccc-tgaagcgcc--aag---------------------------"/>
<sequence id="seq_Hymo-DPB_NW_022611662.1:31562380-31572634"	taxon="Hymo-DPB_NW_022611662.1:31562380-31572634"	totalcount="4"	value="-------aaaattacctgtaccagggacggcaggaatgctacgcattc---aacgggaca-------cagcgctacctggagagatacatctacaaccgggaggagtacttgcgctttgacagtgac------gtgggggagttccaggcg---gtg---------------acagagctggggcggcctga-cgccgagtacttcaacagccaggagg-acatcctggaagaggagcgggcagtgacggacacgatgtgcagacacaactacgagc---tggacgaggccg---------tgaccc-tgcagcgcc--gag---------------------------"/>
<sequence id="seq_Papa-DPB_XM_003808595.3"	taxon="Papa-DPB_XM_003808595.3"	totalcount="4"	value="-------agaattaccttttccagggacggcaggaatgctacgcgttt---aatgggaca-------cagcgcttcctggagagatacatctacaaccgggaggagtacgcgcgcttcgacagcgac------gtgggggagttccgggcg---gtg---------------acggagctggggcggcctgc-tgcggagtactggaacagccagaagg-acctcctggaggagaagcgggcagtgccggacaggatgtgcagacacaactacgagc---tggacgaggccg---------tgaccc-tgcagcgcc--gag---------------------------"/>
<sequence id="seq_Hosa-DPB2_01:01:01"	taxon="Hosa-DPB2_01:01:01"	totalcount="4"	value="-------agaattccgtctaccaggaacggcaggaatgctatgcgttc---aatgggact-------cagcgcgttgtggacgggctcatctacaaccgggaggaatacgtgcattttgacagcgca------gtgggggagttcctagca---gtg---------------atggagctggggcggcccat-aggcgagtacttcaatagccagaagg-actttatggaacggaagcgagccgaggtggacaaggtgtgcagacacaagtacgagc---tgatggagccac---------tcatcc-ggcagcgcc--gag---------------------------"/>
<sequence id="seq_Hosa-DPB1_02:01:02:01"	taxon="Hosa-DPB1_02:01:02:01"	totalcount="4"	value="-------agaattaccttttccagggacggcaggaatgctacgcgttt---aatgggaca-------cagcgcttcctggagagatacatctacaaccgggaggagttcgtgcgcttcgacagcgac------gtgggggagttccgggcg---gtg---------------acggagctggggcggcctga-tgaggagtactggaacagccagaagg-acatcctggaggaggagcgggcagtgccggacaggatgtgcagacacaactacgagc---tgggcgggccca---------tgaccc-tgcagcgcc--gag---------------------------"/>
<sequence id="seq_Hosa-DPB1_71:01:01"	taxon="Hosa-DPB1_71:01:01"	totalcount="4"	value="-------agaattaccttttccagggacggcaggaatgctacgcgttt---aatgggaca-------cagcgcttcctggagagatacatctacaaccgggaggagttcgtgcgcttcgacagcgac------gtgggggagttccgggcg---gtg---------------acggagctggggcggcctgc-tgcggagtactggaacagccagaagg-acatcctggaggaggagcgggcagtgccggacaggatgtgcagacacaactacgagc---tgggcgggccca---------tgaccc-tgcagcgcc--gag---------------------------"/>
<sequence id="seq_Mafa-DPB1_19:07"	taxon="Mafa-DPB1_19:07"	totalcount="4"	value="-------agaattacgtgtaccagagacggtttgaatgctatgcgttt---aacgggaca-------cagcgcctcctggacagattcatctacaaccaggaggagtacgtgcgcttcgacagcgac------ctgggggagttccgggca---gtg---------------acggagctgggacggcctac-tgccgagtactggaacagaca---gg-actccctggagcaggagcgggccgaggtggacagggtgtgcagacataactacgagc---tggatgaggccg---------tgaccc-tgaagcgcc--gag---------------------------"/>
<sequence id="seq_Ceat-DPB_XM_012077003.1"	taxon="Ceat-DPB_XM_012077003.1"	totalcount="4"	value="-------agaactccgtgtaccaggaacggcaggaatgctacgcgttc---aatgggact-------cagcgctttgtgcacggggtcatctacaaccgggaggaatacgtgcattttgacagcgca------gtgggggagttcctagca---gtg---------------atggagctggggcggcccac-gggcgagtacttgaacagccagaagg-actttatggaacggaagcgagccgaggtggacaaggtgtgcagacacaagtacgagc---tgatggagccac---------tcatct-ggcagcgtc--cag---------------------------"/>
<sequence id="seq_Math-DPB1_22:01"	taxon="Math-DPB1_22:01"	totalcount="4"	value="-------agaattacctgtaccagggacggcaggaatgctacgcgttt---aatgggaca-------cagcgctacctggaaagacacatctacaatcgggaagagcacgtgcgcttcgacagcgac------gtgggggagtaccgggcg---gtg---------------acagaactgggacggcctga-tgcggaatactggaacagccagaagg-acctcctggaggagaagcgggcagtggtggacacgatgtgcagacacaactacgagc---tggacgaggccg---------tgaccc-tgcag------------------------------------"/>
<sequence id="seq_Math-DPB1_22:02"	taxon="Math-DPB1_22:02"	totalcount="4"	value="-------agaattacctgtaccagggacggcaggaatgctacgcgttt---aatgggaca-------cagcgctacctggaaagacacatctacaatcgggaagagcacgtgcgcttcgacagcgac------gtgggggggtaccgggcg---gtg---------------acagaactgggacggcctga-tgcggaatactggaacagccagaagg-acctcctggaggagaagcgggcagtggtggacacgatgtgcagacacaactacgagc---tggacgaggccg---------tgaccc-tgcagcgcc--gag---------------------------"/>
<sequence id="seq_Paan-DPB1_03:01:01"	taxon="Paan-DPB1_03:01:01"	totalcount="4"	value="-------agaattacctgtaccagggacggatggaatgctacgcgatt---aacggcaca-------cagcgctacctggagagacacatctacaaccgggaggagttcctgcgcttcgacagcgac------gtgggggagttccgggcg---gtg---------------acagagatgggacggcctac-tgcggaatactggaacagccagaagg-acaaactggaggagaagcgggcagtggcgggcacgggttgcagacacaactacgagg---tgaacgaggctg---------tgaccc-tgcagcgcc--gag---------------------------"/>
<sequence id="seq_Gava-DPB_XM_008581812.1"	taxon="Gava-DPB_XM_008581812.1"	totalcount="4"	value="-------agaattacgtcttccagggacggcaggactgctacgccttt---aacgggacg-------cagcgctacgtggacaggtacatctataaccgggaggagttcgcgcgcttcgacagcgac------gtgggggagttccgcgcg---gtg---------------accgagctggggcggccctc-agtcaagcactggaacatccagaagt-acttcctggagcagaggcgggccgcggtggacacgttgtgcagacacaactacgagc---tggacgagaccg---------tcaccc-tgcagcgcc--gag---------------------------"/>
<sequence id="seq_Math-DPB1_07:01:01"	taxon="Math-DPB1_07:01:01"	totalcount="4"	value="-------agaattacgtgttccagggacggcaggaatgctacgcgttt---aacgggaca-------cagcgctacctggagagatacatctacaaccgggaggagtacgtgcgcttcgacagcgac------gtgggggagttccgggcg---gtg---------------acggagctggggcggcctga-tgcggaatactggaacagccagaagg-acctcctggaggagatgcgggcagtggtggacacgatgtgcagatacaactacgaac---tggacgaggccg---------tgaccc-tgcagcgcc--gag---------------------------"/>
<sequence id="seq_Mane-DPB1_15:02"	taxon="Mane-DPB1_15:02"	totalcount="4"	value="-------agaattacctgttccaggcacggcaggaatgctatgcattt---aacgggaca-------cagcgctacctggagagatacatctacaaccgggaggagttgttgcgctttgacagtgac------gtgggggagtaccgggcg---gtg---------------acagagctgtggcgacctga-ggccgagtcctggaacagccagaagg-acacactggagaagaagcgggcagtggtggacacgatgtgcagacacaactacgagc---tggacgaggccg---------tgaccc-tgcagcgcc--gag---------------------------"/>
<sequence id="seq_Hosa-DPB1_26:01:02:01"	taxon="Hosa-DPB1_26:01:02:01"	totalcount="4"	value="-------agaattacgtgtaccagttacggcaggaatgctacgcgttt---aatgggaca-------cagcgcttcctggagagatacatctacaaccgggaggagtacgcgcgcttcgacagcgac------gtgggggagttccgggcg---gtg---------------acggagctggggcggcctgc-tgcggagtactggaacagccagaagg-acatcctggaggagaagcgggcagtgccggacagggtatgcagacacaactacgagc---tggacgaggccg---------tgaccc-tgcagcgcc--gag---------------------------"/>
<sequence id="seq_Mamu-DPB1_01:01"	taxon="Mamu-DPB1_01:01"	totalcount="4"	value="-------agaattacctgtaccagggacggcaggaatgctacgcgttt---aatgggaca-------cagcgcttcctggagagatacatctacaaccgggaggagtacgcgcgcttcgacagcgac------gtgggggagttccgggcg---gtg---------------acggagctggggcggcctgc-tgtggaatactggaacagccagaagg-accgcctggaggagaagcgggcagtggtggacacgatgtgcagacacaactacgagc---tggacgaggccg---------tgaccc-tgcagcgcc--gag---------------------------"/>
<sequence id="seq_Hosa-DPB1_14:01:01:01"	taxon="Hosa-DPB1_14:01:01:01"	totalcount="4"	value="-------agaattacgtgcaccagttacggcaggaatgctacgcgttt---aatgggaca-------cagcgcttcctggagagatacatctacaaccgggaggagttcgtgcgcttcgacagcgac------gtgggggagttccgggcg---gtg---------------acggagctggggcggcctga-tgaggactactggaacagccagaagg-acctcctggaggagaagcgggcagtgccggacagggtatgcagacacaactacgagc---tggacgaggccg---------tgaccc-tgcagcgcc--gag---------------------------"/>
<sequence id="seq_Hosa-DOB_01:01:01:01"	taxon="Hosa-DOB_01:01:01:01"	totalcount="4"	value="-------aagattttgtgattcaggcaaaggctgactgttacttcacc---aacgggacagaa-aaggtgcagtttgtggtcagattcatctttaacttggaggagtatgtacgtttcgacagtgat------gtggggatgtttgtggca---ttg---------------accaagctggggcagccaga-tgctgagcagtggaacagccggctgg-atctcttggagaggagcagacaggccgtggatggggtctgtagacacaactacaggc---tgggcgcaccct---------tcactg-tggggagaa--aag---------------------------"/>
<sequence id="seq_Leca-DQB_NC_059129.1:c42894268-42888781"	taxon="Leca-DQB_NC_059129.1:c42894268-42888781"	totalcount="4"	value="-------aggatttcgtgttccagtttaagggtctctgctacttcacc---aacgggacggag-cgggtgcggcatgtgaccagatacatctacaaccgggaggagcacttgcgcttcgacagcgac------gtgggggagtaccgggcg---gtg---------------acgccgctggggcggccgga-ggccgagtcctggaacagccagaagg-acatcctggagcggacgcgggccgaggtggacacggtgtgcaaacacaactacgaga---ctgaaaagggct---------tcacct-ggcagcggc--gag---------------------------"/>
<sequence id="seq_Hosa-DPB1_150:01"	taxon="Hosa-DPB1_150:01"	totalcount="4"	value="-------agaattaccttttccagggacggcaggaatgctacgcgttt---aatgggaca-------cagcgcttcctggagagatacatctacaaccgggaggagttcgcgcgcttcgacagcgac------gtgggggagttccgggcg---gtg---------------acggagctggggcggcctgc-tgcggagtactggaacagccagaagg-acatcctggaggagaagcgggcagtgccggacagggtatgcagacacaactacgagc---tggacgaggccg---------tgaccc-tgcagcgcc--gag---------------------------"/>
<sequence id="seq_Mamu-DPB1_02:02"	taxon="Mamu-DPB1_02:02"	totalcount="4"	value="-------agaattacctgtaccagggacggcaggaatgctacgcgatt---aacgggaca-------cagcgcttcctggagagacacatctacaaccgggaggagttcatgcgcttcgacagcgac------gccggggagtaccgggcg---gtg---------------acagagatgggacggcctac-tgcggaatactggaacagccagaagg-accgcctggaggagaagcgggccgaggtggacagggtgtgcagacataactacgagg---ggcacgaggcag---------tgaccc-tgcggcgcc--gag---------------------------"/>
<sequence id="seq_Hosa-DPB1_27:01"	taxon="Hosa-DPB1_27:01"	totalcount="4"	value="-------agaattacgtgtaccagttacggcaggaatgctacgcgttt---aatgggaca-------cagcgcttcctggagagatacatctacaaccgggaggagtacgcgcgcttcgacagcgac------gtgggggagttccgggcg---gtg---------------acggagctggggcggcctgc-tgcggagtactggaacagccagaagg-acatcctggaggagaagcgggcagtgccggacaggatgtgcagacacaactacgagc---tggacgaggccg---------tgaccc-tgcagcgcc--gag---------------------------"/>
<sequence id="seq_Hosa-DPB1_106:01"	taxon="Hosa-DPB1_106:01"	totalcount="4"	value="-------agaattaccttttccagggacggcaggaatgctacgcgttt---aatgggaca-------cagcgcttcctggagagatacatctacaaccgggaggagttcgtgcgcttcgacagcgac------gtgggggagttccgggcg---gtg---------------acggagctggggcggcctga-ggcggagtactggaacagccagaagg-acatcctggaggaggagcgggcagtgccggacaggatatgcagacacaactacgagc---tggacgaggccg---------tgaccc-tgcagcgcc--gag---------------------------"/>
<sequence id="seq_Rano-DOb_n"	taxon="Rano-DOb_n"	totalcount="4"	value="-------aggattttgtgattcaggcgaaggcagagtgttacttcacc---aacggtacagaa-aaggtccgcttcctggtcaggttcatcttcaacctggaggagtacttacatttcgacagtgac------ctggggtttttcgtggca---ctg---------------acggagctgggggaggtgga-cgctgatcagtggaacaaacgcctgg-atctcctggaaacaagtagagctgctgtgaacatggtctgcaggcaagagtacaagc---tgggggccccct---------tcaccg-tggagagaa--atg---------------------------"/>
<sequence id="seq_Hosa-DPB1_18:01:01:01"	taxon="Hosa-DPB1_18:01:01:01"	totalcount="4"	value="-------agaattacgtgtaccagggacggcaggaatgctacgcgttt---aatgggaca-------cagcgcttcctggagagatacatctacaaccgggaggagttcgtgcgcttcgacagcgac------gtgggggagttccgggcg---gtg---------------acggagctggggcggcctga-tgaggagtactggaacagccagaagg-acatcctggaggagaagcgggcagtgccggacaggatgtgcagacacaactacgagc---tggtcgggccca---------tgaccc-tgcagcgcc--gag---------------------------"/>
<sequence id="seq_Gogo-DPB1_02"	taxon="Gogo-DPB1_02"	totalcount="4"	value="---------------ctttaccaggtacggcaggaatgctacgcgttt---aatgggaca-------cagcgcttcctggagagatacatctacaaccgggaggagtgggtgcgcttcgacagcgac------gtgggggagttccgggcg---gtg---------------acggagctggggcggcctgc-tgcggagtactggaacagccagaagg-acctcctggaggagaagcgggcagtgccggacagaatgtgcagacacaactacgagc---tggacgaggccg---------tgaccc-tgcag------------------------------------"/>
<sequence id="seq_Gogo-DPB1_03"	taxon="Gogo-DPB1_03"	totalcount="4"	value="---------------ctttaccaggtacggcaggaatgctacgcgttt---aatgggaca-------cagcgctacctggagagatacatctacaaccgggaggagtgggtgcgcttcgacagcgac------gtgggggagttccgggcg---gtg---------------acggagatggggcggcctgc-tgcggagtactggaacagccagaagg-acctcctggaggagaagcgggcagtgccggacaggatatgcagacacaactacgagc---tggacaggccgg---------tgaccc-tgcag------------------------------------"/>
<sequence id="seq_Gogo-DPB1_05"	taxon="Gogo-DPB1_05"	totalcount="4"	value="---------------ctttaccaggtacggcaggaatgctacgcgttt---aatcggaca-------cagcgcttcctggagagatacatctacaaccgggaggagtgggtgcgcttcgacagcgac------gtgggggagttccgggcg---gtg---------------acggagatggggcggcctga-tgcggagtactggaacagccagaagg-acctcctggaggagaagcgggcagtgccggacaggatatgcagacacaactacgagc---tggacgaggccg---------tgaccc-tgcag------------------------------------"/>
<sequence id="seq_Hosa-DPB1_41:01:01:01"	taxon="Hosa-DPB1_41:01:01:01"	totalcount="4"	value="-------agaattaccttttccagggacggcaggaatgctacgcgttt---aatgggaca-------cagcgcttcctggagagatacatctacaaccgggaggagttcgtgcgcttcgacagcgac------gtgggggagttccgggcg---gtg---------------acggagctggggcggcctga-tgaggagtactggaacagccagaagg-acttcctggaggaggagcgggcagtgccggacaggatgtgcagacacaactacgagc---tgggcgggccca---------tgaccc-tgcagcgcc--gag---------------------------"/>
<sequence id="seq_Mamu-DPB1_08:01"	taxon="Mamu-DPB1_08:01"	totalcount="4"	value="-------agaattacgtgtaccagggacggatggaatgctacgcgttt---aacgggaca-------cagcgctacctggagagatacatctacaaccgggaggagtacgcgcgcttcgacagcgac------gtgggggagttccgggcg---gtg---------------acggagctggggcggcctga-tgcggaatactggaacagccagaagg-acatcctggaggagaagcaggcagtggcgggcacgagttgcagacacgactacgagc---tggacgaggccg---------tgaccc-tgcagcgcc--gag---------------------------"/>
<sequence id="seq_Rhro-DPB_XM_010357877.2"	taxon="Rhro-DPB_XM_010357877.2"	totalcount="4"	value="-------agaattacctgtaccaggtacggcaggaatgctatgcattt---aacgggaca-------cagcgctacctggagagacacatctacaatcgggaagagcacgtgcgcttcgacagcgac------gtgggggagttccaggcg---gtg---------------acagagctggggcggcctga-tgcggagtactggaacagccagaagg-acgaaatggaggagatacgggcagtggcggacacgatgtgcagacacaactacgaac---tggacgaggccg---------tgaccc-tgcagcgcc--gag---------------------------"/>
<sequence id="seq_Hosa-DPB1_06:01:01:01"	taxon="Hosa-DPB1_06:01:01:01"	totalcount="4"	value="-------agaattacgtgtaccagttacggcaggaatgctacgcgttt---aatgggaca-------cagcgcttcctggagagatacatctacaaccgggaggagttcgtgcgcttcgacagcgac------gtgggggagttccgggcg---gtg---------------acggagctggggcggcctga-tgaggactactggaacagccagaagg-acctcctggaggaggagcgggcagtgccggacaggatgtgcagacacaactacgagc---tggacgaggccg---------tgaccc-tgcagcgcc--gag---------------------------"/>
<sequence id="seq_Hosa-DPB1_29:01"	taxon="Hosa-DPB1_29:01"	totalcount="4"	value="-------agaattacgtgtaccagttacggcaggaatgctacgcgttt---aatgggaca-------cagcgcttcctggagagatacatctacaaccgggaggagttcgtgcgcttcgacagcgac------gtgggggagttccgggcg---gtg---------------acggagctggggcggcctga-tgaggactactggaacagccagaagg-acctcctggaggaggagcgggcagtgccggacagggtatgcagacacaactacgagc---tggacgaggccg---------tgaccc-tgcagcgcc--gag---------------------------"/>
<sequence id="seq_Rano-DMb_n"	taxon="Rano-DMb_n"	totalcount="4"	value="-------gtggctttgtggctcatgtggaaagcacgtgcttgctggatgatgaagggacc----ccaatggacttcacatactgtatttccttcaacaaagatctgctggcctgctgggatccagag------gagggacaaatagtcccc---tgtgaatatggggtcctgtttaagttggccgaattcat-ttcaaatatcctcaacaaggaa---g-aaggcctgatccagcgcttgaaaaatgggcttcaggactgttccacacacacccagc---ccttctggaacg---------cgctga-cccacagaa--cca---------------------------"/>
<sequence id="seq_Cadr-DPB_XM_010994619.2"	taxon="Cadr-DPB_XM_010994619.2"	totalcount="4"	value="-------agctgtacgtgtaccagaggaggagtgactgctatgagttc---aacgggaca-------caccgctacctggagcgatacatttacaacagagaggtgtacgtccaattcgacagtgcc------gtgggggtgtttgtggct---gtg---------------acggagctggggcgccaaac-tgccaagaactggaacatccagaggg-agttcctggaactgagacagagcgcggtggacacggtgtgcagacacaactatgagt---tggacaagggtt---------tcaccc-tgaagcgca--cag---------------------------"/>
<sequence id="seq_Leca-DOB_NC_059129.1:c42969297-42965140"	taxon="Leca-DOB_NC_059129.1:c42969297-42965140"	totalcount="4"	value="-------aagattttgtgattcaggcaaaggctgactgttacttcacc---aatgggacggaa-aaggtgcgctttgtggtcagattcatctataacttggaggagtatgcacgtttcgacagtgac------gcgggggtgtttgtggcc---ctg---------------acggcgctggggcagcccga-cgccgagcagtggaaccgccgggcgg-atatactggagaggagcagagcgtccgtggatgcgctctgcagacgcaactacgagc---tgggcgcaccct---------tcacgg-tggggagaa--cag---------------------------"/>
<sequence id="seq_Leca-DPB_XM_045541812.1"	taxon="Leca-DPB_XM_045541812.1"	totalcount="4"	value="-------agaactacgtgtaccaggggcggcaggagtgctacgctcgg---aatgggacg-------cagcgcttcgtggagagatacatctataaccgcgaggagtacgtgcgcttcgacagcgac------gtgggcctgttccaggcg---gtg---------------acagagctggggcgacagag-cgctgagtcctggaacagccaggagg-acctcctggaggggaagcgggccgtggtggacaccgcgtgcagatacaactatgagc---tggaggagccca---------tcgtgg-cgcagcgcc--gag---------------------------"/>
<sequence id="seq_Hosa-DRB1_01:01:01:01"	taxon="Hosa-DRB1_01:01:01:01"	totalcount="4"	value="-------cacgtttcttgtggcagcttaagtttgaatgtcatttcttc---aatgggacggag-cgggtgcggttgctggaaagatgcatctataaccaagaggagtccgtgcgcttcgacagcgac------gtgggggagtaccgggcg---gtg---------------acggagctggggcggcctgatgccgagtactg-gaacagccagaagg-acctcctggagcagaggcgggccgcggtggacacctactgcagacacaactacgggg---ttggtgagagct---------tcacag-tgcagcggc--gag---------------------------"/>
<sequence id="seq_Male-DPB_XM_011976671.1"	taxon="Male-DPB_XM_011976671.1"	totalcount="4"	value="-------agaactccgtgtaccagcaacggcaggaatgctacgcgttc---aatgggact-------cagcgctttgtggacgggcccatctacaaccgggaggaatacgtgcattttgacagcgca------gtgggggagttcctagca---gtg---------------atggagctggggcggcccac-gggcgagtacttgaacagccagaagg-aatttatggaacggaagcgagccgaggtggacaaggtgtgcagacacaagtatgagt---tgatggagccac---------tcctct-ggcagcgcc--gag---------------------------"/>
<sequence id="seq_Mamu-DQB1_06:01"	taxon="Mamu-DQB1_06:01"	totalcount="4"	value="-------aggatttcgtgtaccagtttaaggccatgtgctacttcacc---aactggacggag-cgcgtgcgttatgtgaccagatacatctataaccgagaggagttcgtgcgattcgacagcgcc------gtgggggagtaccgggcg---gtg---------------acgccgcaagggcggcttga-cgccgagtactggaacagccagaagg-acgtgctggagagcacccgggcggaattggacacggtgtgcaaacacaactacgagg---tggcgttccgcg---------ggatct-tgcagagga--gag---------------------------"/>
<sequence id="seq_Hosa-DRB7_01:01:01"	taxon="Hosa-DRB7_01:01:01"	totalcount="4"	value="-------cacgtttcttggagcaggctaagtctgagtgtcatttcttc---aatgggacggag-cg------gtacctgtaaagatacttctataaccaagaggagtacgtgcgcttcaacagcgac------atgggggagttccgggcg---gtg---------------actgagctggggcggcctgacgctgagtactg-gaacagccagaagg-acatcctggagcagaagcgggccgaagtggacaactaatgcagacacaactatgggg---ttgtggagagat---------tcacag-tgcagcggc--gaa---------------------------"/>
<sequence id="seq_Enlu-DPB_XM_022510947.1"	taxon="Enlu-DPB_XM_022510947.1"	totalcount="4"	value="---------ctttacgtctaccagaggcggagcacctgcttggagttc---aaccggacg-------caccacttcctggagcaatacacgtacaaccgagagctgttcgtccagttcgacagcgcc------gtgggggtgtttgtcgcc---gtg---------------tccgagctgggccgcataac-tgccagggactggaacatccagaggg-agctcctgtacctgagacggagcgccgtggaccccgtgtgcaagcacaacttcgacc---tggacgagggtt---------tcacgc-tgaagcgcc--gag---------------------------"/>
<sequence id="seq_Hosa-DMB_01:01:01:01"	taxon="Hosa-DMB_01:01:01:01"	totalcount="4"	value="-------gtggcttcgtggcccatgtggaaagcacctgtctgttggatgatgctgggact----ccaaaggatttcacatactgcatctccttcaacaaggatctgctgacctgctgggatccagag------gagaataagatggcccct---tgcgaatttggggtgctgaatagcttggcgaatgtcct-ctcacagcacctcaaccaaaaa---g-acaccctgatgcagcgcttgcgcaatgggcttcagaattgtgccacacacacccagc---ccttctggggat---------cactga-ccaacagga--cac---------------------------"/>
<sequence id="seq_Hosa-DPB1_126:01:01:01"	taxon="Hosa-DPB1_126:01:01:01"	totalcount="4"	value="-------agaattaccttttccagggacggcaggaatgctacgcgttt---aatgggaca-------cagcgcttcctggagagatacatctacaaccgggaggagttcgcgcgcttcgacagcgac------gtgggggagttccgggcg---gtg---------------acggagctggggcggcctgc-tgcggagtactggaacagccagaagg-acatcctggaggagaagcgggcagtgccggacaggatgtgcagacacaactacgagc---tgggcgggccca---------tgaccc-tgcagcgcc--gag---------------------------"/>
<sequence id="seq_Hosa-DPB1_13:01:01:01"	taxon="Hosa-DPB1_13:01:01:01"	totalcount="4"	value="-------agaattacgtgtaccagttacggcaggaatgctacgcgttt---aatgggaca-------cagcgcttcctggagagatacatctacaaccgggaggagtacgcgcgcttcgacagcgac------gtgggggagttccgggcg---gtg---------------acggagctggggcggcctgc-tgcggagtactggaacagccagaagg-acatcctggaggaggagcgggcagtgccggacaggatatgcagacacaactacgagc---tggacgaggccg---------tgaccc-tgcagcgcc--gag---------------------------"/>
<sequence id="seq_SLA-DOB1_01:01"	taxon="SLA-DOB1_01:01"	totalcount="4"	value="-------aagattttgtgattcaggcaaaggctgactgttacttcacc---aatgggacacaa-agggtgcagtttgtggtcagattcatctttaacttggaggagttcgtacgttttgacagcgac------ctggggaagtttgtggcc---ttg---------------acagagttggggcagcctga-tgctgagctgtggaacagtcgaccag-atatcctggagagcagcagagcatctgtggatgtgctctgcagacgtaactactggc---tgggtgcgcccc---------tcaccg-tggagagaa--aag---------------------------"/>
<sequence id="seq_Hosa-DRB3_01:01:02:01"	taxon="Hosa-DRB3_01:01:02:01"	totalcount="4"	value="-------cacgtttcttggagctgcgtaagtctgagtgtcatttcttc---aatgggacggag-cgggtgcggtacctggacagatacttccataaccaggaggagttcctgcgcttcgacagcgac------gtgggggagtaccgggcg---gtg---------------acggagctggggcggcctgtcgccgagtcctg-gaacagccagaagg-acctcctggagcagaagcggggccgggtggacaattactgcagacacaactacgggg---ttggtgagagct---------tcacag-tgcagcggc--gag---------------------------"/>
<sequence id="seq_Hosa-DRB5_01:01:01:01"	taxon="Hosa-DRB5_01:01:01:01"	totalcount="4"	value="-------cacgtttcttgcagcaggataagtatgagtgtcatttcttc---aacgggacggag-cgggtgcggttcctgcacagagacatctataaccaagaggaggacttgcgcttcgacagcgac------gtgggggagtaccgggcg---gtg---------------acggagctggggcggcctgacgctgagtactg-gaacagccagaagg-acttcctggaagacaggcgcgccgcggtggacacctactgcagacacaactacgggg---ttggtgagagct---------tcacag-tgcagcggc--gag---------------------------"/>
<sequence id="seq_Hosa-DPB1_49:01:01:01"	taxon="Hosa-DPB1_49:01:01:01"	totalcount="4"	value="-------agaattaccttttccagggacggcaggaatgctacgcgttt---aatgggaca-------cagcgcttcctggagagatacatctacaaccgggaggagtacgcgcgcttcgacagcgac------gtgggggagttccgggcg---gtg---------------acggagctggggcggcctga-tgaggagtactggaacagccagaagg-acatcctggaggagaagcgggcagtgccggacaggatgtgcagacacaactacgagc---tgggcgggccca---------tgaccc-tgcagcgcc--gag---------------------------"/>
<sequence id="seq_Caja-DQB_XM_008994221.3"	taxon="Caja-DQB_XM_008994221.3"	totalcount="4"	value="-------aggatttcgtggtccagtttaagggcatgtgctacttcacc---aacgggacggag-cgcgtgcggggtgtggccagatacatctataaccgcgaggagtacgcgcgcttcgacagcgac------gtgggggagttccgggcg---gtg---------------accgagctggggcg---gag-caccgaggactggaacaactataagg-acttcttggagcaggagcgggccgcggtgtacacggtgtgcagacacaactacgagg---cggagctccgca---------cgacct-tgcagcgcc--gag---------------------------"/>
<sequence id="seq_Hosa-DPB1_584:01:01:01"	taxon="Hosa-DPB1_584:01:01:01"	totalcount="4"	value="-------agaattaccttttccagggacggcaggaatgctacgcgttt---aatgggaca-------cagcgcttcctggagagatacatctacaaccgggaggagtacgcgcgcttcgacagcgac------gtgggggagttccgggcg---gtg---------------acggagctggggcggcctgc-tgcggagtactggaacagccagaagg-acatcctggaggagaagcgggcagtgccggacaggatgtgcagacacaactacgagc---tgggcgggccca---------tgaccc-tgcagcgcc--gag---------------------------"/>
<sequence id="seq_Mafa-DOB_01:04:03:01"	taxon="Mafa-DOB_01:04:03:01"	totalcount="4"	value="-------aagattttgtgattcaggcaaaggctgactgttacttcacc---aacgggacagaa-aaggtgcagtttgtggtcagattcatctttaacttggaggagtacgtacgtttcgacagtgat------gtgggcatgtttgtggca---ttg---------------acgaagctggggcagccaga-tgctgagcagtggaacagccggctgg-atctcttggagaggagcagagaggccgtggatggggtctgtagacacaactacagac---tgggcgcaccct---------tcactg-tggggagaa--aag---------------------------"/>
<sequence id="seq_Leca-DMB_NC_059129.1:c43075689-43065811"	taxon="Leca-DMB_NC_059129.1:c43075689-43065811"	totalcount="4"	value="-------gtggctttgtggcccatgtggaaagcacctgtctattggatgatgatgggact----gcaaaggatttcacatattgcatctccttcaacaaggatctgctgacctgctgggatccacaa------gaggacaaaatggccccc---tgtgaatttggggtgctgaattccttggccaattacct-gtcagattacctcaaccagcaa---g-acaccctgctccagcgcttgcgcagtgggctccaggactgtgctgtgcacacccagc---ccttctgggggt---------cactga-cccacagga--cac---------------------------"/>
<sequence id="seq_Hosa-DPB1_01:01:01:01"	taxon="Hosa-DPB1_01:01:01:01"	totalcount="4"	value="-------agaattacgtgtaccagggacggcaggaatgctacgcgttt---aatgggaca-------cagcgcttcctggagagatacatctacaaccgggaggagtacgcgcgcttcgacagcgac------gtgggggagttccgggcg---gtg---------------acggagctggggcggcctgc-tgcggagtactggaacagccagaagg-acatcctggaggagaagcgggcagtgccggacagggtatgcagacacaactacgagc---tggacgaggccg---------tgaccc-tgcagcgcc--gag---------------------------"/>
<sequence id="seq_Mamo-DPB_XM_046464514.1"	taxon="Mamo-DPB_XM_046464514.1"	totalcount="4"	value="-------agaattacgtctaccagggacggcaggactgctacgcctcc---cacgggacg-------cagcgcttcgtggagagacacgtctacaaccgggaggagtacgcgcgcttcgacagcgac------gtcggggagttccgcgcg---gtg---------------accgagctggggcggcggga-cgccgagaactggaacagccagaagg-acctcctggagcagaagcgggccgcggtggacacgttctgcagacacaactacgaga---tcatcgagcgct---------acaccg-tgcagcgcc--gag---------------------------"/>
<sequence id="seq_Paan-DPB1_19:02"	taxon="Paan-DPB1_19:02"	totalcount="4"	value="-------agaattacgtgtaccagagacggtttgaatgctatgcgttt---aacgggaca-------cagcgcctcctggacagattcatctacaaccaggaggagtacgtgcgcttcgacagcgac------ctgggggagttccgggca---gtg---------------acggagctgggacggcctga-tgcggagtactggaacagaca---gg-acaccctggagcgggagcgggcctccgtggacagggtgtgcagacacaactacgagc---tggatgaggccg---------tgaccc-tgaagcgcc--gag---------------------------"/>
<sequence id="seq_Pite-DPB_NC_045438.1:c135729803-135719305"	taxon="Pite-DPB_NC_045438.1:c135729803-135719305"	totalcount="4"	value="-------agaattacgtgtaccagagacggtttgaatgctatacgttt---aacgggaca-------cagcgcctcctggacagatccatctacaaccaggaggagtgcgtgcgcttcgacagcgat------ctgggggagtaccgggca---gtg---------------acggagctgggacggcatgc-tgctgagcgctggaacagaca---gg-acaacctggagcgggagcgggccgaggtggacagggtgtgcagacacaactatgagc---tggacgaggccg---------tggccc-tgaagcgcc--gag---------------------------"/>
<sequence id="seq_Gogo-DPB1_01:01"	taxon="Gogo-DPB1_01:01"	totalcount="4"	value="-------agaattacctttaccaggtacggcaggaatgctacgcgttt---aatgggaca-------cagcgcttcctggagagatacatctacaaccgggaggagtgggtgcgcttcgacagcgac------gtgggggagttccgggcg---gtg---------------acggagatggggcggcctga-tgcggagtactggaacagccagaagg-acctcctggaggagaagcgggcagtgccggacaggatatgcagacacaactacgagc---tggacgaggccg---------tgaccc-tgcagcgcc--gag---------------------------"/>
<sequence id="seq_Gogo-DPB1_01:06"	taxon="Gogo-DPB1_01:06"	totalcount="4"	value="-------agaattaccttttccaggcacggcaggaatgctacgcgttt---aatgggaca-------caccgcttcctggagagatacatctacaaccgggaggagtgggtgcgcttcgacagcgac------gtgggggagttccgggcg---gtg---------------acggagctgggacggcctgc-tgcggagtactggaacagccagaagg-acctcctggaggagaggcgggcagtgccggacaggatgtgcagacacaactacgagc---tggtcggggcca---------tgaccc-tgcagcgcc--gag---------------------------"/>
<sequence id="seq_Hosa-DPB1_40:01:01:01"	taxon="Hosa-DPB1_40:01:01:01"	totalcount="4"	value="-------agaattaccttttccagggacggcaggaatgctacgcgttt---aatgggaca-------cagcgcttcctggagagatacatctacaaccgggaggagtacgcgcgcttcgacagcgac------gtgggggagttccgggcg---gtg---------------acggagctggggcggcctgc-tgcggagtactggaacagccagaagg-acatcctggaggagaagcgggcagtgccggacaggatgtgcagacacaactacgagc---tggtcgggccca---------tgaccc-tgcagcgcc--gag---------------------------"/>
<sequence id="seq_Hosa-DPB1_05:01:01:01"	taxon="Hosa-DPB1_05:01:01:01"	totalcount="4"	value="-------agaattaccttttccagggacggcaggaatgctacgcgttt---aatgggaca-------cagcgcttcctggagagatacatctacaaccgggaggagctcgtgcgcttcgacagcgac------gtgggggagttccgggcg---gtg---------------acggagctggggcggcctga-ggcggagtactggaacagccagaagg-acatcctggaggagaagcgggcagtgccggacaggatgtgcagacacaactacgagc---tggacgaggccg---------tgaccc-tgcagcgcc--gag---------------------------"/>
<sequence id="seq_Caja-DRB1_03:01"	taxon="Caja-DRB1_03:01"	totalcount="4"	value="-------cacgtttcttggagtatagcacgtctgagtgtcatttcttc---aacgggacggag-cgggtgcggttcctggacagatacttctttaatcaggaggagaacttgcgcttcgacagcgac------gtgggggagttccgggcg---gtg---------------acggagctggggcggcctgacgcggagtcctg-gaacagccagaagg-acttcctggaggacaggcgggccgaggtggacaccgtgtgcagacacaactacgaga---ttttagacaggt---------tcctag-tgccgcgga--gag---------------------------"/>
<sequence id="seq_Sabo-DPB_XM_010334007.2"	taxon="Sabo-DPB_XM_010334007.2"	totalcount="4"	value="-------agaattacgtgctccaggtacgggacgaatgctacgcgttt---aacgggaca-------cagcgcttcctgcggagagacatctacaacaaggaggaggacgttcgcttcgacagcgac------gtgggggagttccgggcg---gtg---------------acggagctggggcggcctga-cgcggagtactggaacagccagaagg-acttcctggagcagatgcgggccgcggcggacacggtgtgcaggcacaactacgagc---tggacgaggccg---------tgaccc-tgcagcgcc--gag---------------------------"/>
<sequence id="seq_Poab-DPB1_04:01"	taxon="Poab-DPB1_04:01"	totalcount="4"	value="-------agaattacgtgtaccagagactgtttgaatgctatgcgttt---aacgggaca-------cagcgcctcctggacagactcatctacaaccaggaggagtacatccgcttcgacagcgac------cttggggagtacaggacg---gtg---------------acggagctgggacggcgtac-tgctgagtactggaacagccagaagg-acatcctggagctggagcgggccgaggtggacagggtgtgcagacacaactatgagc---tggaggagccac---------tcatcc-ggaagcgcc--aag---------------------------"/>
<sequence id="seq_SLA-DRB1_01:01"	taxon="SLA-DRB1_01:01"	totalcount="4"	value="-------cgcatttcttgtttctggtgaaagacgagtgtcatttcttc---aacgggaccgag-cgggtgaggttattgcagaagcagtactataacggagaggagcacgtgcgcttcgacagcgac------gtgggcgagtaccgggcg---gtg---------------accgagctggggcggccagacgccaagtactg-gaacagccagaagg-acctcctggagcagatgcgggcggcggtggacacgtactgcagacacaactacagga---tcttggatacat---------tcctgg-tgccgcggc--gag---------------------------"/>
<sequence id="seq_Leca-DPB_XM_045541814.1"	taxon="Leca-DPB_XM_045541814.1"	totalcount="4"	value="-------agaactacgtgtaccaggggcggcaggagtgctacgctcgg---aacgggacg-------cagcgcttcgtggagagatacatctataaccgcgaggagtacgtgcgcttcgacagcgac------gtgggcctgttccaggcg---gtg---------------acagagctggggcgacagag-cgctgaggacgcgaacagccagaagg-acttcctggagcggaagcgggctgaggtggacacggtgtgcagacacaactacgagc---tggaggagccca---------tcgtgg-cgcagcgcc--gag---------------------------"/>
<sequence id="seq_SLA-DQB1_01:01"	taxon="SLA-DQB1_01:01"	totalcount="4"	value="-------aggatttcgtgttccagtttaagttcgagtgctacttcttc---aacggaacgcag-cgggtgcggctcgtggccagatacatctacaaccaggaggagcttttgcgcttcgacagcgac------gtgggggaataccgggcg---gtg---------------accccgctggggcggccgga-ggccgactcctggaacggccagaagg-acgtcctggagcagacgcgggccgagctggacacggtgtgcaaacacaactaccaga---tagaggaaggca---------cgactc-tgcagcggc--gag---------------------------"/>
<sequence id="seq_Math-DPB1_01:03:01"	taxon="Math-DPB1_01:03:01"	totalcount="4"	value="-------agaattacctgtaccagggacggcaggaatgctacgcgttt---aatgggaca-------cagcgcttcctggagagacacatctacaaccgggaggagtacgcgcgcttcgacagcgac------gtgggggagttccgggcg---gtg---------------acggagctggggcggcctgc-tgtggaatactggaacagccagaagg-accgcctggaggagaagcgggcagtggtggacacgatgtgcagacacaactacgagc---tggacgaggccg---------tgaccc-tgcag------------------------------------"/>
<sequence id="seq_Mamu-DRB3_04:05:01:01"	taxon="Mamu-DRB3_04:05:01:01"	totalcount="4"	value="-------cacgtttcttggagcaggctaagtctgagtgtcacttcttc---aacgggacggag-cgggtgcggtacctgcagagatacttctataaccaggaggagttcgtgcgcttcgacagcgac------gtgggggagttccgggcg---gtg---------------acggagctggggcggcctgtcgccgagtcctg-gaacagccagaagg-acttcctggagcagaagcggggccgggtggacaactactgcagatacaactatgggg---ttgtggagagct---------tcacag-tgcagcggc--gag---------------------------"/>
<sequence id="seq_Mafa-DMB_03:02:01:01"	taxon="Mafa-DMB_03:02:01:01"	totalcount="4"	value="-------gtggctttgtggcccatgtggaaagcacctgtctactggatgatgatgggact----gcaaaggatttcacatactgtatctccttcaacaaggatctgctgacctgctgggatccagag------gagaacaagatggtccct---tgcgaatttggggtgctgaatcccgtggccaatggcat-ctcacattacctcaaccaacag---g-acaccctgatgcagcgcttgcgcaatgggcttcagaattgtaccacacacacccagc---ccttctggggat---------cactga-cccacagga--cac---------------------------"/>
<sequence id="seq_Mafa-DRB6_01:01"	taxon="Mafa-DRB6_01:01"	totalcount="4"	value="------------ttcttggagcagggtaagtctgagtgtcaaatcttc---aacgggagggag-cgggtgcggtacctgaacagatacatccataaacgggaggagaacctgcgcttcgacagcgac------gtgggggagttccaggcg---gtg---------------acggaactggggcggcctgtcgcggagaactg-gaacagccagaagg-gcatcctggaggagaagcgggacaaggtggacacctactgcagatacaattaacggg---tttttgagagct---------tc----------------------------------------------"/>
<sequence id="seq_Poab-DPB1_01:01"	taxon="Poab-DPB1_01:01"	totalcount="4"	value="-------agaattacgtgtaccaggcacggcatgaatgctacgcgttt---aatgggaca-------cagcgctacctggagagacacatctacaaccgggaggagttcgtgcgcttcgacagcgac------gtgggggagtaccgggcg---gtg---------------acggagctggggcggcctga-tgcggagtactggaacagccagaagg-acctcctggaggagaagagggcagagccggacagggtgtgcagacacaactacgagc---tgaacgaggccg---------tgaccc-tgcagcgcc--gag---------------------------"/>
<sequence id="seq_Hosa-DPB1_45:01"	taxon="Hosa-DPB1_45:01"	totalcount="4"	value="-------agaattacgtgcaccagttacggcaggaatgctacgcgttt---aatgggaca-------cagcgcttcctggagagatacatctacaaccgggaggagttcgtgcgcttcgacagcgac------gtgggggagttccgggcg---gtg---------------acggagctggggcggcctga-tgaggagtactggaacagccagaagg-acctcctggaggagaagcgggcagtgccggacagggtatgcagacacaactacgagc---tggacgaggccg---------tgaccc-tgcagcgcc--gag---------------------------"/>
<sequence id="seq_Poab-DPB1_01:02"	taxon="Poab-DPB1_01:02"	totalcount="4"	value="-------agaattacgtgtaccaggcacggcatgaatgctacgcgttt---aatgggaca-------cagcgcctcctggagagacacatctacaaccgggaggagtacgtgcgcttcgacagcgac------gtgggggagttccgggcg---gtg---------------acggagctggggcggcctgc-tgcggagtactggaacagccagaagg-acctcctggaggagaagagggcagagccggacagggtgtgcagacacaactacgagc---tggacgaggccg---------tgactc-tgcagcgcc--gag---------------------------"/>
<sequence id="seq_Hosa-DPB1_04:02:01:01"	taxon="Hosa-DPB1_04:02:01:01"	totalcount="4"	value="-------agaattaccttttccagggacggcaggaatgctacgcgttt---aatgggaca-------cagcgcttcctggagagatacatctacaaccgggaggagttcgtgcgcttcgacagcgac------gtgggggagttccgggcg---gtg---------------acggagctggggcggcctga-tgaggagtactggaacagccagaagg-acatcctggaggagaagcgggcagtgccggacaggatgtgcagacacaactacgagc---tgggcgggccca---------tgaccc-tgcagcgcc--gag---------------------------"/>
<sequence id="seq_Mane-DPB1_01:01:01"	taxon="Mane-DPB1_01:01:01"	totalcount="4"	value="-------agaattacctgtaccagggacggcaggaatgctacgcgttt---aatgggaca-------cagcgcttcctggagagacacatctacaaccgggaggagtacgcgcgcttcgacagcgac------gtgggggagttccgggcg---gtg---------------acggagctggggcggcctgc-tgtggaatactggaacagccagaagg-accgcctggaggagaagcgggcagtggtggacacggtgtgcagacacaactacgagt---tggacgaggccg---------tgaccc-tgcagcgcc--gag---------------------------"/>
<sequence id="seq_Malo-DPB1_02:01"	taxon="Malo-DPB1_02:01"	totalcount="4"	value="-------agaattacctgtaccagggacggcaggaatgctacgcgatt---aacgggaca-------cagcgcttcctggagagacacatctacaaccgggaggagttcatgcgcttcgacagcgac------gccggggagtaccgggcg---gtg---------------acagagatgggacggcctag-tgcggaatactggaacagccagaagg-accgcctggaggagaagcgggccgaggtggacagggtgtgcagacataactacgagg---ggcacgaggcag---------tgaccc-tgcggcgcc--gag---------------------------"/>
<sequence id="seq_Malo-DPB1_02:02"	taxon="Malo-DPB1_02:02"	totalcount="4"	value="-------agaattacctgtaccagggacggcaggaatgctacgcgatt---aacgggaca-------cagcgcttcctggagagacacatctacaaccgggaggagttcatgcgcttcgacagcgac------gccggggagtaccgggcg---gtg---------------acagagatgggacggcctag-tgcggaatactggaacagccagaagg-accgcctggaggagaagcgggccgaggtggacagggtgtgcagacataactacgagg---ggcacgaggcag---------tgaccc-tgcggcgcc--gag---------------------------"/>
<sequence id="seq_Casy-DPB_XM_021713315.1"	taxon="Casy-DPB_XM_021713315.1"	totalcount="4"	value="-------agaattacctgttccagtgtcggatggagtgctacgcgttt---aacgggacg-------cagcgctacgtggagagatacgtctacaaccgggaggagttcgtgcgcttcgacagcgac------gtgggggagtaccgggcg---gtg---------------accgagctggggcggcccac-agccgagtcctggaacgcgcagaagg-acgtcctggagacgaagcaggccgcggcggacacgatgtgcagacacaactacgagc---tggacgagtcct---------tcaccc-tgcagcgcc--gag---------------------------"/>
<sequence id="seq_Hosa-DPB2_03:01:01:01"	taxon="Hosa-DPB2_03:01:01:01"	totalcount="4"	value="-------agaattccgtctaccaggaacggcaggaatgctatgcgttc---aatgggact-------cagcgcgttgtggacgggctcatctacaaccgggaggaatacgtgcattttgacagcgca------gtgggggagttcctagca---gtg---------------atggagctggggcggcccat-aggcgagtacttcaatagccagaagg-actttatggaacggaagcgagccgaggtggacaaggtgtgcagacacaagtacgagc---tgatggagccac---------tcatcc-ggcagcgcc--gag---------------------------"/>
<sequence id="seq_Math-DPB1_15:01"	taxon="Math-DPB1_15:01"	totalcount="4"	value="-------agaattacctgttccaggcacggcaggaatgctatgcattt---aacgggaca-------cagcgctacctggaaagatacatctacaaccgggaggagttgttgcgctttgacagtgac------gtgggggagttccgggcg---gtg---------------acagagctggggcgacctga-ggccgagtcctggaacagccagaagg-acacactggagaagaagcgggcaggggtggacacgatgtgcagacacaactacgagc---tggacgaggccg---------tgaccc-tgcag------------------------------------"/>
<sequence id="seq_Math-DPB1_15:02"	taxon="Math-DPB1_15:02"	totalcount="4"	value="-------agaattacctgttccaggcacggcaggaatgctatgcattt---aacgggaca-------cagcgcttcctggagagatacatctacaaccgggaggagttgttgcgctttgacagtgac------gtgggggagtaccgggcggtggtg---------------acagagctgtggcgacctga-ggccgagtcctggaacagccagaagg-acacactggagaagaagcgggcagtggtggacacgatgtgcagacacaactacgagc---tggacgaggccg---------tgaccc-tgcag------------------------------------"/>
<sequence id="seq_Trfr-DPB_XR_004438647.1"	taxon="Trfr-DPB_XR_004438647.1"	totalcount="4"	value="-------agaattccgtgtaccaggaacggcaggaatgctacccattc---agtaggact-------cagcgctttgtggaagggctcatctacaaccgggaggaat--------tttgacagcgca------gtgggggagttcctagca---gtg---------------atggagctggg-cggcccac-gggcgagtacttgaacagccagaagg-actttacggaacggaagcgagccgaggtggacaaggtgtgcagacacaagtacgagc---tgatggagccac---------tcatcc-ggcagcgcc--gag---------------------------"/>
<sequence id="seq_Mafa-DPB1_05:02"	taxon="Mafa-DPB1_05:02"	totalcount="4"	value="-------agaattacctgtaccaggtaaggcaggaatgctacgcgttt---aatgggaca-------cagcgcttcctggagagatacatctacaaccgggaggagtacgcgcgcttcgacagcgac------gtgggggagttccgggcg---gtg---------------acagagctgggacggcctac-tgcggaatactggaacagccagaagg-acagactggaggagaggcgggcagtggtggacacgatgtgcagacacaactacgaac---tggacgaggccg---------tgaccc-tgcagcgcc--gag---------------------------"/>
<sequence id="seq_Hosa-DPB1_414:01:01:01"	taxon="Hosa-DPB1_414:01:01:01"	totalcount="4"	value="-------agaattaccttttccagggacggcaggaatgctacgcgttt---aatgggaca-------cagcgcttcctggagagatacatctacaaccgggaggagttcgtgcgcttcgacagcgac------gtgggggagttccgggcg---gtg---------------acggagctggggcggcctga-tgaggagtactggaacagccagaagg-acatcctggaggaggagcgggcagtgccggacaggatgtgcagacacaactacgagc---tgggcgggccca---------tgaccc-tgcagcgcc--gag---------------------------"/>
<sequence id="seq_Saoe-DPB1_30:02"	taxon="Saoe-DPB1_30:02"	totalcount="4"	value="-------agaattacgtgctccaggtacggcacaactgctacgcgttt---aaagggaca-------cagcacctcctggagagacacatctacaaccaggaggagttcgtgcgcttcgacagcgac------ctgggggagtaccgagcg---gtg---------------acggagctgggactgcctgc-tgccgagcactggaacagccagaagg-acttcatggagcagaagcgggctgaggtggacacggtgtgcagacacaactacgagc---tgaatgaggctg---------tgaccc-tgcagcgcc--gag---------------------------"/>
<sequence id="seq_Chdi-DPB_XM_037842567.1"	taxon="Chdi-DPB_XM_037842567.1"	totalcount="4"	value="-------agaattacgtgtacaacttccggcacgactgctacgtgctt---aaccggacg-------catcgcttcctggagaggcacttctgtaacagggagcagttcgcgcatttcgacagtggc------gtggggcagtacgtggcc---gtg---------------acggagctggggcggagctt-cgccgagcactggaacagccagaagg-acctcctggaggagaagcgggccgaggtggacacggtgtgcagacacaactacgagc---tgaacgagggct---------tcacgc-tgaagcgcc--gag---------------------------"/>
<sequence id="seq_Hosa-DPB1_17:01:01:01"	taxon="Hosa-DPB1_17:01:01:01"	totalcount="4"	value="-------agaattacgtgcaccagttacggcaggaatgctacgcgttt---aatgggaca-------cagcgcttcctggagagatacatctacaaccgggaggagttcgtgcgcttcgacagcgac------gtgggggagttccgggcg---gtg---------------acggagctggggcggcctga-tgaggactactggaacagccagaagg-acatcctggaggaggagcgggcagtgccggacaggatgtgcagacacaactacgagc---tggacgaggccg---------tgaccc-tgcagcgcc--gag---------------------------"/>
<sequence id="seq_Seen-DPB1_01"	taxon="Seen-DPB1_01"	totalcount="4"	value="---------------ctgttccaggcacggcaggaatgctacgcgttt---aacgggaca-------cagcgctacctggagagatacatctacaaccgggaggagttcgtgcgcttcgacagcgac------gccggggagttccgggcg---gtg---------------acggagctgggacggcgtgc-tgcggagaactggaacagccagaagg-acaaaatggaggagatgcgggcagtggtggacacgatgtgcagacacaactacgagg---ggaacgaggcgg---------tgaccc-tgcag------------------------------------"/>
<sequence id="seq_Mimu-DPB_NC_033665.1:3082962-3099391"	taxon="Mimu-DPB_NC_033665.1:3082962-3099391"	totalcount="4"	value="-------agaactacgcgctgcaggcgcgccaggagtgccacgcgcgc---ccggggacg-------ccgcgcttcgtggagagatacgtctacaaccgcgaggagtacgtgcgcttcgacagcgac------gtgggcctgttccaggcg---gtg---------------accgagctggggcggcggag-cgccgagtcctggaaccgccagaagg-acctcgtggaggggaagcgggccgtggcgggcaccgcgtgcagacacaactacgagg---cggtggcgccca---------tcgtgg-cgcagcgcc--gag---------------------------"/>
<sequence id="seq_Hosa-DRB9_01:01:01:01"	taxon="Hosa-DRB9_01:01:01:01"	totalcount="4"	value="-------cacatttcttggagcagattaaacacgagtgctatttctgc---aatgggacagag-cggatgcggtttgtgcagagactcgtccac-accggaaggagtatgcgcgcttccatagggac------gtcagaaagttccgggcg---gtg---------------gcggagctggagcggagaagagtccaggaatgcaaacagccagaaga-acctcttgggctgcttgcggggtctgttggacacctactgcagacacaactacgggg---tttttgagagct---------tctcca-tgcacaggc--gag---------------------------"/>
<sequence id="seq_Hosa-DPB1_296:01"	taxon="Hosa-DPB1_296:01"	totalcount="4"	value="-------agaattaccttttccagggacggcaggaatgctacgcgttt---aatgggaca-------cagcgcttcctggagagatacatctacaaccgggaggagttcgcgcgcttcgacagcgac------gtgggggagttccgggcg---gtg---------------acggagctggggcggcctga-tgaggagtactggaacagccagaagg-acctcctggaggagaagcgggcagtgccggacaggatgtgcagacacaactacgagc---tggtcgggccca---------tgaccc-tgcagcgcc--gag---------------------------"/>
<sequence id="seq_Hosa-DPB1_133:01:01:01"	taxon="Hosa-DPB1_133:01:01:01"	totalcount="4"	value="-------agaattacgtgtaccagttacggcaggaatgctacgcgttt---aatgggaca-------cagcgcttcctggagagatacatctacaaccgggaggagtacgcgcgcttcgacagcgac------gtgggggagttccgggcg---gtg---------------acggagctggggcggcctgc-tgcggagtactggaacagccagaagg-acatcctggaggaggagcgggcagtgccggacaggatatgcagacacaactacgagc---tggacgaggccg---------tgaccc-tgcagcgcc--gag---------------------------"/>
<sequence id="seq_Hosa-DPB1_91:01:01:01"	taxon="Hosa-DPB1_91:01:01:01"	totalcount="4"	value="-------agaattacgtgcaccagttacggcaggaatgctacgcgttt---aatgggaca-------cagcgcttcctggagagatacatctacaaccgggaggagttcgtgcgcttcgacagcgac------gtgggggagttccgggcg---gtg---------------acggagctggggcggcctga-tgaggactactggaacagccagaagg-acctcctggaggagaagcgggcagtgccggacaggatgtgcagacacaactacgagc---tggacgaggccg---------tgaccc-tgcagcgcc--gag---------------------------"/>
<sequence id="seq_Hosa-DPB1_20:01:01:01"	taxon="Hosa-DPB1_20:01:01:01"	totalcount="4"	value="-------agaattacgtgtaccagttacggcaggaatgctacgcgttt---aatgggaca-------cagcgcttcctggagagatacatctacaaccgggaggagttcgtgcgcttcgacagcgac------gtgggggagttccgggcg---gtg---------------acggagctggggcggcctga-tgaggactactggaacagccagaagg-acctcctggaggagaagcgggcagtgccggacaggatgtgcagacacaactacgagc---tggacgaggccg---------tgaccc-tgcagcgcc--gag---------------------------"/>
<sequence id="seq_Hosa-DPB1_48:01"	taxon="Hosa-DPB1_48:01"	totalcount="4"	value="-------agaattaccttttccagggacggcaggaatgctacgcgttt---aatgggaca-------cagcgcttcctggagagatacatctacaaccgggaggagctcgtgcgcttcgacagcgac------gtgggggagttccgggcg---gtg---------------acggagctggggcggcctga-tgaggagtactggaacagccagaagg-acatcctggaggaggagcgggcagtgccggacaggatgtgcagacacaactacgagc---tgggcgggccca---------tgaccc-tgcagcgcc--gag---------------------------"/>
<sequence id="seq_Mamu-DRB5_03:01:01:01"	taxon="Mamu-DRB5_03:01:01:01"	totalcount="4"	value="-------cacgtttcttgaagcaggataagtttgagtgtcatttcttc---aacgggaccgag-cgggtgcggttcctgcacagagacatctacaaccaagaggaggacttgcgcttcgacagcgac------gtgggggagtaccgggcg---gtg---------------acggagctggggcggcctgacgccgagtactg-gaacggccagaagg-acatcctggagcggaggcgggccgaggtggacacagtgtgcagacacaactacgggg---tttttgagagct---------tcacag-tgcagcggc--gag---------------------------"/>
<sequence id="seq_Mamo-DPB_XM_046464516.1"	taxon="Mamo-DPB_XM_046464516.1"	totalcount="4"	value="-------agaatcacgtctaccagggacggcaggaatgctacgccttc---aacgggacg-------cagcgcttcgtggagagatacatctacaacctggaggagctcgtgcgcttcgacagcgac------gtgggggagtaccgcgcg---gtg---------------agcgagctggggcggcagca-agccgagtacttcaacagccagaagg-acgtcctggagcagaagcgggccgtggtggacaccggatgcagacagaactacgagc---tggacgagggct---------tcaccc-tgaagcgcc--gag---------------------------"/>
<sequence id="seq_Ceat-DPB_XM_012091357.1"	taxon="Ceat-DPB_XM_012091357.1"	totalcount="4"	value="-------agatttacgtataccagagacggtatgaatgctatgcgttt---aacgggaca-------cagcgcctcctggacagatccatctacaaccaggaggagttcgtgcacttcgacagcgac------ctgggggagttccgggca---gtg---------------acagagctgggacggcctac-tgctgagcgctggaacagacagaagg-acatcctggagcgggagcgggctgaggtggacagtgtgtgcagatacaactacgagc---tggaggagccac---------tcatcc-ggaagcgcc--gag---------------------------"/>
<sequence id="seq_Hosa-DPB1_35:01:01"	taxon="Hosa-DPB1_35:01:01"	totalcount="4"	value="-------agaattacgtgcaccagttacggcaggaatgctacgcgttt---aatgggaca-------cagcgcttcctggagagatacatctacaaccgggaggagttcgtgcgcttcgacagcgac------gtgggggagttccgggcg---gtg---------------acggagctggggcggcctga-tgaggactactggaacagccagaagg-acatcctggaggagaagcgggcagtgccggacagggtatgcagacacaactacgagc---tggacgaggccg---------tgaccc-tgcagcgcc--gag---------------------------"/>
<sequence id="seq_Papa-DPB_XM_034961827.1"	taxon="Papa-DPB_XM_034961827.1"	totalcount="4"	value="-------agaattccgtctaccaggaacggcaggaatgctatgcgttc---aatgggact-------cagcgcgttgtggacgggctcatctacaaccgggaggaatacgtgcattttgacagcgca------gtgggggagttcctagca---gtg---------------atggagctggggcggcccat-aggcgagtacttcaatagccagaagg-actttatggaacggaagcgagccgaggtggacaaggtgtgcagacacaagtacgagc---tgatggagccac---------tcatcc-ggcagcgcc--gag---------------------------"/>
<sequence id="seq_Hosa-DPB1_93:01"	taxon="Hosa-DPB1_93:01"	totalcount="4"	value="-------agaattacgtgtaccagttacggcaggaatgctacgcgttt---aatgggaca-------cagcgcttcctggagagatacatctacaaccgggaggagttcgtgcgcttcgacagcgac------gtgggggagttccgggcg---gtg---------------acggagctggggcggcctga-tgaggagtactggaacagccagaagg-acatcctggaggaggagcgggcagtgccggacaggatgtgcagacacaactacgagc---tggacgaggccg---------tgaccc-tgcagcgcc--gag---------------------------"/>
<sequence id="seq_Popy-DPB1_04:01"	taxon="Popy-DPB1_04:01"	totalcount="4"	value="-------agaattacgtgtaccagagactgtttgaatgctatgcgttt---aacgggaca-------cagcgcctcctggacagactcatctacaaccaggaggagtacatccgcttcgacagcgac------cttggggagtacaggacg---gtg---------------acggagctgggacggcgtac-tgctgagtactggaacagccagaagg-acatcctggagctggagcgggccgaggtggacagggtgtgcagacacaactatgagc---tggaggagccac---------tcatcc-ggaagcgcc--aag---------------------------"/>
<sequence id="seq_Malo-DPB1_06:01"	taxon="Malo-DPB1_06:01"	totalcount="4"	value="-------agaattacctgtaccagttacggcaggaatgctatgcgttt---aatgggaca-------cagcgctacctggagagatacctctacaaccgggaggagttcgtgcgcttcgacagcgac------gtgggggagttccgggcg---gtg---------------acggagctggggcggcctga-tgcggaatactggaacagccagaagg-acatcctggaggagatgcgggcagtgacggacacggtgtgcagacacaactacgagc---tggacgaggccg---------tgaccc-tgcagcgcc--gag---------------------------"/>
<sequence id="seq_Mane-DPB1_07:01"	taxon="Mane-DPB1_07:01"	totalcount="4"	value="-------agaattacgtgttccagggacggcaggaatgctacgcgttt---aacgggaca-------cagcgctacctggagagatacatctacaaccgggaggagtacgcgcgcttcgacagcgac------gtgggggagttccgggcg---gtg---------------acggagctggggcggcctga-tgcggaatactggaacagccagaagg-acctcctggaggagatgcgggcagtggtggacacgatgtgcagatacaactacgaac---tggacgaggccg---------tgaccc-tgcagcgcc--gag---------------------------"/>
<sequence id="seq_Saap-DPB_XM_032253358.1"	taxon="Saap-DPB_XM_032253358.1"	totalcount="4"	value="-------agaattacgtgttccagagattgtatgaatgctacgcgttt---aacgggaca-------cagcgcctcctggacagattcttctacaacagggaggagttcgtgcgcttcgacagcgac------ctgggggagttccgggcg---gtg---------------acggagctgggacggcccga-tgccgagtactgcaacagccagaagg-acatcctggaggacgagcgggccgaggtggagagggtgtgcagacacaactacgagt---tggaggagccac---------tcatcc-ggatgcgcc--gag---------------------------"/>
<sequence id="seq_Ceat-DPB_XM_012036392.1"	taxon="Ceat-DPB_XM_012036392.1"	totalcount="4"	value="-------agaattacctgttccagggacggcaggaatgctacgcgatt---aacgggaca-------cagcgcttcctggagagatacatctacaaccgggaggagttcctgcgcttcgacagcgac------gtgggggagttccgggcg---gtg---------------acagagatgggacggcctac-tgcggagaactggaacagccagaagg-acaaactggaggagaagcgggcagtggcggacacggtgtgcagacacaactacgagg---tgaacgaggctg---------tgaccc-tgcagcgcc--gag---------------------------"/>
<sequence id="seq_Hosa-DPB1_09:01:01:01"	taxon="Hosa-DPB1_09:01:01:01"	totalcount="4"	value="-------agaattacgtgcaccagttacggcaggaatgctacgcgttt---aatgggaca-------cagcgcttcctggagagatacatctacaaccgggaggagttcgtgcgcttcgacagcgac------gtgggggagttccgggcg---gtg---------------acggagctggggcggcctga-tgaggactactggaacagccagaagg-acatcctggaggaggagcgggcagtgccggacagggtatgcagacacaactacgagc---tggacgaggccg---------tgaccc-tgcagcgcc--gag---------------------------"/>
<sequence id="seq_Aona-DPB_XM_012461727.2"	taxon="Aona-DPB_XM_012461727.2"	totalcount="4"	value="-------agaattacgtgtaccagcgtttgtatgaatgctacgcgttt---aacgggaca-------cagcgcctcctggacagatacgtctacaaccgggaggagttcgtgcgcttcgacagcgac------ctgggggagtacctggcg---gtg---------------acggagctgggacggcccga-tgccgagtcctggaacagccagaagg-acagcctggaggagatacgggcctcagtggacacggtgtgcagatacaactacgagc---tggatgaggccg---------tgaccc-tgcagcgcc--gag---------------------------"/>
<sequence id="seq_Thge-DPB_XM_025381294.1"	taxon="Thge-DPB_XM_025381294.1"	totalcount="4"	value="-------agaattacctgttccaggcacggcatgactgctacgcgttt---aatgggaca-------cagcgcttcctggagagatacatctacaaccgggaggagttcctgcgcttcgacagcgac------gtgggggagtaccgggcg---gtg---------------acggagctggggcggcctga-ggcggaatactggaacagccagaagg-acaaactggaggagatgcgggcagtggtggacacgatgtgcagacacaactacgagc---tggacgaggccg---------tgaccc-tgcagcgcc--gag---------------------------"/>
<sequence id="seq_Popy-DPB1_01:01"	taxon="Popy-DPB1_01:01"	totalcount="4"	value="-------agaattacgtgtaccaggcacggcaggaatgctacgcgttt---aatgggaca-------cagcgcttcctggagagacacatctacaaccgggaggagtacgtgcgcttcgacagcgac------gtgggggagttccgggcg---gtg---------------acggagctggggcggcctga-tgcggagtactggaacagccagaagg-acctcctggaggagaagagggcagtgccggacaggatgtgcagacacaactacgagc---tggacgaggccg---------tgaccc-tgcagcgcc--gag---------------------------"/>
<sequence id="seq_Popy-DPB1_05:01"	taxon="Popy-DPB1_05:01"	totalcount="4"	value="-------agaattacgtgtaccagagtacgtctgaatgctacgcgttt---aacgggaca-------cagcgcttcctggacagatacatctacaaccgggaggagtacgtgcgcttcgacagcgac------gtgggggagtaccgggcg---gtg---------------acggagctggggcggcctga-tgcggagtactggaatagccagaagg-acatcctggaggaggctagggccgcggtggacacggtgtgcagacacaactacgagc---tggacgaggctg---------tgaccc-tgcagcgcc--gag---------------------------"/>
<sequence id="seq_Popy-DPB1_01:02"	taxon="Popy-DPB1_01:02"	totalcount="4"	value="-------agaattacgtgttccagctacggcaggaatgctacgcgttt---aatgggaca-------cagcgcttcctggagagatacatctacaaccgggaggagttcgtgcgcttcgacagcgac------gtgggggagttccgggcg---gtg---------------acggagctggggcggcctga-tgcggagtactggaacagccagaagg-acctcctggaggagaacagggcagtgccggacaggatgtgcaggcacaactacgagc---tggacgaggccg---------tgaccc-tgcagcgcc--gag---------------------------"/>
<sequence id="seq_Popy-DPB1_01:03"	taxon="Popy-DPB1_01:03"	totalcount="4"	value="-------agaattacgtgtaccaggcacggcatgaatgctacgcgttt---aatgggaca-------cagcgctacctgtgcagatacatctacaaccgggaggagttcgtgcgcttcgacagcgac------gtgggggagttccgggcg---gtg---------------acggagctggggcggcctga-tgcggagtactggaacagccagaagg-acttcctggaggagaagagggcagtgccggacagggtgtgcagatacaactacgagc---tggacgaggacg---------tgaccc-tgcagcgcc--gag---------------------------"/>
<sequence id="seq_Mane-DPB1_04:03"	taxon="Mane-DPB1_04:03"	totalcount="4"	value="-------agaattacctgtaccaggtacggcaggaatgctacgcgttt---aacgggaca-------cagcgctacgtgaacagacagatctacaaccgggaggagttcgtgcgcttcgacagcgac------gtgggggagtaccgggcg---gtg---------------acagagctaggacggcctac-tgcggaatactggaacagccagaagg-acatcctggaggagaagcgggcagtggtggacagggtgtgcagacacaactacgagc---tggacgaggccg---------tgaccc-tgcagcgcc--gag---------------------------"/>
<sequence id="seq_Mamu-DRB4_01:02"	taxon="Mamu-DRB4_01:02"	totalcount="4"	value="-------cacgtttcttggagcaggctaagtctgagtgtcatttcttc---aacgggacggag-cgggtgcggtacctgatcagatacatctataaccaagaggagaacgcgcgcttcgacagcgac------gtgggggagtaccgggcg---gtg---------------acggagctggggcggcctgacgccgagtactg-gaacggccagaagg-acctcctggagcggaggcgggccgaggtggacacagtgtgcagacacaactacgggg---ttggtgagagct---------tcacag-tgcagcggc--gag---------------------------"/>
<sequence id="seq_Poab-DPB_NC_036909.1:33437311-33454079"	taxon="Poab-DPB_NC_036909.1:33437311-33454079"	totalcount="4"	value="-------agaattccgtgtaccaggaacggcaggaatgctatgcgttc---agtgggact-------cagcgctttgtggacgggctcatctacaaccgggaggaatacgtgcattttgacagcgca------gtgggggagttcctgaca---gtg---------------atggagctggggcggcccat-ggccgagtgcttgaacagccagaagg-actttatggaacgcaagcgagccgtgatggacacggtgtgcagacacaagtacgagc---tgatggagccac---------tcatcc-ggcagcgcc--gag---------------------------"/>
<sequence id="seq_Mafa-DPB2_01:01:01:01N"	taxon="Mafa-DPB2_01:01:01:01N"	totalcount="4"	value="-------agaattccgtgtaccaggaacggcaggaatgctaggcgttc---aatgggact-------cagcgctttgtggacgggctcatctacaaccgggaggaatacgtgcattttgacagcgca------gtgggggagttcctagca---gtg---------------atggagctgggtcggcccac-gggcgagtacttgaacagccagaagg-actttatggaacggaagcgagccgaggtggacaaggtgtgcagacacaagtacgagc---tgatggagccac---------tcctcc-ggcagcgcc--gag---------------------------"/>
<sequence id="seq_Nyco-DPB_XM_053601193.1"	taxon="Nyco-DPB_XM_053601193.1"	totalcount="4"	value="-------agaactacgtgttacaggtgcgggatgagtgctacgcgctt---aaggggaca-------cagcgcttggtggagagacacatctacaacaggcaggagttcctgcgcttcgacagcgac------gtgggggagttccaggcg---gtg---------------acggagctggggcggccgga-agccgcgtactggaacaaccagaagg-acatcctggagcaaaagcgggccgaggtggacagggtgtgcagacacaactacgagc---tggacgaggctg---------tcaccc-tgaagcgcc--aag---------------------------"/>
<sequence id="seq_Mane-DPB1_09:01"	taxon="Mane-DPB1_09:01"	totalcount="4"	value="-------agaattacctgttgcagatacgggatgaatgctacgcgttt---aatgggaca-------cagcgctacctggaaagacacatctacaatcgggaagagcacgtgcgcttcgacagcgac------gtgggggagtaccgggcg---gtg---------------acggagctggggcggcctga-tgcggaatactggaacagccagaagg-acttcctggaggagaagcgggcagaggtggacacggtgtgcagatacaactacgagc---tggacgaggccg---------tgaccc-tgcagcgcc--gag---------------------------"/>
<sequence id="seq_Caja-DQB1_23:01"	taxon="Caja-DQB1_23:01"	totalcount="4"	value="-------aggatttcgtgtaccagtttaagggtttctgctacttcacc---aacgggacagag-agcgtgcgtcttgtgacagaatacgtctataaccgagaggagtacgtgcgcttcgacagcgac------gtgggggagtattgggcg---gtg---------------acgccgctggggctgcctga-cgccgagtactggaacagccagaagg-acatcctggagagcacccgggcggagctggacacggtgtgcaggcccaactacgagg---tggcgttccgcg---------ggatct-tgcagtggc--gag---------------------------"/>
<sequence id="seq_Caja-DPB1_27:01"	taxon="Caja-DPB1_27:01"	totalcount="4"	value="-------agaattacgtgtaccagagattgtttgaatgctacgcgttt---aacgggaca-------cagcacctcctggacagactcttctacaaccgggaggagttcgtgcgtttcgatagcgac------ctgggggagtaccaggcg---gtg---------------acagagctgggacgtcccga-tgccaagtactggaacagccagaagg-acatcctggagcagatgcgggccgaggtggagagggtgtgcagacacaactacgaat---tagaggatcccc---------tcatcc-tgaagcgcc--aag---------------------------"/>
<sequence id="seq_Caja-DPB1_27:02"	taxon="Caja-DPB1_27:02"	totalcount="4"	value="-------agaattacgtgtaccagagattgtttgaatgctacgcgttt---aacgggaca-------cagcacctcctggacagactcttctacaaccgggaggagttcgtgcgtttcgatagcgac------ctgggggagtaccaggcg---gtg---------------acagagctgggacgtcccga-tgccaagtactggaacagccagaagg-acatcctggagcagatgcgggccgaggtggagagggtgtgcagacacaactacgaat---tagaggatcccc---------tcatcc-tgaagcgcc--aag---------------------------"/>
<sequence id="seq_Coan-DPB_XM_011945506.1"	taxon="Coan-DPB_XM_011945506.1"	totalcount="4"	value="-------agaattacgtgtaccagagacggtttgaatgctatgcgttt---aatgggaca-------cagcgcctcctggacagattcatttataaccagaaggagtacgtgcgcttcgacagcgac------ctgggggagttccgggca---gtg---------------acggagctgggacggcctac-tgcggagtactggaacagaca---gg-acaccctggagcaggcgcgggccgaagtggacagggtgtgcagacacaactacgagc---tggaggagccac---------tcatcc-ggaagcgcc--gag---------------------------"/>
<sequence id="seq_Patr-DPB1_01:07"	taxon="Patr-DPB1_01:07"	totalcount="4"	value="----cagagaattacgtgtaccagggacggcaggaatgctacgcgttt---aacgggaca-------cagcgcttcctggagagatacatctacaaccgggaggagtacgcgcgcttcgacagcgac------gtgggggagttccgggcg---gtg---------------acggagctggggcggcctga-tgcggagtactggaacagccagaagg-acctcctggaggagaagcgggcagtgccggacgggatgtgcagacacaactacgagc---tggacgaggccg---------tgaccc-tgcagcgcc--gag---------------------------"/>
<sequence id="seq_Hosa-DPB1_51:01:01:01"	taxon="Hosa-DPB1_51:01:01:01"	totalcount="4"	value="-------agaattaccttttccagggacggcaggaatgctacgcgttt---aatgggaca-------cagcgcttcctggagagatacatctacaaccgggaggagttcgcgcgcttcgacagcgac------gtgggggagttccgggcg---gtg---------------acggagctggggcggcctga-tgaggagtactggaacagccagaagg-acatcctggaggagaagcgggcagtgccggacaggatgtgcagacacaactacgagc---tgggcgggccca---------tgaccc-tgcagcgcc--gag---------------------------"/>
<sequence id="seq_Hosa-DPB1_16:01:01:01"	taxon="Hosa-DPB1_16:01:01:01"	totalcount="4"	value="-------agaattaccttttccagggacggcaggaatgctacgcgttt---aatgggaca-------cagcgcttcctggagagatacatctacaaccgggaggagttcgtgcgcttcgacagcgac------gtgggggagttccgggcg---gtg---------------acggagctggggcggcctga-tgaggagtactggaacagccagaagg-acatcctggaggaggagcgggcagtgccggacaggatgtgcagacacaactacgagc---tggacgaggccg---------tgaccc-tgcagcgcc--gag---------------------------"/>
<sequence id="seq_Caja-DMB_NC_048386.1:c37941038-37933532"	taxon="Caja-DMB_NC_048386.1:c37941038-37933532"	totalcount="4"	value="-------gtggcttcgtggcccatgtggaaagcacctgtctgttggatgatgatgggacg----ccaaaggatttcacatactgcatctccttcaacaaggatctgctgacctgctgggatccagag------gagaacaagatggcccct---tgcgaatttggggtgctgaatcagttggccaatggctt-atcagattacctcaacaaacaa---g-acaccctgatgcagcgcttgcgcaatgggcttcaggattgtgccacacatacccagc---ccttctggggat---------cactga-cccacagga--cac---------------------------"/>
<sequence id="seq_Patr-DPB1_02:01"	taxon="Patr-DPB1_02:01"	totalcount="4"	value="----cagagaattaccttttccagggacggcaggaatgctacgcgttt---aatgggaca-------cagcgcttcctggagagatacatctacaaccgggaggagttcgtgcgcttcgacagcgac------atgagggagttccgggcg---gtg---------------acggagctggggcggcctga-tgcggagtactggaacagccagaagg-acctcctggaggagaagcgggcagtgccggacaggatgtgcagacacaactacgagc---tggtcggggcca---------tgaccc-tgcagcgcc--gag---------------------------"/>
<sequence id="seq_Piku-DPB_XM_036414706.2"	taxon="Piku-DPB_XM_036414706.2"	totalcount="4"	value="-------aggtccgcgtgtaccagcggaggagcgactgcta---gttc---aacgggacg-------caccgcttcctggagcgatacgtgtacaacagagacgtgttcgtgcagttcgacagcatc------gtgggcgtgttcgtggct---gcg---------------accgagctggggcgcacaac-ggccaggaactggaacatacagaggg-agttcctggagctgcggcagggcgcggtggacgcggtgtgcagacacaacttcgagc---tggacagggcct---------tcaccc-tggagcgca--gag---------------------------"/>
<sequence id="seq_Patr-DPB1_02:02"	taxon="Patr-DPB1_02:02"	totalcount="4"	value="----cagagaattaccttttccagggacggcaggaatgctacgcgttt---aatgggaca-------cagcgcttcctggagagatacatctacaaccgggaggagttcgcgcgcttcgacagcgac------gtgagggagttccgggcg---gtg---------------acggagctggggcggcctga-tgcggagtactggaacagccagaagg-acctcctggaggagaagcgggcagtgccggacaggatgtgcagacacaactacgagc---tggtcggggcca---------tgaccc-tgcagcgcc--gag---------------------------"/>
<sequence id="seq_Paan-DPB1_06:01"	taxon="Paan-DPB1_06:01"	totalcount="4"	value="-------agaattacctgttccaggcacggcatgactgctacgcgttt---aatgggaca-------cagcgctacctgcacagatacatctacaaccgggaggagttcgtgcgcttcgacagcgac------gtgggggagtaccgggcg---gtg---------------acggagctggggcggcctga-tgcggaatactggaacagccagaagg-acatcctggaggagaagcgggcagtggtggacagggtgtgcagacacaactacgagc---tggacgaggccg---------tgaccc-tgcagcgcc--gag---------------------------"/>
<sequence id="seq_Prco-DPB_XM_012661811.1"	taxon="Prco-DPB_XM_012661811.1"	totalcount="4"	value="-------agaactacgtgttccagaggcgggcggagtgctacgcgcgc---aacgggacg-------cagcgctacgtgtacagacagatctacaaccgccaggagcacgtgcgcttcgacagcgac------gtgggcctgttccaggcg---gtg---------------acggagctggggcggccgga-cgccgagtactggaacgggcagaagg-acgtcctggatgacgcgcgggccgaggtggacacggtgtgcagacacaactacgagc---tgaacgaggccg---------tcaccc-tgaagcgcc--gag---------------------------"/>
<sequence id="seq_Saoe-DPB1_01:01"	taxon="Saoe-DPB1_01:01"	totalcount="4"	value="---------------gtgctcctgggacggcacaactgctacgcgttt---aaagggaca-------cagcacctgctggagagacacatctacaaccaggaggagttcgtgcgcttcgacagcgac------ctgggggagtaccgagcg---gtg---------------acggagctgggactgcctgc-tgccgagcacttgaacagccagaagg-acttcatggagcagaagcgggctgaggtggacacggtgtgcagacacaactacgagc---tgaatgaggctg---------tgaccc-tgcag------------------------------------"/>
<sequence id="seq_Leca-DRB_NC_059129.1:c42816156-42804972"	taxon="Leca-DRB_NC_059129.1:c42816156-42804972"	totalcount="4"	value="-------cacgtttcctggagcagtttaagcctgagtgtcatttctac---aacgggacggag-cgggtgcggttcctggacagatacttctacaaccgggaggagtacgcgcgcttcgacagcgac------gtgggggagtaccgggcg---gtg---------------acggagctgggccggccggacgccgagtactg-gaacagccggaagg-acatcctggatgacgcgcgggccgcggtggacacgttctgcaggcacaactacgggg---tcgtggagagct---------tcaccg-tgcggcggc--gag---------------------------"/>
<sequence id="seq_Hosa-DPB1_04:01:01:01"	taxon="Hosa-DPB1_04:01:01:01"	totalcount="4"	value="-------agaattaccttttccagggacggcaggaatgctacgcgttt---aatgggaca-------cagcgcttcctggagagatacatctacaaccgggaggagttcgcgcgcttcgacagcgac------gtgggggagttccgggcg---gtg---------------acggagctggggcggcctgc-tgcggagtactggaacagccagaagg-acatcctggaggagaagcgggcagtgccggacaggatgtgcagacacaactacgagc---tgggcgggccca---------tgaccc-tgcagcgcc--gag---------------------------"/>
<sequence id="seq_Casy-DPB_XR_002482070.1"	taxon="Casy-DPB_XR_002482070.1"	totalcount="4"	value="-------agaattgtctgtaccacggtcgaatggattgctacgctttt---aaccagacg-------cagcgctacatagagaggtacatctccatccgggaggagtacgtgcgcttcgacagcgac------gtgggggagtaccgcgcg-cggtg---------------accgagctggggcggtccac-agccgaggactggaacggacggaagg-gcctcccggcggagaggcgggccctggtggacacgctgtgcagatacagctacaagc---gggatgaggccg---------tcaccc-tgcagcgcc--gag---------------------------"/>
<sequence id="seq_Trma-DPB_NW_004444318.1:c10787-283"	taxon="Trma-DPB_NW_004444318.1:c10787-283"	totalcount="4"	value="-------agaattacatggttcaggcacggcacgactgctacgcgttt---aacgggacg-------cagcgctacgtgaacacatacagctataaccgggaggagttcctgcgcttcgacagcgag------gtgggggagtacgtggcg---gtg---------------acggagctggggcggcgggt-cgccgagtcctggaacagccagaagg-actacatggagattagacgggcggagaagaacacgctgtgcagacacaactacgagc---tgggtgcgcccg---------tcctcc-tgaatcgcc--gag---------------------------"/>
<sequence id="seq_Patr-DPB1_03:03"	taxon="Patr-DPB1_03:03"	totalcount="4"	value="---------------cttttccaggtacggcaggaatgctacgcgttt---aatgggaca-------cagcgcttcctggagagatacatctacaaccgggaggagttcgcgcgcttcgacagcgac------gtgggggagttccgggcg---gtg---------------acggagctggggcggcctgc-tgcggagtactggaacagccagaagg-acctcctggaggaggagcgggcagtgccggacaggatgtgcagacacaactacgagc---tggacgaggccg---------tgaccc-tgcag------------------------------------"/>
<sequence id="seq_Hosa-DPB1_55:01:01:01"	taxon="Hosa-DPB1_55:01:01:01"	totalcount="4"	value="-------agaattacgtgcaccagttacggcaggaatgctacgcgttt---aatgggaca-------cagcgcttcctggagagatacatctacaaccgggaggagttcgtgcgcttcgacagcgac------gtgggggagttccgggcg---gtg---------------acggagctggggcggcctgc-tgcggagtactggaacagccagaagg-acatcctggaggaggagcgggcagtgccggacaggatgtgcagacacaactacgagc---tggacgaggccg---------tgaccc-tgcagcgcc--gag---------------------------"/>
<sequence id="seq_Patr-DPB1_03:04"	taxon="Patr-DPB1_03:04"	totalcount="4"	value="----cagagaattaccttttccaggtacggcaggaatgctacgcgttt---aatgggaca-------cagcgcttcctggagagatacatctacaaccgggaggagttcgtgcgcttcgacagcgac------gtgggggagttccgggcg---gtg---------------acggagctggggcggcctgc-tgcggagtactggaacagccagaagg-acctcctggaggaggagcgggcagtgccggacaggatgtgcagacacaactacgagc---tggacgaggccg---------tgaccc-tgcagcgcc--gag---------------------------"/>
<sequence id="seq_Hosa-DPB1_63:01"	taxon="Hosa-DPB1_63:01"	totalcount="4"	value="-------agaattaccttttccagggacggcaggaatgctacgcgttt---aatgggaca-------cagcgcttcctggagagatacatctacaaccgggaggagctcgtgcgcttcgacagcgac------gtgggggagttccgggcg---gtg---------------acggagctggggcggcctgc-tgcggagtactggaacagccagaagg-acatcctggaggagaagcgggcagtgccggacaggatgtgcagacacaactacgagc---tggacgaggccg---------tgaccc-tgcagcgcc--gag---------------------------"/>
<sequence id="seq_Hosa-DPB1_67:01"	taxon="Hosa-DPB1_67:01"	totalcount="4"	value="-------agaattacgtgcaccagttacggcaggaatgctacgcgttt---aatgggaca-------cagcgcttcctggagagatacatctacaaccgggaggagttcgtgcgcttcgacagcgac------gtgggggagttccgggcg---gtg---------------acggagctggggcggcctgc-tgcggagtactggaacagccagaagg-acctcctggaggagaagcgggcagtgccggacagggtatgcagacacaactacgagc---tggacgaggccg---------tgaccc-tgcagcgcc--gag---------------------------"/>
<sequence id="seq_Math-DPB1_09:01:01"	taxon="Math-DPB1_09:01:01"	totalcount="4"	value="-------agaattacctgttgcaggtacgggaggaatgctatgcattt---aatgggaca-------cagcgctacctggaaagacacatctacaatcgggaagagcacgtgcgcttcgacagcgac------gtgggggagttccgggcg---gtg---------------acggagctggggcggcctgc-tgcggaatactggaacagccagaagg-acttcctggaggagaagcaggcagaggtggacacggtgtgcagacacaactacgagt---tggacgaggccg---------tgaccc-tgcag------------------------------------"/>
<sequence id="seq_Hosa-DPB1_105:01:01:01"	taxon="Hosa-DPB1_105:01:01:01"	totalcount="4"	value="-------agaattaccttttccagggacggcaggaatgctacgcgttt---aatgggaca-------cagcgcttcctggagagatacatctacaaccgggaggagttcgtgcgcttcgacagcgac------gtgggggagttccgggcg---gtg---------------acggagctggggcggcctga-tgaggagtactggaacagccagaagg-acatcctggaggagaagcgggcagtgccggacaggatgtgcagacacaactacgagc---tgggcgggccca---------tgaccc-tgcagcgcc--gag---------------------------"/>
<sequence id="seq_Hosa-DPB1_350:01"	taxon="Hosa-DPB1_350:01"	totalcount="4"	value="-------agaattaccttttccagggacggcaggaatgctacgcgttt---aatgggaca-------cagcgcttcctggagagatacatctacaaccgggaggagttcgcgcgcttcgacagcgac------gtgggggagttccgggcg---gtg---------------acggagctggggcggcctgc-tgcggagtactggaacagccagaagg-acatcctggaggagaagcgggcagtgccggacaggatgtgcagacacaactacgagc---tgggcgggccca---------tgaccc-tgcagcgcc--gag---------------------------"/>
<sequence id="seq_Chdi-DPB_XM_037842760.1"	taxon="Chdi-DPB_XM_037842760.1"	totalcount="4"	value="-------agaactacgtgttgcagtcccgggatgactgctacgcgctt---aacgggacg-------cagcgctacgtggagacatatatctataaccgggaggagatcgtgcgcttcgacagcgac------gtgggggtgtacgtggcc---gtg---------------acggagctggggcggccgga-cgccgagcactggaacagccagaggg-acatcctggagcggaagcgggccgaggtggacacggtgtgcagacacaacaacgagc---tggtcgagggtt---------tcacgc-tgaagcgcc--gag---------------------------"/>
<sequence id="seq_Aole-DPB1_28:02:01"	taxon="Aole-DPB1_28:02:01"	totalcount="4"	value="-------agaattacgtgtaccagcgtttgtatgaatgctacgcgttt---aacgggaca-------cagcgcctcctggacagatacgtctacaaccgggaggagttcgtgcgcttcgacagcgac------ctgggggagttccggtcg---gtg---------------acggagctgggacggcccga-tgcaaagtactggaacagcgataagg-acatcctggaggagatgcgggccgaggtggagagggtgtgcagacacaactacgaat---tggtggagccac---------tcatcc-ggaagcgcc--aag---------------------------"/>
<sequence id="seq_Hosa-DPB1_28:01:01:01"	taxon="Hosa-DPB1_28:01:01:01"	totalcount="4"	value="-------agaattaccttttccagggacggcaggaatgctacgcgttt---aatgggaca-------cagcgcttcctggagagatacatctacaaccgggaggagttcgcgcgcttcgacagcgac------gtgggggagttccgggcg---gtg---------------acggagctggggcggcctga-tgaggagtactggaacagccagaagg-acctcctggaggagaagcgggcagtgccggacaggatgtgcagacacaactacgagc---tggtcgggccca---------tgaccc-tgcagcgcc--gag---------------------------"/>
<sequence id="seq_Mafa-DPB1_01:13"	taxon="Mafa-DPB1_01:13"	totalcount="4"	value="-------agaattacctgtaccagggacggcaggaatgctacgcgttt---aatgggaca-------cagcgcttcctggagagacacatctacaaccgggaggagtacgcgcgcttcgacagcgac------gtgggggagttccgggcg---gtg---------------acggagctggggcggcctgc-tgtggaatactggaacagccagaagg-accgcctggaggagaagcgggcagtggtggacacggtgtgcagacacaactacgagt---tggacgaggccg---------tgaccc-tgcagcgcc--gag---------------------------"/>
<sequence id="seq_Thge-DPB_XM_025381296.1"	taxon="Thge-DPB_XM_025381296.1"	totalcount="4"	value="-------agaactccgtgtaccaggaacggcaggaatgctacgcgttc---aatgggact-------cagcgctttgtggacgggctcatctacaaccgggaggaatacgtgcattttgacagcgca------gtgggggagttcctagca---gtg---------------atggagctggggcggcccac-aggcgagtacttgaacagccagaagg-actttatggaacggaagcgagccgaggtggacaagatgtgcagacacaagtacgagc---tgatggagccac---------ccctcc-ggcagcgcc--gag---------------------------"/>
<sequence id="seq_Mafa-DPB1_17:03:01"	taxon="Mafa-DPB1_17:03:01"	totalcount="4"	value="-------agaattacgtgtaccagagatggtatgaatgctatgcgttt---aacgggaca-------cagcgcctcctggacagatacatgtacaaccaggaggagttcgtgcgcttcgacagcgac------ctgggggagttccgggca---gtg---------------acggagctgggacggcctac-tgctgagcgctggaacagccagaagg-acttcctggagcgggagcgggcagaggtggacagggtgtgcagatacaactacgagc---tggaggagccac---------tcatcc-ggaaacgcc--gag---------------------------"/>
<sequence id="seq_Occu-DPB_XM_040983162.1"	taxon="Occu-DPB_XM_040983162.1"	totalcount="4"	value="-------agctgtacgtgtaccagcggaggagcgactgctttgagtcc---aatgggacg-------caccgcttcttggagcgctacgcctacaacaaggaggagatcgtccagttcgacagtgcc------gtggggacgtttcaggcc---gtt---------------tctgagctgggccaggagac-ggtcaagaactggaacattcagcagg-agttcctggcgatgaggcgaggcgctgtggacacggtgtgcagacacaactacgagc---tcgaccgggctt---------tcaccc-tgacgcgcc--gag---------------------------"/>
<sequence id="seq_Hosa-DPB1_31:01:01:01"	taxon="Hosa-DPB1_31:01:01:01"	totalcount="4"	value="-------agaattaccttttccagggacggcaggaatgctacgcgttt---aatgggaca-------cagcgcttcctggagagatacatctacaaccgggaggagttcgcgcgcttcgacagcgac------gtgggggagttccgggcg---gtg---------------acggagctggggcggcctgc-tgcggagtactggaacagccagaagg-acctcctggaggagaagcgggcattgccggacaggatgtgcagacacaactacgagc---tggacgaggccg---------tgaccc-tgcagcgcc--gag---------------------------"/>
<sequence id="seq_Hosa-DPB2_02:01"	taxon="Hosa-DPB2_02:01"	totalcount="4"	value="-------agaattccgtctaccaggaacggcaggaatgctatgcgttc---aatgggact-------cagcgcgttgtggacgggctcatctacaaccgggaggaatacgtgcattttgacagcgca------gtgggggagttcctagca---gtg---------------atggagctggggcggcccat-aggcgagtacttcaatagccagaagg-actttatggaacggaagcgagccgaggtggacaaggtgtgcagacacaagtacgagc---tgatggagccac---------tcatcc-ggcagcgcc--gag---------------------------"/>
<sequence id="seq_Hosa-DPB1_47:01:01:01"	taxon="Hosa-DPB1_47:01:01:01"	totalcount="4"	value="-------agaattaccttttccagggacggcaggaatgctacgcgttt---aatgggaca-------cagcgcttcctggagagatacatctacaaccgggaggagttcgtgcgcttcgacagcgac------gtgggggagttccgggcg---gtg---------------acggagctggggcggcctga-ggcggagtactggaacagccagaagg-acatcctggaggaggagcgggcagtgccggacaggatgtgcagacacaactacgagc---tgggcgggccca---------tgaccc-tgcagcgcc--gag---------------------------"/>
<sequence id="seq_Caja-DOB_NC_071445.1:c37186157-37171473"	taxon="Caja-DOB_NC_071445.1:c37186157-37171473"	totalcount="4"	value="-------aagattttgtgattcaggcaaaggctgactgttacttcacc---aacgggacagaa-aaggtgcagtttgtggtcagattcatcttcaacttggaggagtatgcacatttcgacagcgat------gtggggatgtttgtggca---ctg---------------acaaagctggggcagccgga-tgctgagcagtggaacagccggctgg-atctcttggagaggagcagggaggcagtggatacggtctgtagacacaactacaggc---tgggcgcaccct---------tcactg-tggggagaa--aag---------------------------"/>
<sequence id="seq_Aole-DPB1_29:01"	taxon="Aole-DPB1_29:01"	totalcount="4"	value="-------agaattacgtgtaccagcgtttgtatgaatgctacgcgttt---aacgggaca-------cagcgcctcctggacagatacgtctacaaccgggaggagttcgtgcgcttcgacagcgac------ctgggggagtacctggcg---gtg---------------acggagctgggacggcccga-tgccgagtcctggaacagccagaagg-acagcctggaggagatacgggcctcagtggacacggtgtgcagatacaactacgagc---tggatgaggccg---------tgaccc-tgcagcgcc--aag---------------------------"/>
<sequence id="seq_Mafa-DPB1_25:04"	taxon="Mafa-DPB1_25:04"	totalcount="4"	value="-------agaattacgtgtaccagggacggatggaatgctacgcgttt---aacgggaca-------cagcgctacctggagagatacatctacaaccgggaggagtacgcgctcttcgacagcgac------gtgggggagttccgggcg---gtg---------------acggagctggggcggcctga-tgcggaatactggaacagccagaagg-acctcctggaggagatgcgggcagtggtggacacgatgtgcagatacaactacgaac---tggacgaggccg---------tgaccc-tgcagcgcc--gag---------------------------"/>
<sequence id="seq_Ceim-DPB_XM_017522707.2"	taxon="Ceim-DPB_XM_017522707.2"	totalcount="4"	value="-------agaattacatgctccaggtcagggacgaatgctatgcattt---aacgggaca-------cagcgctacctggagagaaacatctacaaccgggaggagttcgtgcgcttcgacagcaac------gtgggggagtaccgggca---gtg---------------acagagctgggacggcctga-cgcggagtactggaacagccagaagg-acttcatggagcggaagcgggccgaggtggacacagtgtgcagacacaactacgagc---tggacgaggctg---------tgaccc-tgcagcgcc--gag---------------------------"/>
<sequence id="seq_Chsa-DPB1_09:01"	taxon="Chsa-DPB1_09:01"	totalcount="4"	value="-------agaattacctgttgcaggtacgggatgaatgctacgcgttt---aatgggaca-------cagcgctacctggaaagacacatctacaatcgggaagagcacgtgcgcttcgacagcgac------gtaggggaattccgggcg---gtg---------------acggagctggggcggcctga-tgcggaatactggaacagccagaagg-acttcctggaggagaagcgggcagaggtggacacggtgtgcagatacaactacgagc---tggacgaggccg---------tgaccc-tgcagcgcc--gag---------------------------"/>
<sequence id="seq_Chsa-DPB_XM_038005951.1"	taxon="Chsa-DPB_XM_038005951.1"	totalcount="4"	value="-------agaattacctgtaccacgtacggcaggaatgctacgcgttt---aatgggaca-------cagcgcttcctggagagatatatctacaaccgggaggagcacgtgcgcttcgacagcgac------gtgggggagtaccgggcg---gtg---------------acggagctggggcggcctgc-tgcggaatactggaacagccagaagg-acatcctggaggagaggcgggcagcggtggacacgttgtgcagacacaactacgagc---tggacgaggccg---------tgaccc-tgcagcgcc--gag---------------------------"/>
<sequence id="seq_Nole-DPB_XM_003272163.4"	taxon="Nole-DPB_XM_003272163.4"	totalcount="4"	value="-------aaaattacctgtaccaggtacggcaggaatgctacgcattc---aacgggaca-------cagcgctacctggagagatacatctacaaccgggaggaggtcttgcgctttgacagtgac------gtgggggagttccaggcg---gtg---------------acagagctggggcggcctga-ggccgagtacttcaacagccaggagg-acatcctggagaagaagcgggcagtgacggacacgatgtgcagacacaactacgagc---tggacgaggccg---------tgaccc-tgcagcgcc--gag---------------------------"/>
<sequence id="seq_Math-DPB1_01:08"	taxon="Math-DPB1_01:08"	totalcount="4"	value="-------agaattacctgtaccagggacggcaggaatgctacgcgttt---aataggaca-------cagcgcttcctggagagacacatctacaaccgggaggagtacgcgcgcttcgacagcgac------gtgggggagttccgggcg---gtg---------------acggagctggggcggcctgc-tgtggaatactggaacagccagaagg-accgcctggaggagaagcgggcagtggtggacacgatgtgcagacacaactacgagc---tggacgaggccg---------tgaccc-tgcagcgcc--gag---------------------------"/>
<sequence id="seq_Hosa-DPB1_281:01"	taxon="Hosa-DPB1_281:01"	totalcount="4"	value="-------agaattaccttttccagggacggcaggaatgctacgcgttt---aatgggaca-------cagcgcttcctggagagatacatctacaaccgggaggagttcgcgcgcttcgacagcgac------gtgggggagttccgggcg---gtg---------------acggagctggggcggcctgc-tgcggagtactggaacagccagaagg-acatcctggaggagaagcgggcagtgccggacaggatgtgcagacacaactacgagc---tgggcgggccca---------tgaccc-tgaagcgcc--gag---------------------------"/>
<sequence id="seq_Math-DPB_XM_050787821.1"	taxon="Math-DPB_XM_050787821.1"	totalcount="4"	value="-------agaattacctgtaccagggacggcaggaatgctacgcgttt---aatgggaca-------cagcgcttcctggagagacacatctacaaccgggaggagtacgcgcgcttcgacagcgac------gtgggggagttccgggcg---gtg---------------acggagctggggcggcctgc-tgtggaatactggaacagccagaagg-accgcctggaggagaagcgggcagtggtggacacgatgtgcagacacaactacgagc---tggacgaggccg---------tgaccc-tgcagcgcc--gag---------------------------"/>
<sequence id="seq_Hosa-DRB4_01:01:01:01"	taxon="Hosa-DRB4_01:01:01:01"	totalcount="4"	value="-------cacgtttcttggagcaggctaagtgtgagtgtcatttcctc---aatgggacggag-cgagtgtggaacctgatcagatacatctataaccaagaggagtacgcgcgctacaacagtgac------ctgggggagtaccaggcg---gtg---------------acggagctggggcggcctgacgctgagtactg-gaacagccagaagg-acctcctggagcggaggcgggccgaggtggacacctactgcagatacaactacgggg---ttgtggagagct---------tcacag-tgcagcggc--gag---------------------------"/>
<sequence id="seq_Hosa-DPB1_36:01"	taxon="Hosa-DPB1_36:01"	totalcount="4"	value="-------agaattacgtgtaccagttacggcaggaatgctacgcgttt---aatgggaca-------cagcgcttcctggagagatacatctacaaccgggaggagctcgtgcgcttcgacagcgac------gtgggggagttccgggcg---gtg---------------acggagctggggcggcctga-ggcggagtactggaacagccagaagg-acatcctggaggagaagcgggcagtgccggacaggatgtgcagacacaactacgagc---tggacgaggccg---------tgaccc-tgcagcgcc--gag---------------------------"/>
<sequence id="seq_Hosa-DPB1_23:01:01:01"	taxon="Hosa-DPB1_23:01:01:01"	totalcount="4"	value="-------agaattaccttttccagggacggcaggaatgctacgcgttt---aatgggaca-------cagcgcttcctggagagatacatctacaaccgggaggagttcgtgcgcttcgacagcgac------gtgggggagttccgggcg---gtg---------------acggagctggggcggcctgc-tgcggagtactggaacagccagaagg-acatcctggaggagaagcgggcagtgccggacaggatgtgcagacacaactacgagc---tgggcgggccca---------tgaccc-tgcagcgcc--gag---------------------------"/>
<sequence id="seq_Math-DPB1_06:03"	taxon="Math-DPB1_06:03"	totalcount="4"	value="-------agaattacctgttccagttacggcaggaatgctatgcgttt---aatgggaca-------cagcgctacctggagagatacctctacaaccgggaggagttcgtgcgcttcgacagcgac------gtgggggagttccgggcg---gtg---------------acggagctggggcggcctga-tgcggaatactggaacagccagaagg-acttcctggaggagaagcgggcagaggtggacacggtgtgcagacacaactacgagt---tggacgaggccg---------tgaccc-tgcag------------------------------------"/>
<sequence id="seq_Math-DPB1_06:06"	taxon="Math-DPB1_06:06"	totalcount="4"	value="-------agaattacctgttccagttacggcaggaatgctatgcgttt---aatgggaca-------cagcgctacctggagagatacctctacaaccgggaggagttcgtgcgcttcgacagcgac------gtgggggagttccgggcg---gtg---------------acggagctggggcggcctgc-tgtggaatactggaacagccagaagg-accgcctggaggagaagcgggcagtggtggacacgatgtgcagacacaactacgagc---tggacgaggccg---------tgaccc-tgcagcgcc--gag---------------------------"/>
<sequence id="seq_Hosa-DQB2_01:01:01:01"	taxon="Hosa-DQB2_01:01:01:01"	totalcount="4"	value="-------aggatttcttggtccagtttaagggcatgtgctacttcacc---aacgggacagag-cgcgtgcggggtgtggccagatacatctataaccgcgaggagtacgggcgcttcgacagcgac------gttggggagttccaggcg---gtg---------------accgagctggggcg---gag-catcgaggactggaacaactataagg-acttcttggagcaggagcgggccgcggtggacaaggtgtgcagacacaactacgagg---cggagctacgca---------cgacct-tgcagcggc--aag---------------------------"/>
<sequence id="seq_Poab-DPB_XM_024248811.1"	taxon="Poab-DPB_XM_024248811.1"	totalcount="4"	value="-------agaattacgtgtaccagagactgtttgaatgctatgcgttt---aacgggaca-------cagcgcctcctggacagactcatctacaaccaggaggagtacatccgcttcgacagcgac------cttggggagtacaggacg---gtg---------------acggagctgggacggcgtac-tgctgagtactggaacagccagaagg-acatcctggagctggagcgggccgaggtggacagggtgtgcagacacaactatgagc---tggaggagccac---------tcatcc-ggaagcgcc--aag---------------------------"/>
<sequence id="seq_Hosa-DPB1_39:01:01:01"	taxon="Hosa-DPB1_39:01:01:01"	totalcount="4"	value="-------agaattaccttttccagggacggcaggaatgctacgcgttt---aatgggaca-------cagcgcttcctggagagatacatctacaaccgggaggagtacgcgcgcttcgacagcgac------gtgggggagttccgggcg---gtg---------------acggagctggggcggcctgc-tgcggagtactggaacagccagaagg-acatcctggaggagaagcgggcagtgccggacaggatgtgcagacacaactacgagc---tgggcgggccca---------tgaccc-tgcagcgcc--gag---------------------------"/>
<sequence id="seq_Papa-DPB1_01"	taxon="Papa-DPB1_01"	totalcount="4"	value="---------------cttttccagggacggcaggaatgctacgcgttt---aatgggaca-------cagcgcttcctggagagatacatctacaaccgggaggagttcgcgcgcttcgacagcgac------gtgggggagtaccgggcg---gtg---------------acggagctggggcggcctgc-tgcggagtactggaacagccagaagg-acctcctggaggagaagcgggcagtgccggacaggatgtgcagacacaactacgagc---tggacgaggccg---------tgaccc-tgcag------------------------------------"/>
<sequence id="seq_Papa-DPB1_02"	taxon="Papa-DPB1_02"	totalcount="4"	value="---------------gtgtaccagggacggcaggaatgctacgcgttt---aatgggaca-------cagcgcttcctggagagatacatctacaaccgggaggagttcgcgcgcttcgacagcgac------gtgggggagtaccgggcg---gtg---------------acggagctggggcggcctgc-tgcggagtactggaacagccagaagg-acttcctggaggagaagcgggcagtgccggacaggatgtgcagacacaactacgagc---tggtcgaggcca---------tagccc-tgcag------------------------------------"/>
<sequence id="seq_Papa-DPB1_03"	taxon="Papa-DPB1_03"	totalcount="4"	value="---------------gtgtaccagggacggcaggaatgctacgcgttt---aatgggaca-------cagcgcttcctggagagatacatctacaaccgggaggagttcgcgcgcttcgacagcgac------gtgggggagtaccgggcg---gtg---------------acggagctggggcggcctgc-tgcggagtactggaacagccagaagg-acttcctggaggagaagcgggcagtgccggacaggatgtgcagacacaactacgagc---tggtcgaggccg---------tgaccc-tgcag------------------------------------"/>
<sequence id="seq_Papa-DPB1_04"	taxon="Papa-DPB1_04"	totalcount="4"	value="---------------cttttccagggacggcaggaatgctacgcgttt---aatgggaca-------cagcgcttcctggagagatacatctacaaccgggaggagttcgcgcgcttcgacagcgac------gtgggggagttccgggcg---gtg---------------acggagctggggcggcctgc-tgcggagtactggaacagccagaagg-acctcctggagcagaagcgggcagtgccggacaggatgtgcagacacaactacgagc---tggtcggggccg---------tgacct-tgcag------------------------------------"/>
<sequence id="seq_Papa-DPB1_05"	taxon="Papa-DPB1_05"	totalcount="4"	value="---------------gtgtaccagggacggcaggaatgctacgcgttt---aatgggaca-------cagcgcttcctggagagatacatctacaaccgggaggagtacgcgcgcttcgacagcgac------gtgggggagttccgggcg---gtg---------------acggagctggggcggcctgc-tgcggagtactggaacagccagaagg-acttcctggaggagaagcgggcagtgccggacaggatgtgcagacacaactacgagc---tggtcgaggccg---------tgaccc-tgcag------------------------------------"/></data>
<taxonset spec='beast.evolution.alignment.TaxonSet' id='taxa'>
<taxon spec="beast.evolution.alignment.Taxon" id="Papa-DPB1_06"/>
<taxon spec="beast.evolution.alignment.Taxon" id="Hosa-DPB1_37:01"/>
<taxon spec="beast.evolution.alignment.Taxon" id="Aole-DPB1_28:01"/>
<taxon spec="beast.evolution.alignment.Taxon" id="Hosa-DPB1_124:01:01:01"/>
<taxon spec="beast.evolution.alignment.Taxon" id="Hosa-DPB1_11:01:01:01"/>
<taxon spec="beast.evolution.alignment.Taxon" id="Hosa-DPB1_104:01:01:01"/>
<taxon spec="beast.evolution.alignment.Taxon" id="Rano-Db1_a"/>
<taxon spec="beast.evolution.alignment.Taxon" id="Gava-DPB_XM_008586674.1"/>
<taxon spec="beast.evolution.alignment.Taxon" id="Mafa-DPB1_09:02:01:01"/>
<taxon spec="beast.evolution.alignment.Taxon" id="Hosa-DPB1_38:01"/>
<taxon spec="beast.evolution.alignment.Taxon" id="Mafa-DRB9_01:01"/>
<taxon spec="beast.evolution.alignment.Taxon" id="Patr-DPB1_01:18"/>
<taxon spec="beast.evolution.alignment.Taxon" id="Saoe-DPB1_30:01:01"/>
<taxon spec="beast.evolution.alignment.Taxon" id="Math-DPB_XM_050787907.1"/>
<taxon spec="beast.evolution.alignment.Taxon" id="Hosa-DPB1_15:01:01:01"/>
<taxon spec="beast.evolution.alignment.Taxon" id="Math-DPB1_09:02"/>
<taxon spec="beast.evolution.alignment.Taxon" id="Hosa-DPB1_80:01"/>
<taxon spec="beast.evolution.alignment.Taxon" id="Hosa-DPB1_88:01"/>
<taxon spec="beast.evolution.alignment.Taxon" id="Coan-DPB_XM_011944828.1"/>
<taxon spec="beast.evolution.alignment.Taxon" id="Eled-DPB_XM_006882196.1"/>
<taxon spec="beast.evolution.alignment.Taxon" id="Mamu-DPB1_19:03"/>
<taxon spec="beast.evolution.alignment.Taxon" id="Paan-DPB1_21:01"/>
<taxon spec="beast.evolution.alignment.Taxon" id="Hosa-DPB1_131:01:01:01"/>
<taxon spec="beast.evolution.alignment.Taxon" id="Hosa-DPB1_03:01:01:01"/>
<taxon spec="beast.evolution.alignment.Taxon" id="Mamu-DPB2_01:01"/>
<taxon spec="beast.evolution.alignment.Taxon" id="Rano-Bb_l"/>
<taxon spec="beast.evolution.alignment.Taxon" id="Mamu-DPB2_01:02"/>
<taxon spec="beast.evolution.alignment.Taxon" id="Hosa-DPB1_416:01:01:01"/>
<taxon spec="beast.evolution.alignment.Taxon" id="Mamu-DPB2_01:03"/>
<taxon spec="beast.evolution.alignment.Taxon" id="Hosa-DPB1_19:01:01:01"/>
<taxon spec="beast.evolution.alignment.Taxon" id="Hosa-DRB6_02:01"/>
<taxon spec="beast.evolution.alignment.Taxon" id="Paan-DPB1_26:01"/>
<taxon spec="beast.evolution.alignment.Taxon" id="Hosa-DPB1_02:02:01:01"/>
<taxon spec="beast.evolution.alignment.Taxon" id="Hosa-DPB1_138:01"/>
<taxon spec="beast.evolution.alignment.Taxon" id="Hosa-DPB1_415:01"/>
<taxon spec="beast.evolution.alignment.Taxon" id="Hosa-DPB1_61:01N"/>
<taxon spec="beast.evolution.alignment.Taxon" id="Hosa-DPB1_463:01:01:01"/>
<taxon spec="beast.evolution.alignment.Taxon" id="Hosa-DPB1_30:01:01:01"/>
<taxon spec="beast.evolution.alignment.Taxon" id="Hosa-DPB1_81:01:01:01"/>
<taxon spec="beast.evolution.alignment.Taxon" id="Hosa-DPB1_10:01:01:01"/>
<taxon spec="beast.evolution.alignment.Taxon" id="Hosa-DPB1_46:01:01:01"/>
<taxon spec="beast.evolution.alignment.Taxon" id="Mamu-DRB1_03:03:01:01"/>
<taxon spec="beast.evolution.alignment.Taxon" id="Puco-DPB_XM_025925374.1"/>
<taxon spec="beast.evolution.alignment.Taxon" id="Chsa-DPB1_23:01"/>
<taxon spec="beast.evolution.alignment.Taxon" id="Trfr-DPB_XM_033216755.1"/>
<taxon spec="beast.evolution.alignment.Taxon" id="Hosa-DPB1_136:01"/>
<taxon spec="beast.evolution.alignment.Taxon" id="Hosa-DPB1_53:01"/>
<taxon spec="beast.evolution.alignment.Taxon" id="Malo-DPB1_10:01"/>
<taxon spec="beast.evolution.alignment.Taxon" id="Hosa-DQB1_02:01:01:01"/>
<taxon spec="beast.evolution.alignment.Taxon" id="Hosa-DPB1_34:01:01:01"/>
<taxon spec="beast.evolution.alignment.Taxon" id="Aona-DPB1_28:01"/>
<taxon spec="beast.evolution.alignment.Taxon" id="Aona-DPB1_28:02"/>
<taxon spec="beast.evolution.alignment.Taxon" id="Aona-DPB1_28:03"/>
<taxon spec="beast.evolution.alignment.Taxon" id="Hosa-DPB1_85:01:01:01"/>
<taxon spec="beast.evolution.alignment.Taxon" id="Hosa-DPB1_50:01"/>
<taxon spec="beast.evolution.alignment.Taxon" id="Dano-DPB_XM_004479805.1"/>
<taxon spec="beast.evolution.alignment.Taxon" id="Malo-DPB1_15:01"/>
<taxon spec="beast.evolution.alignment.Taxon" id="Hosa-DPB1_135:01:01:01"/>
<taxon spec="beast.evolution.alignment.Taxon" id="SLA-DMB_01:01"/>
<taxon spec="beast.evolution.alignment.Taxon" id="Hosa-DPB1_59:01"/>
<taxon spec="beast.evolution.alignment.Taxon" id="Otga-DPB_XM_012804803.2"/>
<taxon spec="beast.evolution.alignment.Taxon" id="Hymo-DPB_NW_022611662.1:31562380-31572634"/>
<taxon spec="beast.evolution.alignment.Taxon" id="Papa-DPB_XM_003808595.3"/>
<taxon spec="beast.evolution.alignment.Taxon" id="Hosa-DPB2_01:01:01"/>
<taxon spec="beast.evolution.alignment.Taxon" id="Hosa-DPB1_02:01:02:01"/>
<taxon spec="beast.evolution.alignment.Taxon" id="Hosa-DPB1_71:01:01"/>
<taxon spec="beast.evolution.alignment.Taxon" id="Mafa-DPB1_19:07"/>
<taxon spec="beast.evolution.alignment.Taxon" id="Ceat-DPB_XM_012077003.1"/>
<taxon spec="beast.evolution.alignment.Taxon" id="Math-DPB1_22:01"/>
<taxon spec="beast.evolution.alignment.Taxon" id="Math-DPB1_22:02"/>
<taxon spec="beast.evolution.alignment.Taxon" id="Paan-DPB1_03:01:01"/>
<taxon spec="beast.evolution.alignment.Taxon" id="Gava-DPB_XM_008581812.1"/>
<taxon spec="beast.evolution.alignment.Taxon" id="Math-DPB1_07:01:01"/>
<taxon spec="beast.evolution.alignment.Taxon" id="Mane-DPB1_15:02"/>
<taxon spec="beast.evolution.alignment.Taxon" id="Hosa-DPB1_26:01:02:01"/>
<taxon spec="beast.evolution.alignment.Taxon" id="Mamu-DPB1_01:01"/>
<taxon spec="beast.evolution.alignment.Taxon" id="Hosa-DPB1_14:01:01:01"/>
<taxon spec="beast.evolution.alignment.Taxon" id="Hosa-DOB_01:01:01:01"/>
<taxon spec="beast.evolution.alignment.Taxon" id="Leca-DQB_NC_059129.1:c42894268-42888781"/>
<taxon spec="beast.evolution.alignment.Taxon" id="Hosa-DPB1_150:01"/>
<taxon spec="beast.evolution.alignment.Taxon" id="Mamu-DPB1_02:02"/>
<taxon spec="beast.evolution.alignment.Taxon" id="Hosa-DPB1_27:01"/>
<taxon spec="beast.evolution.alignment.Taxon" id="Hosa-DPB1_106:01"/>
<taxon spec="beast.evolution.alignment.Taxon" id="Rano-DOb_n"/>
<taxon spec="beast.evolution.alignment.Taxon" id="Hosa-DPB1_18:01:01:01"/>
<taxon spec="beast.evolution.alignment.Taxon" id="Gogo-DPB1_02"/>
<taxon spec="beast.evolution.alignment.Taxon" id="Gogo-DPB1_03"/>
<taxon spec="beast.evolution.alignment.Taxon" id="Gogo-DPB1_05"/>
<taxon spec="beast.evolution.alignment.Taxon" id="Hosa-DPB1_41:01:01:01"/>
<taxon spec="beast.evolution.alignment.Taxon" id="Mamu-DPB1_08:01"/>
<taxon spec="beast.evolution.alignment.Taxon" id="Rhro-DPB_XM_010357877.2"/>
<taxon spec="beast.evolution.alignment.Taxon" id="Hosa-DPB1_06:01:01:01"/>
<taxon spec="beast.evolution.alignment.Taxon" id="Hosa-DPB1_29:01"/>
<taxon spec="beast.evolution.alignment.Taxon" id="Rano-DMb_n"/>
<taxon spec="beast.evolution.alignment.Taxon" id="Cadr-DPB_XM_010994619.2"/>
<taxon spec="beast.evolution.alignment.Taxon" id="Leca-DOB_NC_059129.1:c42969297-42965140"/>
<taxon spec="beast.evolution.alignment.Taxon" id="Leca-DPB_XM_045541812.1"/>
<taxon spec="beast.evolution.alignment.Taxon" id="Hosa-DRB1_01:01:01:01"/>
<taxon spec="beast.evolution.alignment.Taxon" id="Male-DPB_XM_011976671.1"/>
<taxon spec="beast.evolution.alignment.Taxon" id="Mamu-DQB1_06:01"/>
<taxon spec="beast.evolution.alignment.Taxon" id="Hosa-DRB7_01:01:01"/>
<taxon spec="beast.evolution.alignment.Taxon" id="Enlu-DPB_XM_022510947.1"/>
<taxon spec="beast.evolution.alignment.Taxon" id="Hosa-DMB_01:01:01:01"/>
<taxon spec="beast.evolution.alignment.Taxon" id="Hosa-DPB1_126:01:01:01"/>
<taxon spec="beast.evolution.alignment.Taxon" id="Hosa-DPB1_13:01:01:01"/>
<taxon spec="beast.evolution.alignment.Taxon" id="SLA-DOB1_01:01"/>
<taxon spec="beast.evolution.alignment.Taxon" id="Hosa-DRB3_01:01:02:01"/>
<taxon spec="beast.evolution.alignment.Taxon" id="Hosa-DRB5_01:01:01:01"/>
<taxon spec="beast.evolution.alignment.Taxon" id="Hosa-DPB1_49:01:01:01"/>
<taxon spec="beast.evolution.alignment.Taxon" id="Caja-DQB_XM_008994221.3"/>
<taxon spec="beast.evolution.alignment.Taxon" id="Hosa-DPB1_584:01:01:01"/>
<taxon spec="beast.evolution.alignment.Taxon" id="Mafa-DOB_01:04:03:01"/>
<taxon spec="beast.evolution.alignment.Taxon" id="Leca-DMB_NC_059129.1:c43075689-43065811"/>
<taxon spec="beast.evolution.alignment.Taxon" id="Hosa-DPB1_01:01:01:01"/>
<taxon spec="beast.evolution.alignment.Taxon" id="Mamo-DPB_XM_046464514.1"/>
<taxon spec="beast.evolution.alignment.Taxon" id="Paan-DPB1_19:02"/>
<taxon spec="beast.evolution.alignment.Taxon" id="Pite-DPB_NC_045438.1:c135729803-135719305"/>
<taxon spec="beast.evolution.alignment.Taxon" id="Gogo-DPB1_01:01"/>
<taxon spec="beast.evolution.alignment.Taxon" id="Gogo-DPB1_01:06"/>
<taxon spec="beast.evolution.alignment.Taxon" id="Hosa-DPB1_40:01:01:01"/>
<taxon spec="beast.evolution.alignment.Taxon" id="Hosa-DPB1_05:01:01:01"/>
<taxon spec="beast.evolution.alignment.Taxon" id="Caja-DRB1_03:01"/>
<taxon spec="beast.evolution.alignment.Taxon" id="Sabo-DPB_XM_010334007.2"/>
<taxon spec="beast.evolution.alignment.Taxon" id="Poab-DPB1_04:01"/>
<taxon spec="beast.evolution.alignment.Taxon" id="SLA-DRB1_01:01"/>
<taxon spec="beast.evolution.alignment.Taxon" id="Leca-DPB_XM_045541814.1"/>
<taxon spec="beast.evolution.alignment.Taxon" id="SLA-DQB1_01:01"/>
<taxon spec="beast.evolution.alignment.Taxon" id="Math-DPB1_01:03:01"/>
<taxon spec="beast.evolution.alignment.Taxon" id="Mamu-DRB3_04:05:01:01"/>
<taxon spec="beast.evolution.alignment.Taxon" id="Mafa-DMB_03:02:01:01"/>
<taxon spec="beast.evolution.alignment.Taxon" id="Mafa-DRB6_01:01"/>
<taxon spec="beast.evolution.alignment.Taxon" id="Poab-DPB1_01:01"/>
<taxon spec="beast.evolution.alignment.Taxon" id="Hosa-DPB1_45:01"/>
<taxon spec="beast.evolution.alignment.Taxon" id="Poab-DPB1_01:02"/>
<taxon spec="beast.evolution.alignment.Taxon" id="Hosa-DPB1_04:02:01:01"/>
<taxon spec="beast.evolution.alignment.Taxon" id="Mane-DPB1_01:01:01"/>
<taxon spec="beast.evolution.alignment.Taxon" id="Malo-DPB1_02:01"/>
<taxon spec="beast.evolution.alignment.Taxon" id="Malo-DPB1_02:02"/>
<taxon spec="beast.evolution.alignment.Taxon" id="Casy-DPB_XM_021713315.1"/>
<taxon spec="beast.evolution.alignment.Taxon" id="Hosa-DPB2_03:01:01:01"/>
<taxon spec="beast.evolution.alignment.Taxon" id="Math-DPB1_15:01"/>
<taxon spec="beast.evolution.alignment.Taxon" id="Math-DPB1_15:02"/>
<taxon spec="beast.evolution.alignment.Taxon" id="Trfr-DPB_XR_004438647.1"/>
<taxon spec="beast.evolution.alignment.Taxon" id="Mafa-DPB1_05:02"/>
<taxon spec="beast.evolution.alignment.Taxon" id="Hosa-DPB1_414:01:01:01"/>
<taxon spec="beast.evolution.alignment.Taxon" id="Saoe-DPB1_30:02"/>
<taxon spec="beast.evolution.alignment.Taxon" id="Chdi-DPB_XM_037842567.1"/>
<taxon spec="beast.evolution.alignment.Taxon" id="Hosa-DPB1_17:01:01:01"/>
<taxon spec="beast.evolution.alignment.Taxon" id="Seen-DPB1_01"/>
<taxon spec="beast.evolution.alignment.Taxon" id="Mimu-DPB_NC_033665.1:3082962-3099391"/>
<taxon spec="beast.evolution.alignment.Taxon" id="Hosa-DRB9_01:01:01:01"/>
<taxon spec="beast.evolution.alignment.Taxon" id="Hosa-DPB1_296:01"/>
<taxon spec="beast.evolution.alignment.Taxon" id="Hosa-DPB1_133:01:01:01"/>
<taxon spec="beast.evolution.alignment.Taxon" id="Hosa-DPB1_91:01:01:01"/>
<taxon spec="beast.evolution.alignment.Taxon" id="Hosa-DPB1_20:01:01:01"/>
<taxon spec="beast.evolution.alignment.Taxon" id="Hosa-DPB1_48:01"/>
<taxon spec="beast.evolution.alignment.Taxon" id="Mamu-DRB5_03:01:01:01"/>
<taxon spec="beast.evolution.alignment.Taxon" id="Mamo-DPB_XM_046464516.1"/>
<taxon spec="beast.evolution.alignment.Taxon" id="Ceat-DPB_XM_012091357.1"/>
<taxon spec="beast.evolution.alignment.Taxon" id="Hosa-DPB1_35:01:01"/>
<taxon spec="beast.evolution.alignment.Taxon" id="Papa-DPB_XM_034961827.1"/>
<taxon spec="beast.evolution.alignment.Taxon" id="Hosa-DPB1_93:01"/>
<taxon spec="beast.evolution.alignment.Taxon" id="Popy-DPB1_04:01"/>
<taxon spec="beast.evolution.alignment.Taxon" id="Malo-DPB1_06:01"/>
<taxon spec="beast.evolution.alignment.Taxon" id="Mane-DPB1_07:01"/>
<taxon spec="beast.evolution.alignment.Taxon" id="Saap-DPB_XM_032253358.1"/>
<taxon spec="beast.evolution.alignment.Taxon" id="Ceat-DPB_XM_012036392.1"/>
<taxon spec="beast.evolution.alignment.Taxon" id="Hosa-DPB1_09:01:01:01"/>
<taxon spec="beast.evolution.alignment.Taxon" id="Aona-DPB_XM_012461727.2"/>
<taxon spec="beast.evolution.alignment.Taxon" id="Thge-DPB_XM_025381294.1"/>
<taxon spec="beast.evolution.alignment.Taxon" id="Popy-DPB1_01:01"/>
<taxon spec="beast.evolution.alignment.Taxon" id="Popy-DPB1_05:01"/>
<taxon spec="beast.evolution.alignment.Taxon" id="Popy-DPB1_01:02"/>
<taxon spec="beast.evolution.alignment.Taxon" id="Popy-DPB1_01:03"/>
<taxon spec="beast.evolution.alignment.Taxon" id="Mane-DPB1_04:03"/>
<taxon spec="beast.evolution.alignment.Taxon" id="Mamu-DRB4_01:02"/>
<taxon spec="beast.evolution.alignment.Taxon" id="Poab-DPB_NC_036909.1:33437311-33454079"/>
<taxon spec="beast.evolution.alignment.Taxon" id="Mafa-DPB2_01:01:01:01N"/>
<taxon spec="beast.evolution.alignment.Taxon" id="Nyco-DPB_XM_053601193.1"/>
<taxon spec="beast.evolution.alignment.Taxon" id="Mane-DPB1_09:01"/>
<taxon spec="beast.evolution.alignment.Taxon" id="Caja-DQB1_23:01"/>
<taxon spec="beast.evolution.alignment.Taxon" id="Caja-DPB1_27:01"/>
<taxon spec="beast.evolution.alignment.Taxon" id="Caja-DPB1_27:02"/>
<taxon spec="beast.evolution.alignment.Taxon" id="Coan-DPB_XM_011945506.1"/>
<taxon spec="beast.evolution.alignment.Taxon" id="Patr-DPB1_01:07"/>
<taxon spec="beast.evolution.alignment.Taxon" id="Hosa-DPB1_51:01:01:01"/>
<taxon spec="beast.evolution.alignment.Taxon" id="Hosa-DPB1_16:01:01:01"/>
<taxon spec="beast.evolution.alignment.Taxon" id="Caja-DMB_NC_048386.1:c37941038-37933532"/>
<taxon spec="beast.evolution.alignment.Taxon" id="Patr-DPB1_02:01"/>
<taxon spec="beast.evolution.alignment.Taxon" id="Piku-DPB_XM_036414706.2"/>
<taxon spec="beast.evolution.alignment.Taxon" id="Patr-DPB1_02:02"/>
<taxon spec="beast.evolution.alignment.Taxon" id="Paan-DPB1_06:01"/>
<taxon spec="beast.evolution.alignment.Taxon" id="Prco-DPB_XM_012661811.1"/>
<taxon spec="beast.evolution.alignment.Taxon" id="Saoe-DPB1_01:01"/>
<taxon spec="beast.evolution.alignment.Taxon" id="Leca-DRB_NC_059129.1:c42816156-42804972"/>
<taxon spec="beast.evolution.alignment.Taxon" id="Hosa-DPB1_04:01:01:01"/>
<taxon spec="beast.evolution.alignment.Taxon" id="Casy-DPB_XR_002482070.1"/>
<taxon spec="beast.evolution.alignment.Taxon" id="Trma-DPB_NW_004444318.1:c10787-283"/>
<taxon spec="beast.evolution.alignment.Taxon" id="Patr-DPB1_03:03"/>
<taxon spec="beast.evolution.alignment.Taxon" id="Hosa-DPB1_55:01:01:01"/>
<taxon spec="beast.evolution.alignment.Taxon" id="Patr-DPB1_03:04"/>
<taxon spec="beast.evolution.alignment.Taxon" id="Hosa-DPB1_63:01"/>
<taxon spec="beast.evolution.alignment.Taxon" id="Hosa-DPB1_67:01"/>
<taxon spec="beast.evolution.alignment.Taxon" id="Math-DPB1_09:01:01"/>
<taxon spec="beast.evolution.alignment.Taxon" id="Hosa-DPB1_105:01:01:01"/>
<taxon spec="beast.evolution.alignment.Taxon" id="Hosa-DPB1_350:01"/>
<taxon spec="beast.evolution.alignment.Taxon" id="Chdi-DPB_XM_037842760.1"/>
<taxon spec="beast.evolution.alignment.Taxon" id="Aole-DPB1_28:02:01"/>
<taxon spec="beast.evolution.alignment.Taxon" id="Hosa-DPB1_28:01:01:01"/>
<taxon spec="beast.evolution.alignment.Taxon" id="Mafa-DPB1_01:13"/>
<taxon spec="beast.evolution.alignment.Taxon" id="Thge-DPB_XM_025381296.1"/>
<taxon spec="beast.evolution.alignment.Taxon" id="Mafa-DPB1_17:03:01"/>
<taxon spec="beast.evolution.alignment.Taxon" id="Occu-DPB_XM_040983162.1"/>
<taxon spec="beast.evolution.alignment.Taxon" id="Hosa-DPB1_31:01:01:01"/>
<taxon spec="beast.evolution.alignment.Taxon" id="Hosa-DPB2_02:01"/>
<taxon spec="beast.evolution.alignment.Taxon" id="Hosa-DPB1_47:01:01:01"/>
<taxon spec="beast.evolution.alignment.Taxon" id="Caja-DOB_NC_071445.1:c37186157-37171473"/>
<taxon spec="beast.evolution.alignment.Taxon" id="Aole-DPB1_29:01"/>
<taxon spec="beast.evolution.alignment.Taxon" id="Mafa-DPB1_25:04"/>
<taxon spec="beast.evolution.alignment.Taxon" id="Ceim-DPB_XM_017522707.2"/>
<taxon spec="beast.evolution.alignment.Taxon" id="Chsa-DPB1_09:01"/>
<taxon spec="beast.evolution.alignment.Taxon" id="Chsa-DPB_XM_038005951.1"/>
<taxon spec="beast.evolution.alignment.Taxon" id="Nole-DPB_XM_003272163.4"/>
<taxon spec="beast.evolution.alignment.Taxon" id="Math-DPB1_01:08"/>
<taxon spec="beast.evolution.alignment.Taxon" id="Hosa-DPB1_281:01"/>
<taxon spec="beast.evolution.alignment.Taxon" id="Math-DPB_XM_050787821.1"/>
<taxon spec="beast.evolution.alignment.Taxon" id="Hosa-DRB4_01:01:01:01"/>
<taxon spec="beast.evolution.alignment.Taxon" id="Hosa-DPB1_36:01"/>
<taxon spec="beast.evolution.alignment.Taxon" id="Hosa-DPB1_23:01:01:01"/>
<taxon spec="beast.evolution.alignment.Taxon" id="Math-DPB1_06:03"/>
<taxon spec="beast.evolution.alignment.Taxon" id="Math-DPB1_06:06"/>
<taxon spec="beast.evolution.alignment.Taxon" id="Hosa-DQB2_01:01:01:01"/>
<taxon spec="beast.evolution.alignment.Taxon" id="Poab-DPB_XM_024248811.1"/>
<taxon spec="beast.evolution.alignment.Taxon" id="Hosa-DPB1_39:01:01:01"/>
<taxon spec="beast.evolution.alignment.Taxon" id="Papa-DPB1_01"/>
<taxon spec="beast.evolution.alignment.Taxon" id="Papa-DPB1_02"/>
<taxon spec="beast.evolution.alignment.Taxon" id="Papa-DPB1_03"/>
<taxon spec="beast.evolution.alignment.Taxon" id="Papa-DPB1_04"/>
<taxon spec="beast.evolution.alignment.Taxon" id="Papa-DPB1_05"/>
</taxonset>
<input spec="ParameterList" id="parameterList">
        <parameter spec="QuietRealParameter" id="parameter1" value="0.0 0.0 0.0 0.0 0.0" upper="Infinity" lower="-Infinity"/>
    </input>

    <input spec="DPPointer" id="param.pointers">
        <input name="uniqueParameter" idref="parameter1"/>
        <input name="initialAssignment" spec="IntegerParameter" value="0" dimension="349" lower="0"/>
    </input>

    <input spec="ParameterList" id="modelList">
        <parameter spec="QuietRealParameter" id="parameter2" value="5.0" upper="5.0" lower="1.0"/>
    </input>

    <input spec="DPPointer" id="model.pointers">
        <input name="uniqueParameter" idref="parameter2"/>
        <input name="initialAssignment" spec="IntegerParameter" value="0" dimension="349" lower="0"/>
    </input>

    <input spec="ParameterList" id="freqsList">
        <parameter spec="QuietRealParameter" id="parameter3" value="0.25 0.25 0.25 0.25" upper="1.0" lower="0.0"/>
    </input>

    <input spec="DPPointer" id="freq.pointers">
        <input name="uniqueParameter" idref="parameter3"/>
        <input name="initialAssignment" spec="IntegerParameter" value="0" dimension="349" lower="0"/>
    </input>

    <input spec="ParameterList" id="ratesList">
        <parameter spec="QuietRealParameter" id="parameter4" value="0.1" upper="Infinity" lower="0.0"/>
    </input>

    <input spec="DPPointer" id="rates.pointers">
        <input name="uniqueParameter" idref="parameter4"/>
        <input name="initialAssignment" spec="IntegerParameter" value="0" dimension="349" lower="0"/>
    </input>

    <input spec="DPNtdBMA" id="dpNtdBMA">
        <input name="paramList" spec="ParameterList" idref="parameterList"/>
        <input name="modelList" spec="ParameterList" idref="modelList"/>
        <input name="freqsList" spec="ParameterList" idref="freqsList"/>
        <input name="pointers" spec="DPPointer" idref="freq.pointers"/>
    </input>

    <input spec="DPNtdRateSepSiteModel" id="dpNtdRateSepSiteModel" substClusterLimit="30" ratesClusterLimit="30">
        <input name="ntdBMAList" idref="dpNtdBMA"/>
        <input name="ratesList" idref="ratesList"/>
        <input name="ratesPointers" idref="rates.pointers"/>
        <dpValSubst idref="dpValuable.subst"/>
        <dpValRate idref="dpValuable.rate"/>
    </input>

    <tree spec='beast.util.ClusterTree' id='tree' clusterType='upgma'>
        <taxa idref='alignment'/>
    </tree>

    <input spec="beast.evolution.tree.TreeScaler" id="treeScaler" scaleToHeight="1.0">
        <initial idref='tree'/>
    </input>


    <branchRateModel id="branchRates" spec="beast.evolution.branchratemodel.UCRelaxedClockModel" normalize="true">
        <tree idref="tree"/>
        <distr  spec="beast.math.distributions.LogNormalDistributionModel" meanInRealSpace="true" offset="0.0">
            <M spec="RealParameter" id="ucld.mean" value="1.0"/>
            <S spec="RealParameter" id="ucld.stdev" value="0.5" lower="0.0" upper="1000.0"/>
        </distr>
        <rateCategories spec="parameter.IntegerParameter" id="rateCategories"  value="1" dimension="166"/>
    </branchRateModel>

    <input spec='DPSepTreeLikelihood' id="treeLikelihood">
        <data idref="alignment"/>
        <tree idref="tree"/>
        <siteModel idref="dpNtdRateSepSiteModel"/>
        <branchRateModel idref="branchRates"/>
    </input>


    <!-- The HKY substitution model (Hasegawa, Kishino & Yano, 1985)             -->
    <input spec="SwitchingNtdBMA" id="tempNtdBMA1">
        <input name="logKappa" spec="QuietRealParameter" value="0.0"/>
        <input name="logTN" spec="QuietRealParameter" value="0.0"/>
        <input name="logAC" spec="QuietRealParameter" value="0.0"/>
        <input name="logAT" spec="QuietRealParameter" value="0.0"/>
        <input name="logGC" spec="QuietRealParameter" value="0.0"/>
        <input name="modelChoose" spec="QuietRealParameter" value="1.0"/>
        <input name="frequenciesParameter" spec="QuietRealParameter" value="0.25 0.25 0.25 0.25"/>
    </input>

    <!-- site model                                                              -->
    <input spec='DummySiteModel' id="dummySiteModel1">
        <substModel idref='tempNtdBMA1'/>
        <input name="mutationRate" spec="QuietRealParameter" value="1.0"/>
    </input>


    <input spec='SepTempWVTreeLikelihood' id="tempTreeLikelihood1">
        <data idref="alignment"/>
        <tree idref="tree"/>
        <siteModel idref="dummySiteModel1"/>
        <NtdRateSepSiteModel idref="dpNtdRateSepSiteModel"/>
        <branchRateModel idref="branchRates"/>
    </input>

    <input spec="SwitchingNtdBMA" id="tempNtdBMA2">
        <input name="logKappa" spec="QuietRealParameter" value="0.0"/>
        <input name="logTN" spec="QuietRealParameter" value="0.0"/>
        <input name="logAC" spec="QuietRealParameter" value="0.0"/>
        <input name="logAT" spec="QuietRealParameter" value="0.0"/>
        <input name="logGC" spec="QuietRealParameter" value="0.0"/>
        <input name="modelChoose" spec="QuietRealParameter" value="1.0"/>
        <input name="frequenciesParameter" spec="QuietRealParameter" value="0.25 0.25 0.25 0.25"/>
    </input>

    <!-- site model                                                              -->
    <input spec='QuietSiteModel' id="dummySiteModel2">
        <substModel idref='tempNtdBMA2'/>
        <input name="mutationRate" spec="QuietRealParameter" value="1.0"/>
    </input>

    <input spec='SepTempTreeLikelihood' id="tempTreeLikelihood2">
        <data idref="alignment"/>
        <tree idref="tree"/>
        <NtdRateSepSiteModel idref="dpNtdRateSepSiteModel"/>
        <siteModel idref="dummySiteModel2"/>
        <branchRateModel idref="branchRates"/>
    </input>
    <!--input spec="DummyLikelihood" id="likelihood">
        <input name="plugin" idref="dpNtdSiteModel"/>
    </input-->

    <input spec='beast.evolution.speciation.CalibratedYuleModel' type="full" id="yule">
        <birthRate id="birthRate" spec='parameter.RealParameter' value="2.0"/>
        <tree idref='tree'/>

        <calibrations spec='beast.evolution.speciation.CalibrationPoint' id='cal'>
            <taxonset idref="taxa"/>
            <!-- This Gamma distribution approximates Normal(mean=0,stdev=0.1)-->
            <distr spec="beast.math.distributions.Gamma" alpha="100" beta="0.01"/>
        </calibrations>
    </input>

    <input name="scaler" id="mean.rate" spec="PointerMean">
        <input name="paramList" idref="ratesList"/>
        <input name="pointers" idref="rates.pointers"/>
        <input name="dpVal" idref="dpValuable.rate"/>
    </input>

    <input spec="DPValuable" id="dpValuable.subst">
        <input spec="ParameterList" name="paramList" idref="freqsList"/>
        <input spec="DPPointer" name="pointers" idref="freq.pointers"/>
    </input>

    <input spec="DPValuable" id="dpValuable.rate">
        <input spec="ParameterList" name="paramList" idref="ratesList"/>
        <input spec="DPPointer" name="pointers" idref="rates.pointers"/>
    </input>

    <input spec="beast.math.distributions.CompoundDirichletProcess" id="cpdp">
        <input name="dpVal" idref="dpValuable.subst"/>
        <input name="baseDistr" spec="beast.math.distributions.MultivariateNormal">
            <input name="mean" spec="RealParameter" id="mvn.mean"  value="3.89 1.914  0.416 -0.122 0.209"/>
            <input name="precision" id="mvn.precision" spec="RealParameter" value="
                1.003 0.117 -0.341 -0.103 -0.709
                0.117 0.984 -1.283 1.327 0.078
                -0.341 -1.283 16.894 -2.212 -6.792
                -0.103 1.327 -2.212 16.512 -3.212
                -0.709 0.078 -6.792 -3.212 11.873"/>
        </input>
        <input name="baseDistr" spec="beast.math.distributions.CategoricalDistribution"  offset="1">
            <input spec="RealParameter" name="probs" id="categorical.prob" value="0.2 0.2 0.2 0.2 0.2" lower="0.0"/>
        </input>
        <input name="baseDistr" spec="beast.math.distributions.DirichletDistribution">
            <input name="alpha" id="dirichlet.prob" spec="RealParameter" value="0.25 0.25 0.25 0.25" lower="0" upper="Infinity"/>
            <input name="scale" id="dirichlet.scale" spec="RealParameter" value="40.0" lower="0" upper="Infinity"/>
        </input>
        <input name="alpha" spec="RealParameter" id="conc" value="0.1065" lower="0.0" upper="Infinity"/>
    </input>

    <input spec="DirichletProcess" id="dp">
        <input name="dpVal" idref="dpValuable.rate"/>
        <input name="baseDistr" spec="beast.math.distributions.LogNormal" meanInRealSpace="false" sIsPrec="true">
            <input name="M" spec="RealParameter" id="lnorm.mean" value="-2" lower="-Infinity" upper="Infinity"/>
            <input name="S" spec="RealParameter" id="lnorm.prec" value="1" lower="0.0" upper="Infinity"/>
        </input>
        <input name="alpha" spec="RealParameter" value="0.1065" lower="0.0" upper="Infinity"/>
    </input>

    <input spec="Count" id="model.count">
        <input name="list" idref="dpNtdBMA"/>
    </input>

    <input spec="Count" id="siteModel.count">
        <input name="list" idref="dpNtdRateSepSiteModel"/>
    </input>

    <input spec="Count" id="treeLik.count">
        <input name="list" idref="treeLikelihood"/>
    </input>

    <input spec="Weights" id="treeLik.weight">
        <input name="dpTreeLik" idref="treeLikelihood"/>
    </input>

    <input spec="Indices" id="model.indices">
        <input name="dpNtdBMA" idref="dpNtdBMA"/>
    </input>

    <input spec="PrintListIDNumber" id="subst.list.print">
        <input name="paramList" idref="freqsList"/>
    </input>

    <input spec="PrintListIDNumber" id="rates.list.print">
        <input name="paramList" idref="ratesList"/>
    </input>

    <input spec="PrintPointerIDNumber" id="subst.pointers.print">
        <input name="pointers" idref="freq.pointers"/>
    </input>

    <input spec="PrintPointerIDNumber" id="rates.pointers.print">
        <input name="pointers" idref="rates.pointers"/>
    </input>
    <!--run spec="MCMC" id="mcmc" chainLength="1000"--> <!--autoOptimize="true"-->
    <run id="mcmc" spec="beast.coupledMCMC.CoupledMCMC" chainLength="40000000" target="0.234" chains="8" resampleEvery="1000">
        <state>
            <input name='stateNode' idref='parameterList'/>
            <input name='stateNode' idref='modelList'/>
            <input name='stateNode' idref='freqsList'/>
            <input name='stateNode' idref='ratesList'/>
            <input name='stateNode' idref='param.pointers'/>
            <input name='stateNode' idref='model.pointers'/>
            <input name='stateNode' idref='freq.pointers'/>
            <input name='stateNode' idref='rates.pointers'/>
            <input name="stateNode" idref="tree"/>
            <input name='stateNode' idref="lnorm.mean"/>
            <input name='stateNode' idref="lnorm.prec"/>
            <input name="stateNode" idref="dirichlet.scale"/>
            <input name="stateNode" idref="dirichlet.prob"/>
            <input name="stateNode" idref="categorical.prob"/>
            <input name='stateNode' idref="mvn.mean"/>
            <input name='stateNode' idref="mvn.precision"/>
            <input name="stateNode" idref="mvnPriorMean"/>
            <input name="stateNode" idref="mvnPriorPrecision"/>
            <input name="stateNode" idref="wishartPriorScale"/>
            <stateNode idref='birthRate'/>
            <stateNode idref='ucld.mean'/>
            <stateNode idref='ucld.stdev'/>
            <input name="stateNode" id="dirichletPriorOncategorialProbs" spec="RealParameter" value="1.0 1.0 1.0 1.0 1.0"/>
            <stateNode idref='rateCategories'/>
        </state>

        <distribution spec="CompoundDistribution" id="posterior">
            <distribution idref="treeLikelihood"/>
            <distribution id="prior" spec="beast.math.distributions.ParameterListsPrior" applyToList="true">
                <distr idref="cpdp"/>
                <xList idref="parameterList"/>
                <xList idref="modelList"/>
                <xList idref="freqsList"/>
            </distribution>
            <distribution id="prior.rate" spec="beast.math.distributions.ParameterListPrior" applyToList="true">
                <distr idref="dp"/>
                <xList idref="ratesList"/>
            </distribution>
            <distribution id="hMean.prior" spec="beast.math.distributions.Prior">
                 <input name="distr" spec="beast.math.distributions.Normal" mean="-2.3" sigma="2.35"/>
                 <x idref="lnorm.mean"/>
             </distribution>
            <distribution id="hCV.prior" spec="beast.math.distributions.Prior">
                 <input name="distr" spec="beast.math.distributions.Gamma" alpha="1" beta="10"/>
                 <x idref="lnorm.prec"/>
             </distribution>
            <distribution id="s.prior"  spec="beast.math.distributions.Prior">
                <input name="distr" spec="beast.math.distributions.Gamma" alpha="1.0" beta="0.333333"/>
                <x idref="ucld.stdev"/>
            </distribution>
            <distribution id="dScale.prior" spec="beast.math.distributions.Prior">
                <input name="distr" spec="beast.math.distributions.Gamma" alpha="0.001" beta="1000"/>
                <x idref="dirichlet.scale"/>
            </distribution>
            <distribution id="mvnmean.prior" spec="beast.math.distributions.Prior">
                 <input name="distr" spec="beast.math.distributions.MultivariateNormal">
                     <input name="mean" spec="RealParameter" id="mvnPriorMean"  value="3.89 1.914  0.416 -0.122 0.209"/>
                     <parameter name="precision" id="mvnPriorPrecision" value="
                         1.003 0.117 -0.341 -0.103 -0.709
                         0.117 0.984 -1.283 1.327 0.078
                        -0.341 -1.283 16.894 -2.212 -6.792
                        -0.103 1.327 -2.212 16.512 -3.212
                        -0.709 0.078 -6.792 -3.212 11.873"/>
                 </input>
                 <x idref="mvn.mean"/>
            </distribution>
            <distribution id="mvnprecision.prior" spec="beast.math.distributions.Prior">
                 <input name="distr" spec="beast.math.distributions.Wishart" df="7">
                     <parameter name="scaleMatrix" id="wishartPriorScale" value="
                        1.003 0.0 0.0 0.0 0.0
                        0.0 0.984 0.0 0.0 0.0
                        0.0 0.0 16.894 0.0 0.0
                        0.0 0.0 0.0 16.512 0.0
                        0.0 0.0 0.0 0.0 11.873
                        "/>
                 </input>
                 <x idref="mvn.precision"/>
             </distribution>
            <distribution spec="beast.math.distributions.Prior">
                <input name="distr" spec="beast.math.distributions.Normal" mean="1.0" sigma="0.1"/>
                <x spec="beast.evolution.tree.TreeHeightValuable" id="rootHeight" tree="@tree"/>
            </distribution>
            <distribution id="yule.prior" idref='yule'/>
        </distribution>
        <init idref="treeScaler"/>


        <operator spec='ScaleOperator' scaleFactor="0.75" weight="0.6" parameter="@birthRate"/>
        <operator spec='ScaleOperator' scaleFactor="0.75" weight="3" tree="@tree"/>
        <operator spec='Uniform' weight="10" tree="@tree"/>
        <operator spec='SubtreeSlide' weight="5" gaussian="true" size="1.0" tree="@tree"/>
        <operator id='narrow' spec='Exchange' isNarrow='true' weight="1" tree="@tree"/>
        <operator id='wide' spec='Exchange' isNarrow='false' weight="1" tree="@tree"/>
        <operator spec='WilsonBalding' weight="1" tree="@tree"/>


        <operator id="dpps1" spec="RateSAMSPriorOperator" weight="5" >
            <input name="tempLikelihood" idref="tempTreeLikelihood1"/>
            <input name="ratesList" idref="ratesList"/>
            <input name="ratesPointers" idref="rates.pointers"/>
            <input name="dirichletProcess" idref="dp"/>
            <input name="dpTreeLik" idref="treeLikelihood"/>
            <input name="dpVal" idref="dpValuable.rate"/>
        </operator>

        <operator id="dpps2" spec="RateDPPGibbsSampler" weight="5" sampleSize="5">
            <input name="tempLikelihood" idref="tempTreeLikelihood2"/>
            <input name="ratesList" idref="ratesList"/>
            <input name="ratesPointers" idref="rates.pointers"/>
            <input name="dirichletProcess" idref="dp"/>
            <input name="dpTreeLik" idref="treeLikelihood"/>
            <input name="dpVal" idref="dpValuable.rate"/>
        </operator>

        <operator id="plso" spec="PLScaleOperator" scaleFactor="0.75" weight="5">
            <input name="parameters" idref="ratesList"/>
        </operator>


        <operator id="rate.swap" spec="beast.evolution.operators.RatePointersSwapOperator" weight="5">
            <dpVal idref="dpValuable.rate"/>
            <ratesPointers idref="rates.pointers"/>
            <alignment idref="alignment"/>
        </operator>

        <operator id="plerrwo" spec="PLExtendedRealRandomWalkOperator" windowSizes="0.5 0.5 0.1 0.1 0.1" weight="4">
            <input name="parameters" idref="parameterList"/>
        </operator>
        <operator id="PLNetworkIntRandomWalk" spec="PLNetworkIntRandomWalkOperator" weight="4" offset="1">
            <input id="k80" spec='Vertex' name="vertex" idNum="0" neighbours="2"/>
            <input id="f81" spec='Vertex' name="vertex" idNum="1" neighbours="2"/>
            <input id="hky85" spec='Vertex' name="vertex" idNum="2" neighbours="0 1 3"/>
            <input id="tn93" spec='Vertex' name="vertex" idNum="3" neighbours="2 4"/>
            <input id="gtr" spec='Vertex' name="vertex" idNum="4" neighbours="3"/>
            <input name="parameters" idref="modelList"/>
        </operator>
        <operator id="errwo" spec="PLDeltaExchangeOperator" delta="0.05" weight="4">
            <input name="parameterList" idref="freqsList"/>
        </operator>

        <operator spec='ScaleOperator' scaleFactor="0.75" weight="0.2" parameter="@dirichlet.scale"/>
        <operator spec='DeltaExchangeOperator' delta="0.1" weight="0.6" parameter="@dirichlet.prob"/>
        <operator id='hMeanRandomWalk' spec='RealRandomWalkOperator' windowSize="0.5" weight="0.5" parameter="@lnorm.mean"/>
        <operator id='hCVScaler' spec='ScaleOperator' scaleFactor="0.75" weight="0.5" parameter="@lnorm.prec"/>

        <operator id="categoriesRandomWalk" spec="IntUniformOperator" weight="1">
            <input name="parameter" idref="rateCategories"/>
        </operator>

        <operator id='ucld.stdev.scaler' spec='ScaleOperator' scaleFactor="0.5" weight="1">
            <parameter idref="ucld.stdev"/>
        </operator>

       

        <!--logger logEvery="100"-->
        <logger logEvery="10000">
            <log idref="posterior"/>
            <log idref="prior"/>
            <log idref="treeLikelihood"/>
            <log idref="dpValuable.subst"/>
            <log idref="dpValuable.rate"/>
            <log idref="treeLik.count"/>
            <log idref="lnorm.prec"/>
            <log idref="dirichlet.scale"/>
            <log spec='beast.evolution.tree.TreeHeightLogger' tree='@tree'/>
            <log spec='beast.core.parameter.ParameterMeanLogger' paramList='@ratesList' pointers="@rates.pointers" dpVal="@dpValuable.rate" tree="@rootHeight"/>
            <log idref="ucld.stdev"/>
            <log idref="ucld.mean"/>
            <log idref="birthRate"/>
        </logger>


        <logger logEvery="10000" fileName="DPBgroup_exon2_rdpm_uc_again_logger_1.log">
            <log idref="posterior"/>
            <log idref="prior"/>
            <log idref="dpValuable.subst"/>
            <log idref="dpValuable.rate"/>
            <log idref="treeLikelihood"/>
            <log idref="treeLik.count"/>
            <log spec='beast.core.parameter.ParameterMeanLogger' paramList='@ratesList' pointers="@rates.pointers" dpVal="@dpValuable.rate" tree="@rootHeight"/>
            <log idref="mvnmean.prior"/>
            <log idref="mvnprecision.prior"/>
            <log idref="lnorm.mean"/>
            <log idref="lnorm.prec"/>
            <log idref="dirichlet.scale"/>
            <log idref="dirichlet.prob"/>
            <log idref="categorical.prob"/>
            <log idref="mvn.mean"/>
            <log idref="mvn.precision"/>
		    <log spec='beast.core.parameter.InverseMatrixLogger' parameter='@mvn.precision'/>
            <log idref="birthRate"/>
            <log idref="ucld.stdev"/>
            <log idref="ucld.mean"/>
        </logger>

	    <logger logEvery="10000" fileName="DPBgroup_exon2_rdpm_uc_again_1.trees" mode="tree">
            <log spec="beast.evolution.tree.TreeWithMetaDataLogger" tree="@tree" branchratemodel="@branchRates"/>
        </logger>

       <logger logEvery="10000" fileName="DPBgroup_exon2_rdpm_uc_again_paramList_1.log">
            <log idref="parameterList"/>
        </logger>

        <logger logEvery="10000" fileName="DPBgroup_exon2_rdpm_uc_again_modelList_1.log">
            <log idref="modelList"/>
        </logger>

        <logger logEvery="10000" fileName="DPBgroup_exon2_rdpm_uc_again_freqsList_1.log">
            <log idref="freqsList"/>
        </logger>

        <logger logEvery="10000" fileName="DPBgroup_exon2_rdpm_uc_again_ratesList_1.log">
            <log idref="ratesList"/>
        </logger>

       <logger logEvery="10000" fileName="DPBgroup_exon2_rdpm_uc_again_subst.list.idNum_1.log">
            <log idref="subst.list.print"/>
        </logger>

        <logger logEvery="10000" fileName="DPBgroup_exon2_rdpm_uc_again_subst.pointers.idNum_1.log">
            <log idref="subst.pointers.print"/>
        </logger>


       <logger logEvery="10000" fileName="DPBgroup_exon2_rdpm_uc_again_rates.list.idNum_1.log">
            <log idref="rates.list.print"/>
        </logger>

        <logger logEvery="10000" fileName="DPBgroup_exon2_rdpm_uc_again_rates.pointers.idNum_1.log">
            <log idref="rates.pointers.print"/>
        </logger>
	
    </run>
</beast>
