# Supplementary material for: Ancient trans-species polymorphism at the Major Histocompatibility Complex in primates
Source: eLife. 2025 Sep 12;14:RP103547. doi: 10.7554/eLife.103547 (PMC12431779; doi:10.7554/eLife.103547)
Supplement: Source code 1. [file elife-103547-code1.zip › xml_files_to_run_BEAST/DRBgroup_exon3_1.xml]

<beast version='2.0'
       namespace='beast.core:beast.evolution.tree.coalescent:beast.core.util:beast.evolution.nuc:beast.evolution.operators:beast.evolution.sitemodel:beast.evolution.substitutionmodel:beast.evolution.branchratemodel:beast.evolution.likelihood:beast.core.parameter:beast.math.distributions:beast.evolution.operators.util'>
<data id="alignment" dataType="nucleotide">

<sequence id="seq_Rano-Db1_a"	taxon="Rano-Db1_a"	totalcount="4"	value="---------aggtgaccgtgtacccttcaaagacgcagcccctggaacaccacaacctcctggtctgctctgtgagtgacttctaccctggcagcattgaagtcagatggttccggaatggcaaggaggaaaag---gatggactcgt---gtccaccggcctgatccgaaatggagattggaccttccagttgctggtgatgctggagacggttcctcaaggtggagaggtttacacctgccaggtggagcatccaagcctgcccagccctgtca--gagtggagtgga--"/>
<sequence id="seq_Rano-Db1_l"	taxon="Rano-Db1_l"	totalcount="4"	value="---------aggtgactgtgtacccttcaaagacgcagcccctggaacaccacaacctcctggtctgctctgtgagtgacttctaccctggcagcgttgaagtcagatggttccggaatggcgaggaggaaaag---gatggactcgt---gtccaccggcctgatccgaaatggagactggaccttccagttgctggtgatgctggagacggttcctcaaggtggagaggtttatacctgccaggtggagcatccaagcctgcccagccctgtca--gagtggagtgga--"/>
<sequence id="seq_Patr-DRB5_03:07"	taxon="Patr-DRB5_03:07"	totalcount="4"	value="tccaccctaaggtgactgtgtatcctgcaaagacccagcccctgcagcaccacaacctcctggtctgctctgtgaatggtttctatccaggcagcattgaagtcaggtggttccggaatggccaggaagagaag---gctggggtggt---gtccacaggcctgatccagaatggagactggaccttccagattctggtgatgctggaaacagttcctcggagtggagaggtttacacctgccaagtggagcacccaagcgtgacgagccctctca--cagtggaatgga--"/>
<sequence id="seq_Rano-Db1_u"	taxon="Rano-Db1_u"	totalcount="4"	value="---------aggtgaccgtgtacccttcaaagacgcagcccctggaacaccacaacctcctggtctgctctgtgagtgacttctaccctggcagcattgaagtcagatggttccggaatggcaaggaggaaaag---gatggactcgt---gtccaccggcctgatccgaaatggagattggaccttccagttgctggtgatgctggagacggttcctcaaggtggagaggtttacacctgccaggtggagcatccaagcctgcccagccctgtca--gagtggagtgga--"/>
<sequence id="seq_Thge-DRB_NC_037671.1:c34932094-34918448"	taxon="Thge-DRB_NC_037671.1:c34932094-34918448"	totalcount="4"	value="tccaacctaaggtgactgtgtatcctgcaaagacccagcccctgcagcaccacaacctcctggtctgctctgtgaacggtttctatccaggcagcattgaagtcaggtggttccggaacggccaggaagagaag---gctggggtggt---gtccacaggcctgatccagaatggagactggaccttccagaccctggtgatgctggaaacagttcctcggagtggagaggtttacacctgccaagtggagcacccaagtgtgatggaccctctca--cagtggaatgga--"/>
<sequence id="seq_Mafa-DRB4_01:01"	taxon="Mafa-DRB4_01:01"	totalcount="4"	value="tccaacctaaggtgactgtgtatcctgaaaagacccagcccctgcaacatcacaccctcctggtctgctctgtgagtggtttctatccaggcagcattgaagtcaggtggttccggaacggccaggaagagaag---gctggggtggt---gtccacaggcctgatccagaatggagactggaccttccagaccctggtgatgctggaaacagttcctcggagtggagaggtttacacctgccaagtggagcacccaagcgtgaccagccctctca--cagtgcaatgga--"/>
<sequence id="seq_Eqca-DRB3_001:01:01"	taxon="Eqca-DRB3_001:01:01"	totalcount="4"	value="ttgaacctacagtgactgtgtatcctgcaaagacccagccccggcagcaccacaacctcctggtctgctctgtgaatggcttctatccaggccacatcgaagtcaggtggctccggaatggccaggaagaggag---gctggagtcat---ctccacaggtctgatccgtaatggagattggaccttccagaccctggtgatgcttgagacagttcctcagagtggagaggtctacacctgccaagtggagcacccaagccagacaagccctgtca--cagtggaatgga--"/>
<sequence id="seq_Thge-DRB_NC_037671.1:33542274-33555753"	taxon="Thge-DRB_NC_037671.1:33542274-33555753"	totalcount="4"	value="tccaacctaaggtgactgtgtatcctgcaaagacccagcccctgcagcaccacaacctcctggtctgctctgtgaatggtttctatccaggcagcattgaagtcaggtggctccgcaacggccaggaagagaag---gctggggtggt---gtccacaggcctgatccacaatggagactggaccttccagaccctggtgatgctggaaacagttcctcggagtggagaggtttacacctgccaagtggagcacccaagcgtgaccagccctctca--cagtggaatgga--"/>
<sequence id="seq_Caja-DRB1_03:24"	taxon="Caja-DRB1_03:24"	totalcount="4"	value="tccaacctaaggtgactgtgtatcctgcaaaggcccagcccctgcagcaccacaacctcctggtctgctctgtgagtgggttctatccaggcagcattgaagtcaggtggttccggaacgaccaggaggagaag---actggggtggt---gtccacaggcctgatccagaatggagactggaccttccagaccctggtgatgctggaaacacttcctcagagtggagaggtttacacctgccaagtggagcacccaagcgtgaccagccctctca--cagtgcaatgga--"/>
<sequence id="seq_Aona-DRB_W030:01:02"	taxon="Aona-DRB_W030:01:02"	totalcount="4"	value="tccaacctaaggtgactgtgtatcctgcaaagacccagcccctgcagcaccacaacctcctggtctgctctgtgagtgggttctatccaggcagcattgaagtcaggtggttccggaacgaccaggaagagaag---gctggggtggt---gtccacaggcctgatccacaatggagactggaccttccagactctggtgatgctggaaacagttcctcagagtggagaggtttacacctgccaagtggagcacccaagtgtgacgagccctctta--cagtgcaatgga--"/>
<sequence id="seq_Hosa-DRB1_10:01:01:01"	taxon="Hosa-DRB1_10:01:01:01"	totalcount="4"	value="ttcaacctaaggtgactgtgtatccttcaaagacccagcccctgcagcaccacaacctcctggtctgttctgtgaatggtttctatccaggcagcattgaagtcaggtggttccggaacggccaggaagagaag---actggggtggt---gtccacgggcctgatccagaatggagactggaccttccagaccctggtgatgctggaaacagttcctcagagtggagaggtttacacctgccaagtggagcacccaagtgtgatgagccctctca--cagtggaatgga--"/>
<sequence id="seq_Hymo-DRB_NW_022611662.1:c31076493-30954697"	taxon="Hymo-DRB_NW_022611662.1:c31076493-30954697"	totalcount="4"	value="tctctcctaaggtgactgtgtatccttcaaagacccagcccctgcagcaccacagcctcctggtctgctctgtgagtggtttctatccaggcagcattgaagtcaggtggttccggaacggccaggaagagaag---gctggggtggt---gtccacaggcctgatccagaatggagactggaccttccagaccctggtgatgctggaaacagttcctcggagtggagaggtttacacctgccaagtggagcatccaagcgtaacgagccctctca--cagtggaatgga--"/>
<sequence id="seq_Rano-Bb_l"	taxon="Rano-Bb_l"	totalcount="4"	value="--cagcccaatgtggccatctccctgtccaggacagaggccctcaaccaccacaacttgctggtctgctcagtgacagatttctacccagcccagatcaaagtgcgctggttccggaatggccaggaggagacg---gcgggggtcgt---gtccacacagcttattaggaacggggactggaccttccagatcctggtcatgctggagatgacgcctcagcggggagaggtgtacatctgccatgttgaccaccccagccttgagagccccgtca--cagtggagtggc--"/>
<sequence id="seq_Hosa-DRB6_02:01"	taxon="Hosa-DRB6_02:01"	totalcount="4"	value="tccatcctaaggtgactgtgtatcctgcaaagacccagcccctgcatcaccgcaaccccctggtcggctctgtgagtggtttctatccaggcagcattaaagtcaggtggttccagaatggtcaggaagagaag---gctgcggtggt---ctccataggcctgatccagaatggagattggaccttccagaccctggtgatgctggaaacagttcctcggagtggagaggtttacacctgccaagtggagcatccaagcgtgacgagccctctca--cagtgcaatgga--"/>
<sequence id="seq_Aovo-DRB_W110:01"	taxon="Aovo-DRB_W110:01"	totalcount="4"	value="tccaacctaaggtgactgtgtatcctgcaaagacccagcccctgcagcaccacaacctcctggtctgctctgtgagtgggttctatccaggcagcattgaagtcaggtggttccggaacaaccaggaagagaag---gctggggtggt---gtccacaggcctgatccacaatggagactggaccttccagaccctggtgatgctggaaaccgttcctcagagtggagaggtttacacctgccaagtggagcacccaagcatgatgagccctctca--cagtgcaatgga--"/>
<sequence id="seq_Patr-DRB1_10:01:01:01"	taxon="Patr-DRB1_10:01:01:01"	totalcount="4"	value="ttgagcctaaggtgactgtgtatcctgcaaagacccagcccctgcagcaccacaacctcctggtctgctctgtgagtggtttctatccaggcagcattgaagtcaggtggttccggaacggccaggaagagaag---gctggggtggt---gtccacaggcctgatccagaatggagactggaccttccagactctggtgatgctggaaacagttcctcagagtggagaggtttacacctgccaagtggagcacccaagcgtgacgagccctctca--cagtggaatgga--"/>
<sequence id="seq_SLA-DRB3_01:01"	taxon="SLA-DRB3_01:01"	totalcount="4"	value="gtgagcc-agagtgacggtgtaccctgcaaagacccagcccctgcagcaccacaacctcctggtctgctctgtgactgggttctacccaggccacgtggaggtcaggtggttccggaatggccaggaagaggcg---gccggggtggt---ctccacaggcctgatccctaatggagactggaccttccagaccatggtgatgcttgaaacggttcctcagagtggagaggtctacagctgccgagtggagcaccccagcctgacgagccccgtca--cagtggaatgga--"/>
<sequence id="seq_Hosa-DRB1_14:01:01:01"	taxon="Hosa-DRB1_14:01:01:01"	totalcount="4"	value="tccatcctaaggtgactgtgtatccttcaaagacccagcccctgcagcactacaacctgctggtctgttctgtgagtggtttctatccaggcagcattgaagtcaggtggttccggaatggccaggaagagaag---actggggtggt---gtccacaggcctgatccacaatggagactggaccttccagaccctggtgatgctggaaacagttcctcggagtggagaggtttacacctgccaagtggagcacccaagcgtgacaagccctctca--cagtggaatgga--"/>
<sequence id="seq_Pite-DRB_NW_022298375.1:1443-7724"	taxon="Pite-DRB_NW_022298375.1:1443-7724"	totalcount="4"	value="tccaacctaaggtgactgtgtatcctgcaaagacccagcccctgcagcaccacaacctcctggtctgctctgtgaatggtttctatccaggcagcattgaagtcaggtggttccggaacggccaggaagagaag---gctggggtggt---gtccacaggcctgatccagaatggagactggaccttccagaccctggtgatgctggaaacagttcctcagagtggagaggtttacacctgccaagtggagcacccaagcgtgaccagccctctca--cagtggaatgga--"/>
<sequence id="seq_Chsa-DRB5_01:01"	taxon="Chsa-DRB5_01:01"	totalcount="4"	value="ttgagcctaaggtgactgtgtatccttcaaagacccagcccctgcagcaccacaacctcctggtctgctctgtgaacggtttctatccaggcagcattgaagtcaggtggttccggaacggccaggaagagaag---gctggggtggt---gtccacaggcctgatccacaatggagactggaccttccagattctggtgatgctggaaacagttcctcggagtggagaggtttacacctgccaagtggagcacccaagcgtaacaagccctctca--cagtggaatgga--"/>
<sequence id="seq_Chae-DRB1_07:02"	taxon="Chae-DRB1_07:02"	totalcount="4"	value="tccaacctaaggtgactgtgtatcctgcaaagacccagcccctgcagcaccacaacctcctggtctgctctgtgaacggtttctatccaggcagcattgaagtcaggtggttccgcaacagccaggaagagaag---gctggggtggt---gtccacaggcctgatccacaatggagactggaccttccagaccctggtgatgctggaaacagttcctcggagtg-------------------------------------------------------------------"/>
<sequence id="seq_Chae-DRB1_03:04"	taxon="Chae-DRB1_03:04"	totalcount="4"	value="tccaacctaaggtgactgtgtatcctgcaaagacccagcccctgcagcaccacaccctcctggtctgctctgtgaatggtttctatccaggcagcattgaagtcaggtggttccggaacggccaggaagagaag---gctggggtggt---gtccacaggcctgatccagaatggagactggaccttccagaccctggtgatgctggaaacagttcctcggagtg-------------------------------------------------------------------"/>
<sequence id="seq_Hosa-DRB1_07:03"	taxon="Hosa-DRB1_07:03"	totalcount="4"	value="tccatcctgaggtgactgtgtatcctgccaagactcagcccctgcagcaccacaacctcctggtctgctctgtgagtggtttctatccaggcagcattgaagtcaggtggttccggaacggccaggaagagaag---gctggggtggt---gtccacaggcctgatccagaatggagactggaccttccagaccctggtgatgctggaaacagttcctcggagtggagaagtttacacctgccaagtggagcacccaagtgtgatgagccctctca--cagtggaatgga--"/>
<sequence id="seq_Gogo-DRB1_10:02"	taxon="Gogo-DRB1_10:02"	totalcount="4"	value="ttgagcctaaggtgactgtgtatcctgcaaagacccagcccctgcagcaccacaacctcctggtctgctctgtgaatggtttctacccaggcagcatagaagtcaggtggttccggaacggccaggaagagaag---gctggggtggt---gtccacaggcctgatccagaatggagactggaccttccagaccctggtgatgctggaaacagttcctcggggtggagaggtttacacctgccaagtggagcacccaagcgtgacgagccctctca--cagtggaatgga--"/>
<sequence id="seq_Poab-DRB3_02:01"	taxon="Poab-DRB3_02:01"	totalcount="4"	value="tccaacctaaggtgactgtgtatccttcaaagacccagcccctgcagcaccacaacctgctggtctgctctgtgaatggtttctatccaggcagcattgaagtcaggtggttccggaacggccaggaagagaag---actggggtggt---gtccacaggcctgatccagaatggagactggaccttccagaccctggtgatgctggaaacagttcctcggagtggagaggtttacacctgccaagtggagcacccaagtgtgacaagccctctca--cagtggaatgga--"/>
<sequence id="seq_Cahi-DRB1_16:02:01"	taxon="Cahi-DRB1_16:02:01"	totalcount="4"	value="tggagcctgcagtgactgtgtatcctacaaagacccagcccctgcagcaccacaacctcctggtctgctctgtgaatggattctacccaggccacattgaagtcaggtggttccggaacggccacgaagaggag---gctggggtgat---ctccacaggcctgatccagaatggagactggaccttccagaccatggtgatgcttgaaacagttcctcagggtggagaggtctacacctgccaagtggagcaccccagccggacgagccctatca--cagtagagtgga--"/>
<sequence id="seq_Hosa-DRB1_13:02:01:01"	taxon="Hosa-DRB1_13:02:01:01"	totalcount="4"	value="tccatcctaaggtgactgtgtatccttcaaagacccagcccctgcagcaccacaacctcctggtctgttctgtgagtggtttctatccaggcagcattgaagtcaggtggttccggaatggccaggaagagaag---actggggtggt---gtccacaggcctgatccacaatggagactggaccttccagaccctggtgatgctggaaacagttcctcggagtggagaggtttacacctgccaagtggagcacccaagcgtgacaagccctctca--cagtggaatgga--"/>
<sequence id="seq_Mamu-DRB1_03:03:01:01"	taxon="Mamu-DRB1_03:03:01:01"	totalcount="4"	value="tccaacctaaggtgactgtgtatccttcaaagacccagcccctgcagcaccacaccctcctggtctgctctgtgaacggtttctatccaggcagcattgaagtcaggtggttccggaacggccaggaagagaag---gctggggtggt---gtccacaggcctgatccagaatggagactggaccttccagaccctggtgatgctggaaacagttcctcagagtggagaggtttacacctgccaagtggaacacccaagcgtgaccagccctctca--cagtggaatgga--"/>
<sequence id="seq_Mane-DRB_W001:03"	taxon="Mane-DRB_W001:03"	totalcount="4"	value="ttcaacctaaggtgactgtgtatcctgcaaagacccagcccctgcagcaccacaccctcctggtctgctctgtgaacggtttctatccaggcagcattgaagtcaggtggttccggaacggccaggaagagaag---gctggggtggt---gtccacaggcctgatccagaatggagactggaccttccagaccctggtgatgctggaaacagttcctcagagtggagaggtttacacctgccaagtggagcacccaagcgtgatgggccctctca--cagtgcaatgga--"/>
<sequence id="seq_Hosa-DRB1_08:08"	taxon="Hosa-DRB1_08:08"	totalcount="4"	value="tccatcctaaggtgactgtgtatccttcaaagacccagcccctgcagcaccacaacctcctggtctgttctgtgagtggtttctatccaggcagcattgaagtcaggtggttccggaatggccaggaagagaag---actggggtggt---gtccacaggcctgatccacaatggagactggaccttccagaccctggtgatgctggaaacagttcctcggagtggagaggtttacacctgccaagtggagcacccaagcgtgacaagccctctca--cagtggaatgga--"/>
<sequence id="seq_Ceim-DRB_XM_017522742.2"	taxon="Ceim-DRB_XM_017522742.2"	totalcount="4"	value="tccaacctaaggtgactgtgtatcctgcaaagacccagcccctgcagcaccacagcctcctggtctgctctgtgagtgggttctatccaggcagcattgaagtcaggtggttccggaacggccaggaagagaag---gctggggtggt---gtccacaggcctgatccagaatggagactggaccttccagaccctggtgatgctggaaacagttcctcagagtggagaggtttacacctgccaagtggagcacccaagcgtgatgagccctctca--cagtgcaatgga--"/>
<sequence id="seq_Popy-DRB_W116:01"	taxon="Popy-DRB_W116:01"	totalcount="4"	value="tccaacctaaggtgactgtgtatccttcaaagacccagcccctgcagcaccacaacctgctggtctgctctgtgaatggtttctatccaggcagcattgaagtcaggtggttccggaatggccaggaagagaag---actggggtggt---gtccacaggcctgatccagaatggagactggaccttccagaccctggtgatgctggaaacagttcctcggagtggagaggtttacacctgccaagtggaacacccaagtgtgacgagccctctca--cagtggaatgga--"/>
<sequence id="seq_Gogo-DRB3_01:01"	taxon="Gogo-DRB3_01:01"	totalcount="4"	value="tccatcctcaggtgactgtgtatcctgcaaagactcagcccctgcagcaccacaacctcctggtctgctctgtgagtggtttctatccaggcagcattgaagtcaggtggttccagaacggccaggaagagaag---gctggggtggt---gtccacgggcctgatccagaatggagactggaccttccagaccctggtgatgctagaaacagttcctcggagtggagaggtttatacctgccaagtggagcacccaagcgtaacgagccctctca--cagtggaatgga--"/>
<sequence id="seq_Hosa-DRB1_04:02:01"	taxon="Hosa-DRB1_04:02:01"	totalcount="4"	value="tctatcctgaggtgactgtgtatcctgcaaagacccagcccctgcagcaccacaacctcctggtctgctctgtgaatggtttctatccaggcagcattgaagtcaggtggttccggaacggccaggaagagaag---actggggtggt---gtccacaggcctgatccagaatggagactggaccttccagaccctggtgatgctggaaacagttcctcggagtggagaggtttacacctgccaagtggagcacccaagcctgacgagccctctca--cagtggaatgga--"/>
<sequence id="seq_Patr-DRB1_02:01:01:01"	taxon="Patr-DRB1_02:01:01:01"	totalcount="4"	value="tccaacctaaggtgactgtgtatcctgcaaagacccagcccctgcagcaccacaacctcctggtctgctctgtgagtggtttctatccaggcagcattgaagtcaggtggttcctgaatggccaggaagagaag---gctggggtggt---gtccacaggcctgatccagaatggagactggaccttccagaccctggtgatgctggaaacagttcctcggagtggagaggtttacacctgccaagtggagcacccaagcgtgacgagccctctca--cagtggaatgga--"/>
<sequence id="seq_Hosa-DRB1_01:02:01:01"	taxon="Hosa-DRB1_01:02:01:01"	totalcount="4"	value="ttgagcctaaggtgactgtgtatccttcaaagacccagcccctgcagcaccacaacctcctggtctgctctgtgagtggtttctatccaggcagcattgaagtcaggtggttccggaacggccaggaagagaag---gctggggtggt---gtccacaggcctgatccagaatggagattggaccttccagaccctggtgatgctggaaacagttcctcggagtggagaggtttacacctgccaagtggagcacccaagtgtgacgagccctctca--cagtggaatgga--"/>
<sequence id="seq_Hosa-DQB1_02:01:01:01"	taxon="Hosa-DQB1_02:01:01:01"	totalcount="4"	value="tggagcccacagtgaccatctccccatccaggacagaggccctcaaccaccacaacctgctggtctgctcggtgacagatttctatccagcccagatcaaagtccggtggtttcggaatgaccaggaggagaca---gctggcgttgt---gtccaccccccttattaggaatggtgactggaccttccagatcctggtgatgctggaaatgactccccagcgtggagacgtctacacctgccacgtggagcaccccagcctccagagccccatca--ccgtggagtggc--"/>
<sequence id="seq_BoLA-DRB3_016:01"	taxon="BoLA-DRB3_016:01"	totalcount="4"	value="tggaacctatagtgactgtgtatcctgcaaagacccagcccctgcagcaccacaacctcctggtctgctctgtgaacggtttctacccaggcaacattgaagtcaggtggttccggaatggccatgaagaggag---gctggggtgat---ctccacaggcctgatccagaatggagactggaccttccagaccatggtgatgcttgaaacagttcctcagagtggagaggtctacacctgccaagtggagcaccccagccagacaagccctatca--cagtagaatgga--"/>
<sequence id="seq_Popy-DRB_W113:01"	taxon="Popy-DRB_W113:01"	totalcount="4"	value="tccagcctaaggtgactgtgtatccttcaaagacccagcccctgcagcaccacaacctcctggtctgctctgtgagtggtttctatccaggcagcattgaagtcaggtggttccggaacggccaggaagagaag---gctggggtggt---gtccacaggcctgatccagaatggagactggaccttccagaccctggtgatgctggaaacagttcctcagagtggagaggtttacacctgccaagtggagcacccaagcgtgacaagccctctca--cagtggaatgga--"/>
<sequence id="seq_Otga-DRB_NW_003852426.1:c3566025-3555615"	taxon="Otga-DRB_NW_003852426.1:c3566025-3555615"	totalcount="4"	value="gggagcctaaggtgactgtgtatcctgcaaagacccagcccctgcagcaccacaacctcctggtctgctctgtgcatggtttctacccaggcaagattgaagtcaagtggttccggaatgaccaggaagagaag---gctggggtggt---ctccacaggcctgattcagaatggagactggaccttccagaccctggtgatgcttgaaatagttcctcagagtggagaggtttacacctgccaagtggagcatccgagcctgatgaatcctgtca--cagtggaatgga--"/>
<sequence id="seq_Mafa-DRB3_04:01"	taxon="Mafa-DRB3_04:01"	totalcount="4"	value="tccagcctaaggtgactgtgtatcctgcaaagacccagcccctgcagcaccacaacctcctggtctgctctgtgaatggtttctatccaggcagcattgaagtcaggtggttccggaacggccaggaagagaag---gctggggtggt---gtccacaggcctgatccagaatggagactggaccttccagaccctggtgatgctggaaacagttcctcagagtggagaggtttacacttgccaagtggagcacccaagcgtgacaagccctctca--cagtggaatgga--"/>
<sequence id="seq_Casy-DRB_NW_007252749.1:21802-34728"	taxon="Casy-DRB_NW_007252749.1:21802-34728"	totalcount="4"	value="ttctgcctaaggtaaccgtgtaccctacaaagacccagcccctgcaacaccacaacctcctggtctgctctgtgagtggtttctatccaggcaacatcgaagtcaagtggttccggaatggccaggaagaggag---gctggagtggt---ctccacaggcctgatccagaatggagactggacctaccagatcttagtgatgcttgaaacagttcctcagagtggagaggtgtacagctgtgaagtggggcacccaagtctgatgagccctgtca--cagtggaatgga--"/>
<sequence id="seq_SLA-DMB_01:01"	taxon="SLA-DMB_01:01"	totalcount="4"	value="agccgccgtctgtgcaagtggccaaaaccactccttttaacacgagggagtctgtgatgctggcctgctatgtgtggggcttctatccagctgatgtgatcatcacgtggaggaagaatgggcagccagtccttcctcatggcaaggc---ccatatgatcacccagcccaacggagactggacataccagaccgtctcccatttggctacaaccccctcttacggggacacctacacctgtgtggtggagcacattggggttcctgagcccatcc--ttcaggactgga--"/>
<sequence id="seq_Hosa-DRB1_11:04:01:01"	taxon="Hosa-DRB1_11:04:01:01"	totalcount="4"	value="tccatcctaaggtgactgtgtatccttcaaagacccagcccctgcagcaccacaacctcctggtctgttctgtgagtggtttctatccaggcagcattgaagtcaggtggttccggaatggccaggaagagaag---actggggtggt---gtccacaggcctgatccacaatggagactggaccttccagaccctggtgatgctggaaacagttcctcggagtggagaggtttacacctgccaagtggagcacccaagcgtgacaagccctctca--cagtggaatgga--"/>
<sequence id="seq_Hosa-DPB2_01:01:01"	taxon="Hosa-DPB2_01:01:01"	totalcount="4"	value="tccagcctagggtgaacatc-ccccctccaagaaggagccccggcagcaccacgacctgcttgtctaccacgtgacagatttctacccaggcagcattcaagtccgatgcttcctgaatggacaggaggaaaca---gctggggtcat---gtccaccaagctgatccgtaatgaagactggaccttccagatcctggagatgctggaaatgatcccccagcagggaaacatctacacctgccaagtgaagcaccccagcctggacagtcctgtca--ccgtggagtgga--"/>
<sequence id="seq_Patr-DRB3_01:02:01:01"	taxon="Patr-DRB3_01:02:01:01"	totalcount="4"	value="tccttcctaaggtgactgtgtatcctgcaaagacccagcccctgcagcaccacaacctcctggtctgctctgtgagtggtttctatccaggcagcattgaagtcaggtggttccagaacggccaggaagagaag---actggggtggt---gtccacgggcctgatccagaatggagactggaccttccagaccctggtgatgctagaaacagttcctcggagtggagaggtttacacctgccaagtggagcacccaagcgtaacgagccctctca--cagtggaatgga--"/>
<sequence id="seq_Patr-DRB5_03:11"	taxon="Patr-DRB5_03:11"	totalcount="4"	value="tccaccctaaggtgactgtgtatcctgcaaagacccagcccctgcagcaccacaacctcctggtctgctctgtgaatggtttctatccaggcagcattgaagtcaggtggttccggaatggccaggaagagaag---gctggggtggt---gtccacaggcctgatccagaatggagactggaccttccagattctggtgatgctggaaacagttcctcggagtggagaggtttacacctgccaagtggagcacccaagcgtgacgagccctctca--cagtggaatgga--"/>
<sequence id="seq_Hosa-DRB1_04:08:01:01"	taxon="Hosa-DRB1_04:08:01:01"	totalcount="4"	value="tctatcctgaggtgactgtgtatcctgcaaagacccagcccctgcagcaccacaacctcctggtctgctctgtgaatggtttctatccaggcagcattgaagtcaggtggttccggaacggccaggaagagaag---actggggtggt---gtccacaggcctgatccagaatggagactggaccttccagaccctggtgatgctggaaacagttcctcggagtggagaggtttacacctgccaagtggagcacccaagcctgacgagccctctca--cagtggaatgga--"/>
<sequence id="seq_Pite-DRB_NC_045438.1:c137218161-137205005"	taxon="Pite-DRB_NC_045438.1:c137218161-137205005"	totalcount="4"	value="tccaacctaaggtgactgtgtatccttcaaagacccagcccctgcagcaccacaacctcctggtctgctctgtgaacggtttctatccaggcagcattgaagtcaggtggttccggaacggccaggaagagaag---gctggggtggt---gtccacaggcctgatccacaatggagactggaccttccagaccctggtgatgctggaaacagttcctcggagtggagaggtttacacctgccaagtggagcacccaagtgtgaccagccctctca--cagtgcaatgga--"/>
<sequence id="seq_Chae-DRB5_01:01"	taxon="Chae-DRB5_01:01"	totalcount="4"	value="ttgagcctaaggtgactgtgtatccttcaaagacccagcccctgcagcaccacaacctcctggtctgctctgtgaacggtttctatccaggcagcattgaagtcaggtggttccggaacgcccaggaagagaag---gctggggtggt---gtccacaggcctgatccacaatggagactggaccttccagattctggtgatgctggaaacagttcctcggagtg-------------------------------------------------------------------"/>
<sequence id="seq_Malo-DRB3_04:01"	taxon="Malo-DRB3_04:01"	totalcount="4"	value="tccagcctaaggtgactgtgtatcctgcaaagacccagcccctgcagcaccacaacctcctggtctgctctgtgaatggtttctatccaggcagcattgaagtcaggtggttccggaacggccaggaagagaag---gctggggtggt---gtccacaggcctgatccagaatggagactggaccttccagaccctggtgatgctggaaacagttcctcagagtggagaggtttacacttgccaagtggagcacccaagcgtgacgagccctctca--cagtggaatgga--"/>
<sequence id="seq_Mamu-DPB1_01:01"	taxon="Mamu-DPB1_01:01"	totalcount="4"	value="tccagccgagggtgaacatcgccccctccaagaagggtcccttacagcaccacaacctgctcgtctgccatgtgacagatttctacccaggcagcattcaagtccgatggttcctgaatggacaggaggaaaca---actggggtcgt---gtccaccaacctgatccgtaatggagactggaccttccagatcctggtgatgctggaaatgaccccccagcagggagacgtctacacctgccaagtggagcaccccagcctggacagtcctgtca--ctgtggagtgga--"/>
<sequence id="seq_Chsa-DRB_W007:01"	taxon="Chsa-DRB_W007:01"	totalcount="4"	value="tccaacctaaggtgactgtgtatcctgcaaagacccagcctctgcagcaccacaacctcctggtctgctctgtgaacggtttctatccaggcaacattgaagtcaggtggttccggaacgaccaggaagagaag---gctggggtggt---gtccacaggcctgatccagaatggagactggaccttccagaccctggtgatgctggaaacagttcctcagagtggagaggtttacacctgccaagtggagcacccaagcatgatgagccctctca--cagtgcaatgga--"/>
<sequence id="seq_Hosa-DOB_01:01:01:01"	taxon="Hosa-DOB_01:01:01:01"	totalcount="4"	value="tgcaaccagaggtgacagtgtacccagagaggaccccactcctgcaccagcataatctgctgcactgctctgtgacaggcttctatccaggggatatcaagatcaagtggttcctgaatgggcaggaggagaga---gctggggtcat---gtccactggccctatcaggaatggagactggacctttcagactgtggtgatgctagaaatgactcctgaacttggacatgtctacacctgccttgtcgatcactccagcctgctgagccctgttt--ctgtggagtgga--"/>
<sequence id="seq_Leca-DQB_NC_059129.1:c42894268-42888781"	taxon="Leca-DQB_NC_059129.1:c42894268-42888781"	totalcount="4"	value="tggagcccacagtgaccgtctccccatccaggacagaggccctaaaccaccacaacatgctggtctgctcggtgacagatttctatccaggccagatcagagtccggtggttacggaatgaccaggaggagaca---gctggcgttgt---gtccaccccacttatcaggaatggggactggaccttccagatcctggtgatgttggaaatgactccacagcgaggagatgtctacacctgccacgtggagcaccccagcctccagagccccatca--ccgtggagtggt--"/>
<sequence id="seq_Hosa-DRB1_14:05:01:01"	taxon="Hosa-DRB1_14:05:01:01"	totalcount="4"	value="tccatcctaaggtgactgtgtatccttcaaagacccagcccctgcagcaccacaacctgctggtctgttctgtgagtggtttctatccaggcagcattgaagtcaggtggttccggaatggccaggaagagaag---actggggtggt---gtccacaggcctgatccacaatggagactggaccttccagaccctggtgatgctggaaacagttcctcggagtggagaggtttacacctgccaagtggagcacccaagcgtgacaagccctctca--cagtggaatgga--"/>
<sequence id="seq_Math-DRB_XR_007725230.1"	taxon="Math-DRB_XR_007725230.1"	totalcount="4"	value="ttgagcctaaggtaactgtgtatcctgcaaagacccagcccctgcagcaccacaacctcctggtctgctctgtgaatggtttctatccaggcagcactgaagtcaggtggttccggaacggccaggaagagaag---gctggggtggt---gtccacaggcctgatccagaatggagactggaccttccagaccctggtgatgctggaaacagttcctcggagtggagaggtttacacctgccaagtggagcacccaagcgtgaccagccctctca--cagtggaatgga--"/>
<sequence id="seq_SLA-DRB2_01:01"	taxon="SLA-DRB2_01:01"	totalcount="4"	value="ctgagcccacggtgacggtgtatcctgcaaagacccagcccctgcagcaccacaacctcctggtctgctctgtgaccgggttctacccaggccacgtggaggtcaggtggttccggaatggccaggaagaggcg---gcgggggtggt---ctccacaggcctgatccctaatggagactggaccttccagaccatggtgatgcttgaaacggttcctcagagtggagaggtctacagctgccgagtggagcaccccagcctgacgagccccgtca--cagtggaatgga--"/>
<sequence id="seq_Rano-DOb_n"	taxon="Rano-DOb_n"	totalcount="4"	value="tgcctccggaggtgacggtgtacccagagaggaccccattgctgcagcagcacaacctgttgctctgctctgtgacagacttctaccctggggacataagtgtcaggtggttccggaatgggcaggaggagagg---tccggggtcat---gtccactggccttgttaggaatggagactggaccttccagacgacggtaatgctggaaatgatcccagagcttggagacgtctacagttgccttgtggagcaccccggcctcctgagacctgttt--ctgtggcatggg--"/>
<sequence id="seq_Hosa-DRB1_08:03:02:01"	taxon="Hosa-DRB1_08:03:02:01"	totalcount="4"	value="tccatcctaaggtgactgtgtatccttcaaagacccagcccctgcagcaccacaacctcctggtctgttctgtgagtggtttctatccaggcagcattgaagtcaggtggttccggaatggccaggaagagaag---actggggtggt---gtccacaggcctgatccacaatggagactggaccttccagaccctggtgatgctggaaacagttcctcggagtggagaggtttacacctgccaagtggagcacccaagcgtgacaagccctctca--cagtggaatgga--"/>
<sequence id="seq_Sala-DRB1_03:01"	taxon="Sala-DRB1_03:01"	totalcount="4"	value="tccaacctaaggtgactgtgtatcctgcaaagacccagcccctgcagcaccacaacctcctggtctgctctgtgagtggtttctacccaggcagcattgaggtcaggtggttccggaacgaccaggaggagaag---gctggggtggt---gtccacaggcctgatccagaatggagactggaccttccagaccctggtgatgctggaaactgttcctcagagtggagaggtttacacctgccaagtggagcacgcaagcatgacgagccctctca--cagtgcaatgga--"/>
<sequence id="seq_Mafa-DRB1_10:02:01:01"	taxon="Mafa-DRB1_10:02:01:01"	totalcount="4"	value="tccaacctaaggtgactgtgtatcctgcaaagacccagcccctgcagcaccacaccctcctggtctgctctgtgaacggtttctatccaggcagcattgaagtcaggtggttccggaacggccaggaagagaag---gctggggtggt---gtccacaggcctgatccagaatggagactggaccttccagaccctggtgatgctggaaacagttcctcggagtggagaggtttacacctgccaagtggagcacccaagcgtgaccagccctctca--cagtggaatgga--"/>
<sequence id="seq_Hosa-DRB1_13:01:01:01"	taxon="Hosa-DRB1_13:01:01:01"	totalcount="4"	value="tccatcctaaggtgactgtgtatccttcaaagacccagcccctgcagcaccacaacctcctggtctgttctgtgagtggtttctatccaggcagcattgaagtcaggtggttccggaatggccaggaagagaag---actggggtggt---gtccacaggcctgatccacaatggagactggaccttccagaccctggtgatgctggaaacagttcctcggagtggagaggtttacacctgccaagtggagcacccaagcgtgacaagccctctca--cagtggaatgga--"/>
<sequence id="seq_Rano-DMb_n"	taxon="Rano-DMb_n"	totalcount="4"	value="gaacgccatctgtccaagtagcccaaaccgctccttttaacacaagggagcctgtgatgctggcctgctacgtctggggcttctatccggcggatgtgaccgtcgtgtggatgaagaacgggcagcttgttacttcccacagcaacaa---ggagaagacggctcagcctaatggggactggacataccagaccgtctcctacctagccttaaccccttcctactgggacatctacacctgcgtggtacagcacagcgggacccctgagcccatcc--gcgcgaactgga--"/>
<sequence id="seq_Cadr-DPB_XM_010994619.2"	taxon="Cadr-DPB_XM_010994619.2"	totalcount="4"	value="tcccacctaaagtgaacgtctccccctccaagaaggaggccctgcagccccacagcctgcttatctgccacgtgacagatttctatccaggccacattcaagtccgctggttcctgaatggacaggaggaaaca---gctggggttgt---ggccaccaacccgatccataatggagactggaccttccagctcctcgtgatgctggaaatgagccctcagcagggagacgtctacacctgccacgtggagcaccccagcctggacagacctgtca--ccgtggagtgga--"/>
<sequence id="seq_Leca-DOB_NC_059129.1:c42969297-42965140"	taxon="Leca-DOB_NC_059129.1:c42969297-42965140"	totalcount="4"	value="tgcaaccagaggtgacagtgtacccagagaggaccccgttcctgcaccagcacaatctgctgctctgctctgtgactggcttctacccaggggacatcaagatcaggtggttctggaatgggcaggaggagaga---gctggggtcgt---gtccactggccttgtcaggaatggagactggacctttcagactacggtgatgctggaaatgactcccgaacttggggatgtctatacctgccttgttgatcaccccagcctgcggagccctgtgt--ctgtggagtgga--"/>
<sequence id="seq_Mafa-DRB_W049:01:01:01"	taxon="Mafa-DRB_W049:01:01:01"	totalcount="4"	value="tccaacctaaggtgactgtgtatccttcaaagacccagcccctgcagcaccacaacctcctggtctgctctgtgaacggtttctatccaggcagcattgaagtcaggtggttccggaacggtcaggaagagaag---gctggggtggt---gtccacaggcctgatccagaatggagactggaccttccagaccctggtgatgctggaaacagttcctcagagtggagaggtttacacctgccaagtggagcacccaagcgtgaccagccctctca--cagtggaatgga--"/>
<sequence id="seq_Mafa-DRB5_03:01:01"	taxon="Mafa-DRB5_03:01:01"	totalcount="4"	value="ttgagcctaaggtgactatgtatccttcaaagacccagcccctgcagcaccacaccctcctggtctgctctgtgaacggtttctatccaggcagcattgaagtcaggtggttccggaacggccaggaagagaag---gctggggtggt---gtccacaggcctgatccagaatggagactggaccttccagattctggtgatgctggaaacagttcctcagagtggagaggtttacacctgccaagtggagcacccaagcgtaacgagccctatca--cagtggaatgga--"/>
<sequence id="seq_Hosa-DRB1_01:01:01:01"	taxon="Hosa-DRB1_01:01:01:01"	totalcount="4"	value="ttgagcctaaggtgactgtgtatccttcaaagacccagcccctgcagcaccacaacctcctggtctgctctgtgagtggtttctatccaggcagcattgaagtcaggtggttccggaacggccaggaagagaag---gctggggtggt---gtccacaggcctgatccagaatggagattggaccttccagaccctggtgatgctggaaacagttcctcggagtggagaggtttacacctgccaagtggagcacccaagtgtgacgagccctctca--cagtggaatgga--"/>
<sequence id="seq_Hosa-DRB1_12:02:01:01"	taxon="Hosa-DRB1_12:02:01:01"	totalcount="4"	value="tccatcctaaggtgactgtgtatccttcaaagacccagcccctgcagcaccacaacctcctggtctgttctgtgagtggtttctatccaggcagcattgaagtcaggtggttccggaatggccaggaagagaag---actggggtggt---gtccacgggcctgatccacaatggagactggaccttccagaccctggtgatgctggaaacagttcctcggagtggagaggtttacacctgccaagtggagcacccaagcgtgacaagccctctca--cagtggaatgga--"/>
<sequence id="seq_Chsa-DRB_XM_037995562.1"	taxon="Chsa-DRB_XM_037995562.1"	totalcount="4"	value="tccaacctaaggtgactgtgtatcctgaaaagacccagcccctgcagcaccacaccctcctggtctgctctgtgaacggtttctatccaggcagcattgaagtcaggtggttccggaacagccaggaagagaag---gctggggtggt---gtccacaggcctgatccacaatggagactggaccttccagaccctggtgatgctggaaacagttcctcggagtggagaggtttacacctgccaagtggagcacccaagtgtgatggaccctctca--cagtggaatgga--"/>
<sequence id="seq_Mamu-DQB1_06:01"	taxon="Mamu-DQB1_06:01"	totalcount="4"	value="tggagcccacagtgaccatctccccgtccaggacagaggccctcaaccaccacaacctgctggtctgctcggtgacagatttctatccaggccagatcaaagtccggtggtttcggaacaatcaggaggagaca---gtcggcgttgt---gtccacccccctcattaggaacggtgactggaccttccagatcctggtgatgctggaaatgactccccagcgtggagacgtctacacctgccacgtggagcaccctagcctccagagccccatca--ccgtggagtggc--"/>
<sequence id="seq_Cocr-DRB_NW_004567102.1:c717553-702543"	taxon="Cocr-DRB_NW_004567102.1:c717553-702543"	totalcount="4"	value="ttgagcccacagtgactgtgtatcctaccaaggcctcatccctgcagcaccacagcctcctggtctgctttgtgaatggtttctatccaggccaaattgaagtcaagtggttccggaatggccaggaggaggta---gctgggatcat---ttccacaggcctgattcaaaatggagagtgggccttccaggtcctggtgatgcttgaaacaatgcctcagagtggagaggtctacacctgccatgtggagcacccaagcctgacgagccctatca--cagtggagtgga--"/>
<sequence id="seq_Hosa-DRB7_01:01:01"	taxon="Hosa-DRB7_01:01:01"	totalcount="4"	value="tccaacctaaggtgactgtgtatccttcaaaagaccagcccctgcagcaccacaacctcctggtctgctctgtgagtggtttctatccaggcagcattgaagtcaggtggttccagaatggccaggaagagaag---gctggggtggt---gtccacaggcctgatccagaatggagactggaccttccagaccctggtgatgctggaaacagttcctcagaatgcagaggtttacacctgtcaactggagcacccaagcatgatgagccttctcatgcagtggaatgga--"/>
<sequence id="seq_Mamu-DRB_W003:05:01:01"	taxon="Mamu-DRB_W003:05:01:01"	totalcount="4"	value="tccaacctaaggtgactgtgtatcctgcaaagacccagcccctgcagcaccacaccctcctggtctgctctgtgaacggtttctatccaggcagcattgaagtcaggtggttccggaacggccaggaagagaag---gctggggtggt---gtccacaggcctgatccagaatggagactggaccttccagaccctggtgatgctggaaacagttcctcagagtggagaggtttacacctgccaagtggagcacccaagcgtgaccagccctctca--cagtggagtgga--"/>
<sequence id="seq_Hosa-DMB_01:01:01:01"	taxon="Hosa-DMB_01:01:01:01"	totalcount="4"	value="ggccaccatctgtgcaagtagccaaaaccactccttttaacacgagggagcctgtgatgctggcctgctatgtgtggggcttctatccagcagaagtgactatcacgtggaggaagaacgggaagcttgtcatgcctcacagcagtgc---gcacaagactgcccagcccaatggagactggacataccagaccctctcccatttagccttaaccccctcttacggggacacttacacctgtgtggtagagcacattggggctcctgagcccatcc--ttcgggactgga--"/>
<sequence id="seq_Thge-DRB_XM_025382051.1"	taxon="Thge-DRB_XM_025382051.1"	totalcount="4"	value="ttgagcctaaggtgactgtgtatccttcaaagacccagcctctgcagcaccacaacctcctggtctgctctgtgaacggtttctatccaggcagcattgaagtcaggtggttccggaacggccaggaagagaag---gctggggtggt---gtccacaggcctgatccagaatggagactggaccttccagattctggtgatgctggaaacagttcctcggagtggagaggtttacacctgccaagtggagcacccaagcgtaacgagccctatca--cagtggaatgga--"/>
<sequence id="seq_Ovar-DRB1_08:06"	taxon="Ovar-DRB1_08:06"	totalcount="4"	value="tggagcctatagtgactgtgtatcctgcaaagacccagcccctgcagcaccacaacctcctggtctgctctgtgaatggattctacccaggccacattgaagtcaggtggttccggaacggccacgaagaggag---gctggggtgat---ctccacaggcctgatccagaatggagactggaccttccagaccatggtgatgcttgaaacagttcctcagagtggagaggtctacacctgccaagtggatcaccccagccggacgagccctatca--cagtggaatgga--"/>
<sequence id="seq_Hosa-DRB1_16:02:01:01"	taxon="Hosa-DRB1_16:02:01:01"	totalcount="4"	value="tccaacctaaggtgactgtatatccttcaaagacccagcccctgcagcaccacaacctcctggtctgctctgtgagtggtttctatccaggcagcattgaagtcaggtggttcctgaacggccaggaagagaag---gctgggatggt---gtccacaggcctgatccagaatggagactggaccttccagaccctggtgatgctggaaacagttcctcgaagtggagaggtttacacctgccaagtggagcacccaagcgtgacaagccctctca--cagtggaatgga--"/>
<sequence id="seq_SLA-DOB1_01:01"	taxon="SLA-DOB1_01:01"	totalcount="4"	value="tgcaaccggaggtgacagtgcatccggagaggaccccgtccctgcagctccgcaacctgctgctttgctctgtgacagggttctacccaggggccatcgagatcaggtggttccggaacgggcaggagcagaga---gagggggtcct---ggccactggcctcgtcaggaatggagactggacctttcagacagtggtgatgctggaaatgactcctgagcttggggacgtctacacctgccttgttgatcatcccagcctgctgagccccgttt--ctgtggagtgga--"/>
<sequence id="seq_Hosa-DRB5_01:01:01:01"	taxon="Hosa-DRB5_01:01:01:01"	totalcount="4"	value="ttgagcctaaggtgactgtgtatcctgcaaggacccagaccctgcagcaccacaacctcctggtctgctctgtgaatggtttctatccaggcagcattgaagtcaggtggttccggaacagccaggaagagaag---gctggggtggt---gtccacaggcctgattcagaatggagactggaccttccagaccctggtgatgctggaaacagttcctcgaagtggagaggtttacacctgccaagtggagcacccaagcgtgacgagccctctca--cagtggaatgga--"/>
<sequence id="seq_Hosa-DRB3_01:01:02:01"	taxon="Hosa-DRB3_01:01:02:01"	totalcount="4"	value="tccatcctcaggtgactgtgtatcctgcaaagacccagcccctgcagcaccacaacctcctggtctgctctgtgagtggtttctatccaggcagcattgaagtcaggtggttccggaacggccaggaagagaag---gctggggtggt---gtccacgggcctgatccagaatggagactggaccttccagaccctggtgatgctagaaacagttcctcggagtggagaggtttacacttgccaagtggagcacccaagcgtaacgagcgctctca--cagtggaatgga--"/>
<sequence id="seq_Caja-DQB_XM_008994221.3"	taxon="Caja-DQB_XM_008994221.3"	totalcount="4"	value="tggagcctacagtgaccatctccccaaccaggacagaggccctcaaccaccacaacctgctggtctgctccgtgacagatttctatccaggccagatcaaagtccggtggtttcggaatgaccaggaggagtca---gcaggtgttgt---gtccacctccctcattaggaatggcgactggaccttccagattctggtgatgctggaaatcactccccagcgtggggacatctacacctgccatgtggagcaccccagcctccagagccccatca--ccgtggagtggc--"/>
<sequence id="seq_Mafa-DOB_01:04:03:01"	taxon="Mafa-DOB_01:04:03:01"	totalcount="4"	value="tgcaaccagaggtgacagtgttcccagagaggaccgcactcctgcaccagcataatctgctgcactgctctgtgacgggcttctatccaggggacatcaagatcaggtggttcctgaatgggcaggaggagaga---gctggggtcat---gtccactggccttatcgggaatggagactggacctttcagactgtggtgatgctagaaatgactcctgaacttggagatgtctacacctgccttgtccatcactccagcctactgagccccgttt--ctgtggagtgga--"/>
<sequence id="seq_Leca-DMB_NC_059129.1:c43075689-43065811"	taxon="Leca-DMB_NC_059129.1:c43075689-43065811"	totalcount="4"	value="ggccaccaactgtgcaagtagctcaaaccactccttttaacacgagggagcctgtgatgctggcctgctacgtgtggggcttctatccagccgatgtgaccatcacgtggtggaagaatgggcagcctgtcaccccccacaacagtgc---acagaagacttcccagcccaatggagactggacatatcagaccctgtcccatttagctctaaccccctcttacggggacacctacacctgtgtagtggagcacattggggctcctgagcccatcc--ttcaggactgga--"/>
<sequence id="seq_Eqca-DRB2_004:01"	taxon="Eqca-DRB2_004:01"	totalcount="4"	value="ttgcgcctacagtcactgtgtatcctgcaaagacccagcccctgcagcaccacaacctcctcgtctgctctgtgaatggtttctatccaggccacatcgaagtcaggtggctccggaacagccaggaagaggag---gctggagtcat---ctccacaggcctgatccgtaatggagactggaccttccagaccatggtgatgcttgagacagttcctcagagtggagaggtctacacctgccaagtggagcacccaagtctgacgaaccctgtca--cagtggaatgga--"/>
<sequence id="seq_Mamu-DRB1_03:06:01:01"	taxon="Mamu-DRB1_03:06:01:01"	totalcount="4"	value="tccaacctaaggtgactgtgtatcctgcaaagacccagcccctgcagcaccacaccctcctggtctgctctgtgaacagtttctatccaggcaccattgaagtcaggtggttccggaacggccaagaagagaag---actggggtggt---gtccacaggcctgatccagaatggagactggaccttccagaccctggtgatgctggaaacagttcctcggagtggagaggtttacacctgccaagtggagcacccaagcgtgacgagccctctca--cagtggaatgga--"/>
<sequence id="seq_Cahi-DRB1_01:01:01"	taxon="Cahi-DRB1_01:01:01"	totalcount="4"	value="tggagcctacagtgactgtgtatcctgcaaagacccagcccctgcagcaccacaacctcctggtctgctctgtgaatggattctacccaggccacattgaagtcaggtggttccggaacagccatgaagaggag---gctggagtgat---ctccacaggcctgatccagaatggagactggaccttccagaccatggtgatgcttgaaacagttcctcacagtggagaggtctacacctgccaagtggagcaccccagccggacgagccctatca--cagtagaatgga--"/>
<sequence id="seq_Caja-DRB_W012:01:01"	taxon="Caja-DRB_W012:01:01"	totalcount="4"	value="tccaacctaaggtgactgtgtatcctgcaaagacccagcccctgcagcgccacaacctcctggtctgctctgtgagtggtttctatccaggcagcattgaagtcaggtggttccggaacgaccaggaggagaag---actggggtggt---gtccacaggcctgatccacaatggagactggactttccagaccctggtgatgctggaaacacttcctcagagtggagaggtttacatctgccaagtggagcacccaagcgtgaccagccctctca--cagtgcaatgga--"/>
<sequence id="seq_Hosa-DPB1_01:01:01:01"	taxon="Hosa-DPB1_01:01:01:01"	totalcount="4"	value="tccagcctaaggtgaacgtttccccctccaagaaggggcccctgcagcaccacaacctgcttgtctgccacgtgacagatttctacccaggcagcattcaagtccgatggttcctgaatggacaggaggaaaca---gctggggtcgt---gtccaccaacctgatccgtaatggagactggaccttccagatcctggtgatgctggaaatgaccccccagcagggagacgtctacatctgccaagtggagcacaccagcctggacagtcctgtca--ccgtggagtgga--"/>
<sequence id="seq_Hosa-DRB4_03:01N"	taxon="Hosa-DRB4_03:01N"	totalcount="4"	value="tccaacctaaggtgactgtgtatccttcaaagacccagcccctgcagcaccacaacctcctggtctgctctgtgaatggtttctatccaggcagcattgaagtcaggtggttccggaacagccaggaagagaag---gctggggtggt---gtccacaggcctgatccagaatggagactggaccttccagaccctggtgatgctggaaacagttcctcggagtggagaggtttacacctgccaagtggagcatccaagcatgatgagccctctca--cggtgcaatgga--"/>
<sequence id="seq_Mamu-DRB_W002:01:01:01"	taxon="Mamu-DRB_W002:01:01:01"	totalcount="4"	value="tccaacctaaggtgactgtgtatcctgcaaagacccagcccctgcagcaccacaccctcctggtctgctctgtgagtggtttctatccaggcagcattgaagtcaggtggttccggaacggccaggaagagaag---gctggggtggt---gtccacaggcctgatccagaatggagactggaccttccagaccctggtgatgctggaaacagttcctcagagtggggaggtttacacctgccaagtggagcacccaagcgtgatgagccctctca--cagtggaatgga--"/>
<sequence id="seq_Chsa-DRB_XR_005239432.1"	taxon="Chsa-DRB_XR_005239432.1"	totalcount="4"	value="tccaacctaaggtgactgtgtatcctgcaaagacccagcccctgcagcaccacaccctcctggtctgctctgtgagtggtttctatccaggcagcattgaagtcaggtggttccggaatggccaggaagagaag---gctggggtggt---gtccgcaggcctgatacacaatggagactggaccttccagaccctggtgatgctggaaacagttcctcggagtggagaggtttacacctgccaagtggagcacccaagcgtgatgagccctctca--cagtgcaatgga--"/>
<sequence id="seq_Mamu-DRB1_04:06:01"	taxon="Mamu-DRB1_04:06:01"	totalcount="4"	value="tccaacctaaggtgactgtgtatcctgcaaagacccagcccctgaagcaccacaacctcctggtctgctctgtgaacggtttctatccaggcagcattgaagtcaggtggttccggaacggccaggaagagaag---gctggggtggt---gtccacaggcctaatccagaatggagactggaccttccagaccctggtgatgctggaaacagttcctcggagtggagaggtttacacctgccaagtggagcacccaagcgtgatgagccctctca--cagtggaatgga--"/>
<sequence id="seq_Patr-DRB7_01:01:01:01N"	taxon="Patr-DRB7_01:01:01:01N"	totalcount="4"	value="tccaacctaaggtgactgtgtatccttcaaaagaccagcccctgcagcaccacaacctcctggtctgctctgtgagtggtttctatccaggcggcattgaagtcaggtggttccagaatggccaggaagagaag---gctgggatggt---gtccacaggcctgatccagaatggagactggaccttccagaccctggtgatgctggaaacagttcctcagaatgcagaggtttacacctgtcaactggagcacccaagcatgatgagccttctcatgcagtggaatgga--"/>
<sequence id="seq_Hosa-DRB4_01:03:01:01"	taxon="Hosa-DRB4_01:03:01:01"	totalcount="4"	value="tccaacctaaggtgactgtgtatccttcaaagacccagcccctgcagcaccacaacctcctggtctgctctgtgaatggtttctatccaggcagcattgaagtcaggtggttccggaacggccaggaagagaag---gctggggtggt---gtccacaggcctgatccagaatggagactggaccttccagaccctggtgatgctggaaacagttcctcggagtggagaggtttacacctgccaagtggagcatccaagcatgatgagccctctca--cggtgcaatgga--"/>
<sequence id="seq_Aona-DRB_W109:01"	taxon="Aona-DRB_W109:01"	totalcount="4"	value="tccaacctaaggtgactgtgtatcctgcaaagacccagcccctgcagcaccacaacctcctggtctgctctgtgagtgggttctatccaggcagcattgaagtcaggtggttccggaacggccaggaagagaag---gctggggtggt---gtccacaggcctgatccacaatggagactggaccttccagaccctggtgatgctggaaacagttcctcagagtggagaggtttacacctgccaagtggagcacccaagcgtgatgacccctctca--cagtgcaatgga--"/>
<sequence id="seq_Hosa-DRB1_11:03:01"	taxon="Hosa-DRB1_11:03:01"	totalcount="4"	value="tccatcctaaggtgactgtgtatccttcaaagacccagcccctgcagcaccacaacctcctggtctgttctgtgagtggtttctatccaggcagcattgaagtcaggtggttccggaatggccaggaagagaag---actggggtggt---gtccacaggcctgatccacaatggagactggaccttccagaccctggtgatgctggaaacagttcctcggagtggagaggtttacacctgccaagtggagcacccaagcgtgacaagccctctca--cagtggaatgga--"/>
<sequence id="seq_Hosa-DRB1_09:01:02:01"	taxon="Hosa-DRB1_09:01:02:01"	totalcount="4"	value="tccatcctgaggtgactgtgtatcctgccaagactcagcccctgcagcaccacaacctcctggtctgctctgtgagtggtttctatccaggcagcattgaagtcaggtggttccggaacggccaggaagagaag---gctggggtggt---gtccacaggcctgatccagaatggagactggaccttccagaccctggtgatgctggaaacagttcctcggagtggagaagtttacacctgccaagtggagcacccaagtgtgatgagccctctca--cagtggaatgga--"/>
<sequence id="seq_Chae-DRB_W006:01"	taxon="Chae-DRB_W006:01"	totalcount="4"	value="tccaacctaaggtgactgtgtatcctgcaaagacccagcccctgcagcaccacaccctcctggtctgctctgtgaacggtttctacccaggcagcattgaagtcaggtggttccggaacggccaggaagagaag---gctggggtggt---gtccacgggcctgatgcagaatggagactggaccttccagaccctggtgatgctggaaacagttcctcagagtg-------------------------------------------------------------------"/>
<sequence id="seq_Ceat-DRB_NW_012003702.1:3647-31400"	taxon="Ceat-DRB_NW_012003702.1:3647-31400"	totalcount="4"	value="tccatcctgaggtgactgtgtatcctgcagagacccagccactgcagcaccgcaacctcctggtctgctctgtgagtggtttctatccaggcagcattgaagtcaggtggttctggaacggccagaaagagaag---gctggggtggt---ctccacaggcctgatctgcagtggagactagaccttccagaccctggtgatgcttgaaacagttcttcagagtggagaggtttacacctgccaagtggagcacccaagcatgacgagccctctca--cagtgcaatgga--"/>
<sequence id="seq_Hosa-DRB1_12:01:01:01"	taxon="Hosa-DRB1_12:01:01:01"	totalcount="4"	value="tccatcctaaggtgactgtgtatccttcaaagacccagcccctgcagcaccacaacctcctggtctgttctgtgagtggtttctatccaggcagcattgaagtcaggtggttccggaatggccaggaagagaag---actggggtggt---gtccacgggcctgatccacaatggagactggaccttccagaccctggtgatgctggaaacagttcctcggagtggagaggtttacacctgccaagtggagcacccaagcgtgacaagccctctca--cagtggaatgga--"/>
<sequence id="seq_Aona-DRB3_06:02:02"	taxon="Aona-DRB3_06:02:02"	totalcount="4"	value="tccaacctaaggtgactgtgtatcctgcaaagacccagcccctgcagcaccacaacctcctggtctgctctgtgagtggtttctatccaggcagcattgaagtcaggtggttccggaacaaccaggaagagaaa---gctggggtggt---gtccacaggcctgatccacaatggagactggaccttccagaccctggtgatgctggaaacagttcctcagagtggagaggtttacacctgccaagtggagcacccaagcgtgacgacccctatca--cagtgcaatgga--"/>
<sequence id="seq_Caja-DRB1_03:01"	taxon="Caja-DRB1_03:01"	totalcount="4"	value="tccaacctaaggtgactgtgtatcctgcaaaggcccagcccctgcagcaccacaacctcctggtctgctctgtgagtgggttctatccaggcagcattgaagtcaggtggttccggaacgaccaggaggagaag---actggggtggt---gtccacaggcctgatccagaatggagactggaccttccagaccctggtgatgctggaaacacttcctcagagtggagaggtttacacctgccaagtggagcacccaagcgtgaccagccctctca--cagtgcaatgga--"/>
<sequence id="seq_Casy-DRB_NW_007252212.1:c120196-101097"	taxon="Casy-DRB_NW_007252212.1:c120196-101097"	totalcount="4"	value="ttcagcctaaggtgactgtgtatcctgcaaagacccagaccctgcaacaccacaacctcctggtctgctctgtgagtggtttctatccaggcaacatcgaagtcaggtggttccggaacggccaggaagaggag---gctggggtaat---ctccacaggcctgatccagaatggagactggacctaccagatcctggtgatgcttgaaacagttcctctgagtggagaggtttacagctgtgaagtggggcacccaagcctgatgagccctgaca--cagtggaatgga--"/>
<sequence id="seq_SLA-DRB1_01:01"	taxon="SLA-DRB1_01:01"	totalcount="4"	value="ctgagcccacggtgacggtgtatcctgcaaagacccagcccctgcagcaccacaacctcctggtctgctctgtgaccgggttctacccaggccacgtggaggtcaggtggttccggaatggccaggaagaggcg---gccggggtggt---ctccacaggcctgatccctaatggagactggaccttccagaccatggtgatgcttgaaacggttcctcagagtggagaggtctacagctgccgagtggagcaccccagcctgacgagccccgtca--cagtggaatgga--"/>
<sequence id="seq_Leca-DPB_XM_045541814.1"	taxon="Leca-DPB_XM_045541814.1"	totalcount="4"	value="tccagcctaaagtgaatgtctccccctccaagaaggggcccctgcagcaccacaacctgcttgtctgccacgtgacagatttctacccaggcaacattcaagtccggtggttcctcaatggacaggaggaaaca---gctggggtcgt---gtccaccaacctgatccggaacggagactggaccttccagatcctggtgatgctggaaatgaccccccagcagggagatgtctacacctgccaagtggagcaccccagcctggacagtcctgtca--ccgtgcagtgga--"/>
<sequence id="seq_SLA-DQB1_01:01"	taxon="SLA-DQB1_01:01"	totalcount="4"	value="tgcaacctacagtgactatctccccatccaaggcagaggctctaaaccaccacaacctgctggtctgtgcggtgacagatttctatccaagccaggtgaaagtccagtggttccggaatggccaggaggagaca---gctggcgttgt---gtccactcctcttattaggaacggagactggacctaccaggtgctcgtgatgctagagatgaatctccagcgaggagatgtctacacctgccgcgtggagcactccagcctccagagccccatct--tggtggagtggc--"/>
<sequence id="seq_Rhro-DRB_NC_044552.1:c26108111-26094754"	taxon="Rhro-DRB_NC_044552.1:c26108111-26094754"	totalcount="4"	value="tccaacctaaggtgactgtgtatcctgaaaagacccagcccctgcagcaccacaacctcctggtctgctctgtgaacggtttctatccaggcagtattgaagtcaggtggttccggaacggtcaggaagagaag---gctggggtggt---gtccacaggcctgatccagaatggagactggaccttccagaccctggtgatgctggaaacagttcctcagagtggagaggtttacacctgccaagtggagcacccaagcgtggcgagccctctca--cagtggaatgga--"/>
<sequence id="seq_Chae-DRB_W007:02"	taxon="Chae-DRB_W007:02"	totalcount="4"	value="tccaacctaaggtgactgtgtatcctgcaaagacccagcctctgcagcaccacaacctcctggtctgctctgtgaacggtttctatccaggcaacattgaagtcaggtggttccggaacgaccaggaagagaag---gctggggtggt---gtccacaggcctgatccagaatggagactggaccttccagaccctggtgatgctggaaacagttcctcggagtg-------------------------------------------------------------------"/>
<sequence id="seq_Gogo-DRB1_03:07"	taxon="Gogo-DRB1_03:07"	totalcount="4"	value="tccaccctaaggtgactgtgtatccttcaaagacccagcccctgcagcaccacaacctcctggtctgctctgtgaatggtttctatccaggcagcattgaagtcaggtggttccggaatggacaggaagagaag---actggggtggt---gtccacaggcctgatccagaatggagactggaccttccagaccctggtgatgctggaaacagttcctcagaatggagaggtttacacctgccaagtggagcacccaagtgtgacgagccctctca--cagtggaatgga--"/>
<sequence id="seq_Mamu-DRB3_04:05:01:01"	taxon="Mamu-DRB3_04:05:01:01"	totalcount="4"	value="tccagcctaaggtgactgtgtatcctgcaaagacccagcccctgcagcaccacaacctcctggtctgctctgtgaatggtttctatccaggcagcattgaagtcaggtggttccggaacggccaggaagagaag---gctgggctggt---gtccacaggcctgatccagaatggagactggaccttccagaccctggtgatgctggaaacagttcctcagagtggagaggtttacacttgccaagtggagcacccaagcgtgacgagccctctca--cagtggaatgga--"/>
<sequence id="seq_Mafa-DMB_03:02:01:01"	taxon="Mafa-DMB_03:02:01:01"	totalcount="4"	value="ggccaccatctgtgcaagtagcccaaaccactccttttaacacgagggagcctgtgatgctggcctgctatgtgtggggcttctatccagcagatgtgaccatcacgtggatgaagaacgggaatcttgtcatccctcacggcagtgg---ccagaagacggcccagcccaatggagactggacgtaccagaccctctcctatttagccttaaccccctcttacggggacacctacacctgtgtggtggagcacattggggctcctgagcccatcc--ttcgggactgga--"/>
<sequence id="seq_Hosa-DRB1_11:02:01:01"	taxon="Hosa-DRB1_11:02:01:01"	totalcount="4"	value="tccatcctaaggtgactgtgtatccttcaaagacccagcccctgcagcaccacaacctcctggtctgttctgtgagtggtttctatccaggcagcattgaagtcaggtggttccggaatggccaggaagagaag---actggggtggt---gtccacaggcctgatccacaatggagactggaccttccagaccctggtgatgctggaaacagttcctcggagtggagaggtttacacctgccaagtggagcacccaagcgtgacaagccctctca--cagtggaatgga--"/>
<sequence id="seq_Caja-DRB_W016:20"	taxon="Caja-DRB_W016:20"	totalcount="4"	value="tacaacctaaggtgactgtgtatcctgcaaagacccagcccctgcagcaccacaacctcctggtctgctctgtgagtggtttctatccaggcagcattgaagtcaggtggttccggaatgatcaggaagagaag---gctggggtggt---gtccacaggcctgatccagaatggagactggaccttccagaccctggtgatgctggaaacagttcctcagagtggagaggtttatatctgccaagtggagcacccaagcgtgaccagccctctca--cagtgcaatgga--"/>
<sequence id="seq_Rano-Db2_n"	taxon="Rano-Db2_n"	totalcount="4"	value="---------aggtgaccgtgtacccttcaaagacgcagcccctggaataccacaacctcctggtctgctctgtgagtgacttctaccctggcaccattgaaatcagatggttccggaatggtgaggaggaaaag---actggagtcgt---gtccaccgacctgatctctaatggagactggacctaccagaccctggtgatgctggagacggttcctcagggtggagaggtttacacctgccaggtggagcatcccagcctgaccagccctgtca--gagtggagtgga--"/>
<sequence id="seq_Malo-DRB1_03:01"	taxon="Malo-DRB1_03:01"	totalcount="4"	value="tccaacctaaggtgactgtgtatcctgcaaagacccagcccctgcagcaccacaacctcctggtctgctctgtgaacggtttctatccaggcagcattgaagtcaggtggttccggaacggccaggaagagaag---gctggggtggt---gtccacaggcctgatccacaatggagactggaccttccagaccctggtgatgctggaaacagttcctcggagtggagaggtttacacctgccaagtggagcacccaagtgtgatggaccctctca--cagtggaatgga--"/>
<sequence id="seq_Hosa-DRB8_01:01"	taxon="Hosa-DRB8_01:01"	totalcount="4"	value="tccatcctaaggtgactgtgtatcctttaaagacccagcccctgcagcaccacaacctcctggtctgctctgtgagtggtttctgtccagccagcattgaagtcaggtggttccggaacggccaggaagagaag---gctggggtggt---gtccacaggcctgatccagaatggagactggaccttccagacactgatgatgctggaaacagttcctcagagtggagaggtttacacctgccaagtggagcatccaagcatgatgagccctctca--cggtgcaatgga--"/>
<sequence id="seq_Hosa-DRB1_04:01:01:01"	taxon="Hosa-DRB1_04:01:01:01"	totalcount="4"	value="tctatcctgaggtgactgtgtatcctgcaaagacccagcccctgcagcaccacaacctcctggtctgctctgtgaatggtttctatccaggcagcattgaagtcaggtggttccggaacggccaggaagagaag---actggggtggt---gtccacaggcctgatccagaatggagactggaccttccagaccctggtgatgctggaaacagttcctcggagtggagaggtttacacctgccaagtggagcacccaagcctgacgagccctctca--cagtggaatgga--"/>
<sequence id="seq_Papa-DRB_NC_048245.1:c32174945-32161609"	taxon="Papa-DRB_NC_048245.1:c32174945-32161609"	totalcount="4"	value="ttgagcctaaggtgactgtgtatcctgcaaagacccagcccctgcagcaccacaacctcctggtctgctctgtgagtggtttctatccaggcagcattgaagtcaggtggttccggaacggccaggaagagaag---gctggggtggt---gtccacaggcctgatccagaatggagactggaccttccagactctggtgatgctggaaacagttcctcggagtggagaggtttacacctgccaagtggagcacccaagcgtgacgagccctctca--cagtggaatgga--"/>
<sequence id="seq_Poab-DRB1_08:01"	taxon="Poab-DRB1_08:01"	totalcount="4"	value="tccaacctaaggtgactgtgtatccttcaaagacccagcccctgcagcaccacaacctgctggtctgctctgtgagtggtttctatccaggcagcattgaagtcaggtggttccggaatggccaggaagagaag---actggggtggt---gtccacaggcctgatccagaatggagactggaccttccagaccctggtgatgctggaaacagttcctcggagtggagaggtttacacctgccaagtggagcacccaagtgtgacgagccctctca--cagcagaatgga--"/>
<sequence id="seq_Hosa-DRB1_03:02:01:01"	taxon="Hosa-DRB1_03:02:01:01"	totalcount="4"	value="tccatcctaaggtgactgtgtatccttcaaagacccagcccctgcagcaccacaacctcctggtctgttctgtgagtggtttctatccaggcagcattgaagtcaggtggttccggaatggccaggaagagaag---actggggtggt---gtccacaggcctgatccacaatggagactggaccttccagaccctggtgatgctggaaacagttcctcggagtggagaggtttacacctgccaagtggagcacccaagcgtgacaagccctctca--cagtggaatgga--"/>
<sequence id="seq_Malo-DRB_W002:01"	taxon="Malo-DRB_W002:01"	totalcount="4"	value="tccaacctaaggtgactgtgtatcctgcaaagacccagcccctgcagcaccacaccctcctggtctgctctgtgagtggtttctatccaggcagcattgaagtcaggtggttccggaacggccaggaagagaag---gctggggtggt---gtccacaggcctgatccagaatggagactggaccttccagaccctggtgatgctggaaacagttcctcagagtggggaggtttacacctgccaagtggagcacccaagcgtgatgagccctctca--cagtggaatgga--"/>
<sequence id="seq_Mamu-DRB5_03:01:01:01"	taxon="Mamu-DRB5_03:01:01:01"	totalcount="4"	value="ttgagcctaaggtgactatgtatccttcaaagacccagcccctgcagcaccacaccctcctggtctgctctgtgaacggtttctatccaggcagcattgaagtcaggtggttccggaacggccaggaagagaag---gctggggtggt---gtccacaggcctgatccagaatggagactggaccttccagattctggtgatgctggaaacagttcctcagagtggagaggtttacacctgccaagtggagcacccaagcgtaacgagccctatca--cagtggaatgga--"/>
<sequence id="seq_Saap-DRB_XM_032272368.1"	taxon="Saap-DRB_XM_032272368.1"	totalcount="4"	value="tccaacctcaggtgactgtgtatcctgcaaagacccagcccctgcagcaccacagcctcctggtctgctctgtgagtgggttctatccaggcagcattgaagtcaggtggttccggaacggccaggaagagaag---gctggggtggt---gtccacaggcctgatccagaatggagactggaccttccagaccctggtgatgctggaaacagttcctcagagtggagaggtttacacctgccaagtggagcacccaagcgtgatgagccctatca--cagtgcaatgga--"/>
<sequence id="seq_Mamo-DPB_XM_046464516.1"	taxon="Mamo-DPB_XM_046464516.1"	totalcount="4"	value="tccagcctaaagtacatgtgtcaccctccaagaaggggtccctgcagcaccacgacctgcttgtctgccacgtgacagatttctacccaggcaacattgaagtccgatggttcctgaatggacaggaagaaaca---gctgggattgt---ggccaccgacctgatccataatggagactggaccttccagatcatggtgatgctggagatgacccccaaacagggagatgtctacacctgccacgtggagcaccccagcctgaacagtcctgtca--ctgtggagtgga--"/>
<sequence id="seq_Hosa-DRB5_02:02:01"	taxon="Hosa-DRB5_02:02:01"	totalcount="4"	value="ttgagcctaaggtgactgtgtatcctgcaaggacccagaccctgcagcaccacaacctcctggtctgctctgtgaatggtttctatccaggcagcattgaagtcaggtggttccggaacggccaggaagagaag---gctggggtggt---gtccacaggcctgattcagaatggagactggaccttccagattctggtgatgctggaaacagttcctcggagtggagaggtttacacctgccaagtggagcacccaagcgtgacgagccctctca--cagtggaatgga--"/>
<sequence id="seq_Mamu-DRB1_04:04:01:01"	taxon="Mamu-DRB1_04:04:01:01"	totalcount="4"	value="tccaacctaaggtgactgtgtatcctgcaaagacccagcccctgcagcaccacaccctcctggtctgctctgtgaacggtttctatccaggcagcgttgaagtcaggtggttccggaacggccaggaagagaag---gctggggtggt---gtccacaggcctgatccagaatggagactggaccttccagaccctggtgatgctggaaacagttcctcggagtggagaggtttacacctgccaagtggagcacccaagtgtgaccagccctctca--cagtggaatgga--"/>
<sequence id="seq_Sala-DRB_W076:01"	taxon="Sala-DRB_W076:01"	totalcount="4"	value="tccaacctaaggtgactgtgtatcctgcaaagacccagcccctgcagcaccacaacctcctggtctgctctgtgagtggtttctacccaggcagcattgaggtcaggtggttccggaacgaccaggaggagaag---gctggggtggt---gtccacaggcctgatccagaatggagactggaccttccagaccctggtgatgctggaaactgttcctcagagtggagaggtttacatctgccaagtggagcacgcaagtgtgacgaaccctctca--cagtgcaatgga--"/>
<sequence id="seq_Hosa-DRB1_09:20"	taxon="Hosa-DRB1_09:20"	totalcount="4"	value="tccatcctgaggtgactgtgtatcctgccaagactcagcccctgcagcaccacaacctcctggtctgctctgtgagtggtttctatccaggcagcattgaagtcaggtggttccggaacggccaggaagagaag---gctggggtggt---gtccacaggcctgatccagaatggagactggaccttccagaccctggtgatgctggaaacagttcctcggagtggagaagtttacacctgccaagtggagcacccaagtgtgatgagccctctca--cagtggaatgga--"/>
<sequence id="seq_Hosa-DRB3_03:03"	taxon="Hosa-DRB3_03:03"	totalcount="4"	value="tccatcctcaggtgactgtgtatcctgcaaagacccagcccctgcagcaccacaacctcctggtctgttctgtgagtggtttctatccaggcagcattgaagtcaggtggttccggaatggccaggaagagaag---actggggtggt---gtccacaggcctgatccataatggagactggaccttccagaccctggtgatgctagaaacagttcctcggagtggagaggtttacacttgccaagtggagcacccaagcgtaacgagccctctca--cagtggaatgga--"/>
<sequence id="seq_Mane-DRB1_03:02"	taxon="Mane-DRB1_03:02"	totalcount="4"	value="tccaacctaaggtgactgtgtatccttcaaagacccagcccctgcagcaccacaccctcctggtctgctctgtgaacggtttctatccaggcagcattgaagtcaggtggttccggaacggccaggaagagaag---gctggggtggt---gtccacaggcctgatccagaatggagactggaccttccagaccctggtgatgctggaaacagttcctcagagtggagaggtttacacctgccaagtggaacacccaagcgtgaccagccctctca--cagtggaatgga--"/>
<sequence id="seq_Ocpr-DRB_XM_004590445.1"	taxon="Ocpr-DRB_XM_004590445.1"	totalcount="4"	value="ttgtgccacaggtgactgtgtatcctgccaaaacccagcccctgcagcaccacaacctcctggtgtgtgcagtgactggtttctacccaggcaacatccaggtgcgatggttccgcaatggggaggaagaggag---gctggggtggt---gtccacaggcctgatccggaatggagactggacgttccagaccctggtgatgctggagacggttcctgagagtggagaggtttatagctgccatgtggagcacctgagcgtgagcagcccaatca--ttgtggaatgga--"/>
<sequence id="seq_Hosa-DRB1_16:01:01:01"	taxon="Hosa-DRB1_16:01:01:01"	totalcount="4"	value="tccaacctaaggtgactgtatatccttcaaagacccagcccctgcagcaccacaacctcctggtctgctctgtgagtggtttctatccaggcagcattgaagtcaggtggttcctgaacggccaggaagagaag---gctgggatggt---gtccacaggcctgatccagaatggagactggaccttccagaccctggtgatgctggaaacagttcctcgaagtggagaggtttacacctgccaagtggagcacccaagcgtgacaagccctctca--cagtggaatgga--"/>
<sequence id="seq_Sala-DRB_W077:01"	taxon="Sala-DRB_W077:01"	totalcount="4"	value="tccaacctaaggtgactgtgtatcctgcaaagacccagcccctgcagcaccacaacctcctggtctgctctgtgagtggtttctacccaggcagcattgaggtcaagtggttccggaacgaccaggaggagaag---gctggggtggt---gtccacaggcctgatccacaatggagactggacattccagacgctggtgatgctggaaactgttcctcagagtggagaggtttacatctgccaagtggagcacgcaagcatgacgagccctctca--cagtgcaatgga--"/>
<sequence id="seq_Gava-DRB_NW_007768077.1:c4865-2637"	taxon="Gava-DRB_NW_007768077.1:c4865-2637"	totalcount="4"	value="ttgagcctacagtgactgtgtatcctatgaagacccagccattgcagcatcacaacctcctggtctgctctgtggatggtttctatccaggcaacattgaagtcaggtggttccggaatggccagaaagaggaa---actggggtggt---ctccacaggcctgattcagaatggagactggacctaccagaccctggtgatgcttgaaacggttcctcagagtggagaggtttacacctgccaagtgacgcacacgagccggatgagccctatca--cggtggaatgga--"/>
<sequence id="seq_Aona-DRB1_03:30"	taxon="Aona-DRB1_03:30"	totalcount="4"	value="tccaacctaaggtgactgtatatcctgcaaagacccagcccttgcagcaccacaacctcctggtctgctctgtgagtggtttctatccaggcagcattgaagtcaggtggttccggaacgaccaggaagagaag---gctggggtggt---gtccacaggcctgatccagaatggagactggaccttccagaccctggtgatgctggaaacagttcctcagagtggagaggtttacacctgccaagtggagcacccaagtgtgacgacccctatca--cagtgcaatgga--"/>
<sequence id="seq_Aona-DRB1_03:31"	taxon="Aona-DRB1_03:31"	totalcount="4"	value="tccaacctaaggtgactgtgtatcctgcaaagacccagcccctgcagcaccacaacctcctggtctgctctgtgagtggtttctatccaggcagcattgaagtcaggtggttccggaacaaccaggaagagaag---gctggggtggt---gtccacaggcctgatccacaatggagactggaccttccagaccctggtgatgctggaaacagttcctcagagtggagaggtttacacctgccaagtggagcacccaagcatgacgacccctctca--cagtgcaatgga--"/>
<sequence id="seq_Epfu-DRB_XM_008157400.2"	taxon="Epfu-DRB_XM_008157400.2"	totalcount="4"	value="ctgcgcctacagtgaccgtgttcccggccaagacccagcgcctgcagcaccacaacctcctggtctgctccgtgaacggcttctacccgggccccatcgaggtccgctggctgcgggacggccgggaagagcag---gccggggtggt---gtccacgggcctgatccggaacggggactggaccttccagatgctggtgatgctggaaacagtgccccggagcggggaggtctacacctgccacgtgcagcaccccagcagctccagcccggtca--ccgtggaatgga--"/>
<sequence id="seq_Trfr-DRB_NW_022680913.1:c48240-35041"	taxon="Trfr-DRB_NW_022680913.1:c48240-35041"	totalcount="4"	value="tccaacctaaggtgactgtgtatccttcaaagacccagcccctgcagcaccacaacctcctggtctgctctgtgaacggtttctatccaggcagtattgaagtcaggtggttccggaacggtcaggaagagaag---gctggggtggt---gtccacaggcctgatccacaatggagactggaccttccagaccctggtgatgctggaaacagttcctcggagtggagaggtttacacctgccaagtggagcacccaagcgtgatgagccctctca--cagtggaatgga--"/>
<sequence id="seq_Gogo-DRB5_05:01"	taxon="Gogo-DRB5_05:01"	totalcount="4"	value="ttgagcctaaggtgactgtgtatcctgcaaggacccagaccctgcagcaccacaacctcctggtctgctctgtgaatggtttctatccaggcagcattgaagtcaggtggttccggaacggccaggaagagaag---gctggggtggt---gtccacaggcctgattcagaatggagactggaccttccagattctggtgatgctggaaacagttcctcggagtggagaggtttacacctgccaagtggagcacccaagcatgacgagccctctca--cagtggaatgga--"/>
<sequence id="seq_Gogo-DRB5_01:01"	taxon="Gogo-DRB5_01:01"	totalcount="4"	value="ttgagcctaaggtgactgtgtatcctgcaaggacccagaccctgcagcaccacaacctcctggtctgctctgtgaatggtttctatccaggcagcattgaagtcaggtggttccggaacggccaggaagagaag---gctggggtggt---gtccacaggcctgattcagaatggagactggaccttccagattctggtgatgctggaaacagttcctcagagtggagaggtttacacctgccaagtggagcacccaagcgtgacgatccctctca--cagtggaatgga--"/>
<sequence id="seq_Mamu-DRB4_01:02"	taxon="Mamu-DRB4_01:02"	totalcount="4"	value="tccaacctaaggtgactgtgtatccttcaaagacccagcccctgcagcaccacaacctcctggtctgctctgtgaacggtttctatccaggcagcattgaagtcaggtggttccggaacggtcaggaagagaag---gctggggtggt---gtccacaggcctgatccagaatggagactggaccttccagaccctggtgatgctggaaacagttcctcagagtggagagctttacacctgccaagtggagcacccaagcgtgaccagccctctca--cagtggaatgga--"/>
<sequence id="seq_Poab-DRB_W114:01"	taxon="Poab-DRB_W114:01"	totalcount="4"	value="tccaacctaaggtgactgtgtatcctgaaaaggcccagcccctgcagcaccacaacctcctggtctgctctgtgagtggtttctatccaggcagcattgaagtcaggtggttccggaatggccaggaagagaag---actggggtggt---gtccacaggcctgatccagaatggagactggacattccagaccctggtgatgctggaaacagttcctcggagtggagaggtttacacctgccaagtggagcacccaagcatgacaagccctctca--cagtggaatgga--"/>
<sequence id="seq_Hosa-DRB1_15:02:01:02"	taxon="Hosa-DRB1_15:02:01:02"	totalcount="4"	value="tccaacctaaggtgactgtatatccttcaaagacccagcccctgcagcaccacaacctcctggtctgctctgtgagtggtttctatccaggcagcattgaagtcaggtggttcctgaacggccaggaagagaag---gctgggatggt---gtccacaggcctgatccagaatggagactggaccttccagaccctggtgatgctggaaacagttcctcgaagtggagaggtttacacctgccaagtggagcacccaagcgtgacaagccctctca--cagtggaatgga--"/>
<sequence id="seq_Ovca-DRB1_02:01:01"	taxon="Ovca-DRB1_02:01:01"	totalcount="4"	value="tggagcctatagtgactgtgtatcctgcaaagacccagcccctgcagcgccacaacctcctggtctgctctgtgaatggattctacccaggccacattgaagtcaggtggttccggaacggccacgaagaggag---gctggggtgat---ctccacaggcctgatccagaatggagactggaccttccagaccatggtgatgcttgaaacagttcctcagagtggagaggtctacacctgccaagtggatcaccccagccggacgagccctatca--cagtggaatgga--"/>
<sequence id="seq_Ecte-DRB_XM_045294890.1"	taxon="Ecte-DRB_XM_045294890.1"	totalcount="4"	value="tggagcctgtggtgagtgtgtatcctgccaagactcagcccctgcagcaccacaacctcctggtgtgctccgtgaatggtttctatccaggccacattgaagtcagatggttccgcaatggcaaggaagagaag---gctggggttgt---gtccacaggcctgatccagaatggagactggaccttccagatgctggtgatgctggaagtcattcctcagagtggagaggtttacagctgccaagtggagcacccgagcctgaccagccctgtca--ccgtggagtgga--"/>
<sequence id="seq_Caja-DQB1_23:01"	taxon="Caja-DQB1_23:01"	totalcount="4"	value="tggagcctacagtgatcatctctccatccaagacagaggccctcaatcaccacaacctgctggtctgctccgtgacagatttctatccaggccagatcaaagtccggtggtttcggaatgaccaggagcagaca---gccggtattgt---gtccactccccttatcaggaatggtgactggaccttccagattctagtgatgctggaaatgactccccagcgtggagacgtctacacctgccacgtggagcaccccagcctccagagccccatca--ccgtggagtggc--"/>
<sequence id="seq_Caja-DPB1_27:01"	taxon="Caja-DPB1_27:01"	totalcount="4"	value="tccagcctaaggtgaacgtctccccatccaagaaagggcccttgcaacaccacaacctgcttgtctgccacgtgacagatttctacccgggcagcattcaagtccgatggttcctgaatggacaggaggaaaca---gctggggttgt---gtccaccaacctgatccgtaatggagactggaccttccagatcctggtgatgctagaaatgatgccccagcagggagacgtctacacctgccaagtggagcaccccagtctggacagtcctgtca--ccgtggagtgga--"/>
<sequence id="seq_Hosa-DRB1_08:06:01:01"	taxon="Hosa-DRB1_08:06:01:01"	totalcount="4"	value="tccatcctaaggtgactgtgtatccttcaaagacccagcccctgcagcaccacaacctcctggtctgttctgtgagtggtttctatccaggcagcattgaagtcaggtggttccggaatggccaggaagagaag---actggggtggt---gtccacaggcctgatccacaatggagactggaccttccagaccctggtgatgctggaaacagttcctcggagtggagaggtttacacctgccaagtggagcacccaagcgtgacaagccctctca--cagtggaatgga--"/>
<sequence id="seq_SLA-DRB5_01:01"	taxon="SLA-DRB5_01:01"	totalcount="4"	value="tcaagcccacagtgacggtgtaccctgcaaagacccagcccctgcagcaccacaacctcctggtctgctctgtgaccgggttctacccaggccacgtggaggtcaggtggttccggaatggccaggaagaggcg---gcgggggtggt---ctccacaggcctgatccctaatggagactggaccttccagaccatggtgatgcttgaaacggttcctcagagtggagaggtctacagctgccgagtggagcaccccagcctgacgagccccgtca--cagtggaatgga--"/>
<sequence id="seq_Hosa-DRB1_08:01:01:01"	taxon="Hosa-DRB1_08:01:01:01"	totalcount="4"	value="tccatcctaaggtgactgtgtatccttcaaagacccagcccctgcagcaccacaacctcctggtctgttctgtgagtggtttctatccaggcagcattgaagtcaggtggttccggaatggccaggaagagaag---actggggtggt---gtccacaggcctgatccacaatggagactggaccttccagaccctggtgatgctggaaacagttcctcggagtggagaggtttacacctgccaagtggagcacccaagcgtgacaagccctctca--cagtggaatgga--"/>
<sequence id="seq_Caja-DMB_NC_048386.1:c37941038-37933532"	taxon="Caja-DMB_NC_048386.1:c37941038-37933532"	totalcount="4"	value="ggccaccatctgtgcaagtagcccgaaccactccttttaacacgagggagcctgtgatgctggcctgctacgtgtggggcttttatccagcagatgtgatcatcacgtggaggaagaacgggaagcctgtcattcctcatagcagcgc---ccagaagactgcccagcccaatggagactggacataccagaccctctctcatttagccttaaccccctcttacggggacatctacacctgtgtggtggagcacattggggctcctgagcccatcc--ttcaggactgga--"/>
<sequence id="seq_Popy-DRB1_08:01"	taxon="Popy-DRB1_08:01"	totalcount="4"	value="tccaacctaaggtgactgtgtatccttcaaagacccagcccctgcagcaccacaacctgctggtctgctctgtgaatggtttctatccaggcagcattgaagtcaggtggttccggaatggccaggaagagaag---actggggtggt---gtccacaggcctgatccagaatggagactggaccttccagaccctggtgatgctggaaacagttcctcggagtggagaggtttacacctgccaagtggagcacccaagtgtgacgagccctctca--cagcagaatgga--"/>
<sequence id="seq_Poab-DRB5_01:01"	taxon="Poab-DRB5_01:01"	totalcount="4"	value="ttgagcctaaggtgactgtgtatcctgcaaagacccagaccctgcagcaccacaacctgctggtctgctctgtgagtggtttctatccagacagcattgaagtcaggtggttccggaacggccaggaagagaaa---actggggtggt---gtccacaggcctgatccagaatggagactggactttccagattctggtgatgctggaaacagttcctcggagtggagaggtttacacctgccaagtggagcacccaagcgtgacgagccctctca--cagtggaatgga--"/>
<sequence id="seq_Poab-DRB5_01:02"	taxon="Poab-DRB5_01:02"	totalcount="4"	value="ttgagcctaaggtgactgtgtatcctgcaaagacccagaccctgcagcaccacaacctcctggtctgctctgtgaatggtttctatccagacagcattgaagtcaggtggttccggaacggccaggaagagaag---actggggtggt---gtccacaggcctgatccagaatggagactggactttccagattctggtgatgctggaaacagttcctcggagtggagaggtttacacctgccaagtggagcacccaagcgtgacgagccctctca--cagtggaatgga--"/>
<sequence id="seq_Rhro-DRB_NC_044552.1:c26153554-26139373"	taxon="Rhro-DRB_NC_044552.1:c26153554-26139373"	totalcount="4"	value="tccaacctaaggtgactgtgtatccttcaaagacccagcccctgcagcaccacaacctcctggtctgctctgtgaatggtttctatccaggcagcattgaagtcaggtggttccggaacggccaggaagagaag---gctggggtggt---gtccacaggcctgatccagaatggagactggaccttccagaccctggtgatgctggaaacagttcctcagagtggagaggtttacacctgccaagtggagcacccaagcgtggcgagccctctca--cagtggaatgga--"/>
<sequence id="seq_Poab-DRB_NW_019939309.1:c96247-94037"	taxon="Poab-DRB_NW_019939309.1:c96247-94037"	totalcount="4"	value="-----------------atgtatcctgcaaaaacccagcccctgcctcacagcaacctcctggtctgctgtgtgagtggtttctatccaggcagcattgaagtcaggtggttccggaatggtcaggaagagaag---gctgtggtggt---ctccataggcctgatccataatggagactggaccttccagaccctggtgatgctggaaacagttcctcagagtagagaggtttatacctgccaaatggagcatccaagcgtgatgagccctctca--cagtgcaatgga--"/>
<sequence id="seq_Trfr-DRB_NW_022680760.1:c66864-53668"	taxon="Trfr-DRB_NW_022680760.1:c66864-53668"	totalcount="4"	value="tccaacctaaagtgactgtgtatccttcaaagacccagcccctacagcaccacaccctcctggtctgctctgtgaacggtttctatccaggcagtattgaagtcaggtggttccggaacggtcaggaagagaag---gctggggtggt---gtccacaggcctgatccacaatggagactggaccttccagaccctggtgatgctggaaacagttcctcggagtggagaggtttacacctgccaagtggagcacccaagcgtgatgagccctctca--cagtggaatgga--"/>
<sequence id="seq_Patr-DRB1_07:02"	taxon="Patr-DRB1_07:02"	totalcount="4"	value="tccatcctgaggtgactgtgtatcctgccaagactcagcccctgcagcaccacaacctcctggtctgctctgtgagtggtttctatccaggcagcattgaagtcaggtggttccggaacggccaggaagagaag---gctggggtggt---gtccacaggcctgatccagaatggagactggaccttccagaccctggtgatgctggaaacagttcctcggagtggagaagtttacatctgccaagtggagcacccaagtgtgatgagccctctca--cagtgcaatgga--"/>
<sequence id="seq_Leca-DRB_NC_059129.1:c42816156-42804972"	taxon="Leca-DRB_NC_059129.1:c42816156-42804972"	totalcount="4"	value="ttgagcctaaggtgaccgtgtatcctgcaaagactcagcccctgcagcaccacaacctcctggtctgctctgtgaatggtttctatcccggcaacattgaagtcaagtggctccggaatggccgggaagaggag---gctgcggtggtctcctccacaggcctgatccagaatggagactggaccttccagaccctggtgatgcttgaaatagttccccagagtggagaggtttacacctgccaagtggagcacccaagccgcatgagccccatca--cagtggaatgga--"/>
<sequence id="seq_Eqca-DRB1_007:02"	taxon="Eqca-DRB1_007:02"	totalcount="4"	value="ttgagcctacagtcactgtgtatcctgcaaagacgcagcccctgcagcaccacaacctcctcgtctgctctgtgaatggtttctatccaggccacattgaagtcagatggttccggaatggccaggaagaggag---gctggggtcgt---ctccacaggcctgatccgtaatggagactggaccttccagaccatggtgatgcttgagacagttcctcagagtggagaggtctacacctgccaagtggagcacccaagtctgacgagccctgtca--cagtggaatgga--"/>
<sequence id="seq_Hosa-DRB1_11:01:01:01"	taxon="Hosa-DRB1_11:01:01:01"	totalcount="4"	value="tccatcctaaggtgactgtgtatccttcaaagacccagcccctgcagcaccacaacctcctggtctgttctgtgagtggtttctatccaggcagcattgaagtcaggtggttccggaatggccaggaagagaag---actggggtggt---gtccacaggcctgatccacaatggagactggaccttccagaccctggtgatgctggaaacagttcctcggagtggagaggtttacacctgccaagtggagcacccaagcgtgacaagccctctca--cagtggaatgga--"/>
<sequence id="seq_Patr-DRB1_03:08"	taxon="Patr-DRB1_03:08"	totalcount="4"	value="tccaccctaaggtgactgtgtatccttcaaagacccagcccctgcagcaccacaacctcctggtctgctctgtgaatggtttctatccaggcagcattgaagtcaggtggttccggaatggacaggaagagaag---actggggtggt---gtccacaggcctgatccagaatggagactggaccttccagaccctggtgatgctggaaacagttcctcggagtggagaggtttacacctgccaagtggagcacccaagtgtgacgagccctctca--cagtggaatgga--"/>
<sequence id="seq_Gogo-DRB_W008:02"	taxon="Gogo-DRB_W008:02"	totalcount="4"	value="tccatcctcaggtgactgtgtatccttcaaagacccagcccctgcagcaccacaatcttctagtctgctctgtgagtggtttctatccaggcagcattgaagtcaggtggttccggaacggccaggaagagaag---actggggtggt---gtccacgggcctgatccagaatggcgactggaccttccagaccctggtgatgctggaaacagttcctcggagtggagaggtttatacctgccaagtggagcacccaagcgtaacgagccctctca--cagtggaatgga--"/>
<sequence id="seq_Hosa-DRB1_04:05:01:01"	taxon="Hosa-DRB1_04:05:01:01"	totalcount="4"	value="tctatcctgaggtgactgtgtatcctgcaaagacccagcccctgcagcaccacaacctcctggtctgctctgtgaatggtttctatccaggcagcattgaagtcaggtggttccggaacggccaggaagagaag---actggggtggt---gtccacaggcctgatccagaatggagactggaccttccagaccctggtgatgctggaaacagttcctcggagtggagaggtttacacctgccaagtggagcacccaagcctgacgagccctctca--cagtggaatgga--"/>
<sequence id="seq_Patr-DRB4_02:01:01:01"	taxon="Patr-DRB4_02:01:01:01"	totalcount="4"	value="tccaccctaaggtgactgtgtatccttcaaagacccagcccctgcagcaccacaacctcctggtctgctctgtgagtggtttctatccaggcagcattgaagtcaggtggttccggaacggccaggaagagaag---actggggtggt---gtccacaggcctgatccagaatggagactggaccttccagaccctggtgatgctggaaacagttcctcggagtggagaggtttacacctgccaagtggagcacccaagcatgatgagccctctca--cagtggaatgga--"/>
<sequence id="seq_Poab-DRB_W118:01"	taxon="Poab-DRB_W118:01"	totalcount="4"	value="tccaacctaaggtgactgtgtatccttcaaagacccagcccctgcagcaccacaacctgctggtctgctctgtgaatggtttctatccaggcagcattgaagtcaggtggttccggaacggccaggaagagaag---actggggtggt---gtccacaggcctgatccagaatggagactggaccttccagaccctggtgatgctggaaacagttcctcggagtggagaggtttacacctgccaagtggagcacccaagtgtgacaagccctctca--cagtggaatgga--"/>
<sequence id="seq_Mane-DRB5_01:03"	taxon="Mane-DRB5_01:03"	totalcount="4"	value="ttcagcctaaggtaactgtgtatcctgcaaagacccaggccctgcagcaccacaccctcctggtctgctctgtgaacggtttctatccaggcagcattgaagtcaggtggttccgaaatggccaggaagagaag---gctggggtggt---gtccacaggcctgatccag--------------------------------------------------------------------------------------------------------------------------"/>
<sequence id="seq_Hosa-DRB1_15:01:01:01"	taxon="Hosa-DRB1_15:01:01:01"	totalcount="4"	value="tccaacctaaggtgactgtatatccttcaaagacccagcccctgcagcaccacaacctcctggtctgctctgtgagtggtttctatccaggcagcattgaagtcaggtggttcctgaacggccaggaagagaag---gctgggatggt---gtccacaggcctgatccagaatggagactggaccttccagaccctggtgatgctggaaacagttcctcgaagtggagaggtttacacctgccaagtggagcacccaagcgtgacaagccctctca--cagtggaatgga--"/>
<sequence id="seq_Hosa-DRB4_02:01N"	taxon="Hosa-DRB4_02:01N"	totalcount="4"	value="tccaacctaaggtgactgtgtatccttcaaagacccagcccctgcagcaccacaacctcctggtctgctctgtgaatggtttctatccaggcagcattgaagtcaggtggttccggaacagccaggaagagaag---gctggggtggt---gtccacaggcctgatccagaatggagactggaccttccagaccctggtgatgctggaaacagttcctcggagtggagaggtttacacctgccaagtggagcatccaagcatgatgagccctctca--cggtgcaatgga--"/>
<sequence id="seq_Hosa-DRB2_01:01"	taxon="Hosa-DRB2_01:01"	totalcount="4"	value="tccaacctaaggggactatgtatcctgcaaagacccagcccctgcctcacagcaacctcctggtctgctgtgtgagtggtttctatccaggcagcattgaagtcaggtggttccggaatggtcaggaagagaag---gctgcggtggt---ctccataggcctgatccagaatggagactggactttccagaccctggtgatgctggaaacagttcctcggagtggag--------------------gagcatccaagcatgacgagccctctca--cagtgcaatgga--"/>
<sequence id="seq_Mamu-DRB1_07:03:02"	taxon="Mamu-DRB1_07:03:02"	totalcount="4"	value="tccaacctaaggtgactgtgtatcctgcaaagacccagcccctgcagcaccacaccctcctggtctgctctgtgaacggtttctatccaggcagcattgaagtcaggtggttccggaacggtcaggaagagaag---gctggggtggt---gtccacaggcctgatccagaatggagactggaccttccagaccctggtgatgctggaaacagttcctcggagtggagaggcttacacctgccaagtggagcacccaagcgtgaccagccctctca--cagtggaatgga--"/>
<sequence id="seq_Patr-DRB3_07:02:01:01"	taxon="Patr-DRB3_07:02:01:01"	totalcount="4"	value="tccatcctcaggtgactgtgtatcctgcaaagacccagcccctgcagcaccacaacctcctggtctgctctgtgaatggtttctatccaggcagcattgaagtcaggtggttccggaatggccaggaagagaag---gctggggtggt---gtccacgggcctgatccagaatggagactggaccttccagaccctggtgatgctagaaacagttcctcggagtggagaggtttacacctgccaagtggagcacccaagcgtaacgagccctctca--cagtggaatgga--"/>
<sequence id="seq_BoLA-DRB3_027:03"	taxon="BoLA-DRB3_027:03"	totalcount="4"	value="tggagcctacagtgactgtgtatcctgcaaagactcagcccctgcagcaccacaacctcctggtctgctctgtgaacggtttctacccaggccacattgaagtcaggtggttccggaacggccatgaagaggag---gctggggtgat---ctccacaggcctgatccagaatggagactggaccttccagaccatggtgatgcttgaaacagttcctcagagtggagaggtctacacctgccaagtggatcaccccaagcggacgagccctatca--cagtagaatgga--"/>
<sequence id="seq_Mimu-DRB_NC_033665.1:c4556325-4552914"	taxon="Mimu-DRB_NC_033665.1:c4556325-4552914"	totalcount="4"	value="ttgagcctaaggtgaccgtgtatcctgcgaagactcagcccctgcagcgccacaacctcctggtctgctccgtgaacggtttctatccaggcagcattgaagtcaagtggctccggaacggccgggaggaggag---gccgcggtggtctcctccacaggcctgatccggaacggagactggaccttccagaccctggtgatgctcgagacagttcctcagagtggagaggtttacacctgccacgtggagcaccccagccgcacgagccctgtct--cggtggaatgga--"/>
<sequence id="seq_Hosa-DRB1_03:01:01:01"	taxon="Hosa-DRB1_03:01:01:01"	totalcount="4"	value="tccatcctaaggtgactgtgtatccttcaaagacccagcccctgcagcaccataacctcctggtctgttctgtgagtggtttctatccaggcagcattgaagtcaggtggttccggaatggccaggaagagaag---actggggtggt---gtccacaggcctgatccacaatggagactggaccttccagaccctggtgatgctggaaacagttcctcggagtggagaggtttacacctgccaagtggagcacccaagcgtgacaagccctctca--cagtggaatgga--"/>
<sequence id="seq_SLA-DRB4_01:01"	taxon="SLA-DRB4_01:01"	totalcount="4"	value="tcaagcccacagtgacggtgtaccctgcaaagacccagcccctgcagcaccacaacctcctggtctgctctgtgaccgggttctacccaggccacgtggaggtcaggtggttccggaatggccaggaagaggcg---gcgggggtggt---ctccacaggcctgatccctaatggagactggaccttccagaccatggtgatgcttgaaacggttcctcagagtggagaggtctacagctgccgagtggagcaccccagcctgacgagccccgtca--cagtggaatgga--"/>
<sequence id="seq_Hosa-DRB1_14:54:01:01"	taxon="Hosa-DRB1_14:54:01:01"	totalcount="4"	value="tccatcctaaggtgactgtgtatccttcaaagacccagcccctgcagcaccacaacctgctggtctgttctgtgagtggtttctatccaggcagcattgaagtcaggtggttccggaatggccaggaagagaag---actggggtggt---gtccacaggcctgatccacaatggagactggaccttccagaccctggtgatgctggaaacagttcctcggagtggagaggtttacacctgccaagtggagcacccaagcgtgacaagccctctca--cagtggaatgga--"/>
<sequence id="seq_Hosa-DRB1_14:02:01:01"	taxon="Hosa-DRB1_14:02:01:01"	totalcount="4"	value="tccatcctaaggtgactgtgtatccttcaaagacccagcccctgcagcaccacaacctcctggtctgttctgtgagtggtttctatccaggcagcattgaagtcaggtggttccggaatggccaggaagagaag---actggggtggt---gtccacaggcctgatccacaatggagactggaccttccagaccctggtgatgctggaaacagttcctcggagtggagaggtttacacctgccaagtggagcacccaagcgtgacaagccctctca--cagtggaatgga--"/>
<sequence id="seq_Hosa-DRB5_01:02:01"	taxon="Hosa-DRB5_01:02:01"	totalcount="4"	value="ttgagcctaaggtgactgtgtatcctgcaaggacccagaccctgcagcaccacaacctcctggtctgctctgtgaatggtttctatccaggcagcattgaagtcaggtggttccggaacagccaggaagagaag---gctggggtggt---gtccacaggcctgattcagaatggagactggaccttccagaccctggtgatgctggaaacagttcctcgaagtggagaggtttacacctgccaagtggagcacccaagcgtgacgagccctctca--cagtggaatgga--"/>
<sequence id="seq_Mamu-DRB3_04:08:01:01"	taxon="Mamu-DRB3_04:08:01:01"	totalcount="4"	value="tccagcctaaggtgactgtgtatcctgcaaagacccagcccctgcagcaccacaacctcctggtctgctctgtgaatggtttctatccaggcagcattgaagtcaggtggttccggaacggccaggaagagaag---gctggggtggt---gtccacaggcctgatccagaatggagactggaccttccagaccctggtgatgctggaaacagttcctcagagtggagaggtttacacttgccaagtggagcacccaagcgtgacgagccctctca--cagtggaatgga--"/>
<sequence id="seq_Caja-DOB_NC_071445.1:c37186157-37171473"	taxon="Caja-DOB_NC_071445.1:c37186157-37171473"	totalcount="4"	value="tgcaaccagaggtgacggtgtacccagagaggaccccactcctgcaccagcataatctgctgctctgctctgtgacgggcttctatccaggggacatcaagatcaggtggttcctgaatgggcaggaggagaga---gttggggtcct---gtccactggccttatcgggaatggagactggacctttcagactgtggtgatgctggaaatgactcctgaacttggagacgtctacacctgccttgtcgatcattccagcctgctgagccctgttt--ctgtggagtgga--"/>
<sequence id="seq_Patr-DRB3_02:07:02:01N"	taxon="Patr-DRB3_02:07:02:01N"	totalcount="4"	value="tccatcctcaggtgactgtgtatcctgcaaagacccagcccctgcagcaccacaacctcctggtctgctctgtgaatggtttctatccaggcagcattgaggtcaggtgattccggaacggccaggaagagaag---gctggggtggt---gtccacaggcctgatccagaatggagactggaccttccagaccctggtgatgctagaaacagttcctcggagtggagaggtttacacctgccaagtggaacacccaagtgtgatgagccctctca--cagtggaatgga--"/>
<sequence id="seq_Mamu-DRB1_03:09:01:01"	taxon="Mamu-DRB1_03:09:01:01"	totalcount="4"	value="tccaacctaaggtgactgtgtatccttcaaagacccaggccctgcagcaccacaacctcctggtctgctctgtgagtggtttctatccaggcagcattgaagtcaggtggttccggaacggccaggaagagaag---gctggggtggt---gtccacaggcctgatccagaatggagactggaccttccagaccctggtgatgctggaaacagttcctcagagtggagaggtttacacctgccaagtggagcacccaagcgtgaccagccctctca--cagtggaatgga--"/>
<sequence id="seq_Hosa-DRB1_14:06:01"	taxon="Hosa-DRB1_14:06:01"	totalcount="4"	value="tccatcctaaggtgactgtgtatccttcaaagacccagcccctgcagcaccacaacctcctggtctgttctgtgagtggtttctatccaggcagcattgaagtcaggtggttccggaatggccaggaagagaag---actggggtggt---gtccacaggcctgatccacaatggagactggaccttccagaccctggtgatgctggaaacagttcctcggagtggagaggtttacacctgccaagtggagcacccaagcgtgacaagccctctca--cagtggaatgga--"/>
<sequence id="seq_Hosa-DRB1_07:01:01:01"	taxon="Hosa-DRB1_07:01:01:01"	totalcount="4"	value="tccatcctgaggtgactgtgtatcctgccaagactcagcccctgcagcaccacaacctcctggtctgctctgtgagtggtttctatccaggcagcattgaagtcaggtggttccggaacggccaggaagagaag---gctggggtggt---gtccacaggcctgatccagaatggagactggaccttccagaccctggtgatgctggaaacagttcctcggagtggagaagtttacacctgccaagtggagcacccaagtgtgatgagccctctca--cagtggaatgga--"/>
<sequence id="seq_Pite-DRB_NC_045438.1:c137270210-137205041"	taxon="Pite-DRB_NC_045438.1:c137270210-137205041"	totalcount="4"	value="tccaacctaaggtgactgtgtatcctgcaaagacccagcccctgcagcaccacaacctcctggtctgctctgtgaatggtttctatccaggcagcattgaagtcaggtggttccggaacggccaggaagagaag---gctggggtggt---gtccacaggcctgatccagaatggagactggaccttccagaccctggtgatgctggaaacagttcctcagagtggagaggtttacacctgccaagtggagcacccaagcgtgaccagccctctca--cagtggaatgga--"/>
<sequence id="seq_Hosa-DRB1_13:03:01:01"	taxon="Hosa-DRB1_13:03:01:01"	totalcount="4"	value="tccatcctaaggtgactgtgtatccttcaaagacccagcccctgcagcaccacaacctcctggtctgttctgtgagtggtttctatccaggcagcattgaagtcaggtggttccggaatggccaggaagagaag---actggggtggt---gtccacaggcctgatccacaatggagactggaccttccagaccctggtgatgctggaaacagttcctcggagtggagaggtttacacctgccaagtggagcacccaagcgtgacaagccctctca--cagtggaatgga--"/>
<sequence id="seq_Popy-DRB5_06:04"	taxon="Popy-DRB5_06:04"	totalcount="4"	value="ttgaacctaaggtgactgtgtatcctgcaaagacccagaccctgcagcaccacaacctcctggtctgctctgtgaatggtttctatccagacagcattgaagtcaggtggttccggaacggccaggaagagaaa---actggggtggt---gtccacaggcctgatccagaatggagactggactttccagattctggtgatgctggaaacagttcctcggagtggagaggtttacacctgccaagtggagcacccaagcgtgacgagccctctca--cagtggaatgga--"/>
<sequence id="seq_Popy-DRB5_06:05"	taxon="Popy-DRB5_06:05"	totalcount="4"	value="ttgaacctaaggtgactgtgtatcctgcaaagacccagaccctgcagcaccacaacctcctggtctgctctgtgaatggtttctatccagacagcattgaagtcaggtggttccggaacggccaggaagagaaa---actggggtggt---gtccacaggcctgatccagaatggagactggactttccagattctggtgatgctggaaacagttcctcggagtggagaggtttacacctgccaagtggagcacccaagcgtgacgagccctctca--cagtggaatgga--"/>
<sequence id="seq_Trfr-DRB_NW_022681455.1:c32512053-32497954"	taxon="Trfr-DRB_NW_022681455.1:c32512053-32497954"	totalcount="4"	value="gtgagcctaaggtgactgtgtatccttcaaagacccagcccctgcagcaccacaacctcctggtctgctctgtgaatggtttctatccaggcagcattgaagtcaggtggttccggaacggccaggaagagaag---gctggggtggt---gtccacaggcctgatccacaatggagactggaccttccagaccctggtgatgctggaaacagttcctcggagtggagaggtttacacctgccaagtggagcacccaagcgtgatgagccctctca--cagtggaatgga--"/>
<sequence id="seq_Hosa-DRB3_02:02:01:01"	taxon="Hosa-DRB3_02:02:01:01"	totalcount="4"	value="tccatcctcaggtgactgtgtatcctgcaaagacccagcccctgcagcaccacaacctcctggtctgctctgtgagtggtttctatccaggcagcattgaagtcaggtggttccggaacggccaggaagagaag---gctggggtggt---gtccacgggcctgatccagaatggagactggaccttccagaccctggtgatgctagaaacagttcctcggagtggagaggtttacacctgccaagtggagcacccaagcgtaacgagccctctca--cagtggaatgga--"/>
<sequence id="seq_Hosa-DRB4_01:01:01:01"	taxon="Hosa-DRB4_01:01:01:01"	totalcount="4"	value="tccaacctaaggtgactgtgtatccttcaaagacccagcccctgcagcaccacaacctcctggtctgctctgtgaatggtttctatccaggcagcattgaagtcaggtggttccggaacagccaggaagagaag---gctggggtggt---gtccacaggcctgatccagaatggagactggaccttccagaccctggtgatgctggaaacagttcctcggagtggagaggtttacacctgccaagtggagcatccaagcatgatgagccctctca--cggtgcaatgga--"/>
<sequence id="seq_Hosa-DRB1_10:19"	taxon="Hosa-DRB1_10:19"	totalcount="4"	value="ttcaacctaaggtgactgtgtatccttcaaagacccagcccctgcagcaccacaacctcctggtctgttctgtgaatggtttctatccaggcagcattgaagtcaggtggttccggaacagccaggaagagaag---actggggtggt---gtccacgggcctgatccagaatggagactggaccttccagaccctggtgatgctggaaacagttcctcagagtggagaggtttacacctgccaagtggagcacccaagtgtgatgagccctctca--cagtggaatgga--"/>
<sequence id="seq_Patr-DRB5_01:01"	taxon="Patr-DRB5_01:01"	totalcount="4"	value="tccaccctaaggtgactgtgtatcctgcaaagacccagcccctgcagcaccacaacctcctggtctgctctgtgaatggtttctatccaggcagcattgaagtcaggtggttccggaatggccaggaagagaag---gctggggtggt---gtccacaggcctgatccagaatggagactggaccttccagattctggtgatgctggaaacagttcctcggagtggagaggtttacacctgccaagtggagcacccaagcgtgatgagccctctca--cagtggaatgga--"/>
<sequence id="seq_Chsa-DRB1_07:01"	taxon="Chsa-DRB1_07:01"	totalcount="4"	value="tccaacctaaggtgactgtgtatcctgcaaagacccagcccctgcagcaccacaacctcctggtctgctctgtgaacggtttctatccaggcagcattgaagtcaggtggttccgcaacagccaggaagagaag---gctggggtggt---gtccacaggcctgatccacaatggagactggaccttccagaccctggtgatgctggaaacagttcctcggagtggagaggtttacacctgccaagtggagcacccaagtgtgacgagccctctca--cagtggaa------"/>
<sequence id="seq_Chsa-DRB1_03:01"	taxon="Chsa-DRB1_03:01"	totalcount="4"	value="tccaacctaaggtgactgtgtatcctgcaaagacccagcccctgcagcaccacaccctcttggtctgctctgtgaacggtttctatccaggcagcattgaagtcaggtggttccggaacggccaggaagagaag---gctggggtggt---gtccacaggcctgatccagaatggagactggaccttccagaccctggtgatgctggaaacagttcctcagagtggagaggtttacacctgccaagtggagcacccaagtgtgacgagccctctca--cagtggaatgga--"/>
<sequence id="seq_Hosa-DRB1_01:03:01:01"	taxon="Hosa-DRB1_01:03:01:01"	totalcount="4"	value="ttgagcctaaggtgactgtgtatccttcaaagacccagcccctgcagcaccacaacctcctggtctgctctgtgagtggtttctatccaggcagcattgaagtcaggtggttccggaacggccaggaagagaag---gctggggtggt---gtccacaggcctgatccagaatggagattggaccttccagaccctggtgatgctggaaacagttcctcggagtggagaggtttacacctgccaagtggagcacccaagtgtgacgagccctctca--cagtggaatgga--"/>
<sequence id="seq_Hosa-DQB2_01:01:01:01"	taxon="Hosa-DQB2_01:01:01:01"	totalcount="4"	value="tggagcccacagtgaccatctccccatccaggacagaggccctcaaccaccacaacctgctggtctgctcagtgacagatttctatccagcccagatcaaagtccagtggtttcggaatgaccaggaggagaca---gccggtgttgt---gtccacctccctcattaggaatggtgactggaccttccagattctggtgatgctggaaataactccccagcgtggagacatctacacctgccaagtggagcaccccagcctccagagccccatca--ccgtggagtggc--"/></data>
<taxonset spec='beast.evolution.alignment.TaxonSet' id='taxa'>
<taxon spec="beast.evolution.alignment.Taxon" id="Rano-Db1_a"/>
<taxon spec="beast.evolution.alignment.Taxon" id="Rano-Db1_l"/>
<taxon spec="beast.evolution.alignment.Taxon" id="Patr-DRB5_03:07"/>
<taxon spec="beast.evolution.alignment.Taxon" id="Rano-Db1_u"/>
<taxon spec="beast.evolution.alignment.Taxon" id="Thge-DRB_NC_037671.1:c34932094-34918448"/>
<taxon spec="beast.evolution.alignment.Taxon" id="Mafa-DRB4_01:01"/>
<taxon spec="beast.evolution.alignment.Taxon" id="Eqca-DRB3_001:01:01"/>
<taxon spec="beast.evolution.alignment.Taxon" id="Thge-DRB_NC_037671.1:33542274-33555753"/>
<taxon spec="beast.evolution.alignment.Taxon" id="Caja-DRB1_03:24"/>
<taxon spec="beast.evolution.alignment.Taxon" id="Aona-DRB_W030:01:02"/>
<taxon spec="beast.evolution.alignment.Taxon" id="Hosa-DRB1_10:01:01:01"/>
<taxon spec="beast.evolution.alignment.Taxon" id="Hymo-DRB_NW_022611662.1:c31076493-30954697"/>
<taxon spec="beast.evolution.alignment.Taxon" id="Rano-Bb_l"/>
<taxon spec="beast.evolution.alignment.Taxon" id="Hosa-DRB6_02:01"/>
<taxon spec="beast.evolution.alignment.Taxon" id="Aovo-DRB_W110:01"/>
<taxon spec="beast.evolution.alignment.Taxon" id="Patr-DRB1_10:01:01:01"/>
<taxon spec="beast.evolution.alignment.Taxon" id="SLA-DRB3_01:01"/>
<taxon spec="beast.evolution.alignment.Taxon" id="Hosa-DRB1_14:01:01:01"/>
<taxon spec="beast.evolution.alignment.Taxon" id="Pite-DRB_NW_022298375.1:1443-7724"/>
<taxon spec="beast.evolution.alignment.Taxon" id="Chsa-DRB5_01:01"/>
<taxon spec="beast.evolution.alignment.Taxon" id="Chae-DRB1_07:02"/>
<taxon spec="beast.evolution.alignment.Taxon" id="Chae-DRB1_03:04"/>
<taxon spec="beast.evolution.alignment.Taxon" id="Hosa-DRB1_07:03"/>
<taxon spec="beast.evolution.alignment.Taxon" id="Gogo-DRB1_10:02"/>
<taxon spec="beast.evolution.alignment.Taxon" id="Poab-DRB3_02:01"/>
<taxon spec="beast.evolution.alignment.Taxon" id="Cahi-DRB1_16:02:01"/>
<taxon spec="beast.evolution.alignment.Taxon" id="Hosa-DRB1_13:02:01:01"/>
<taxon spec="beast.evolution.alignment.Taxon" id="Mamu-DRB1_03:03:01:01"/>
<taxon spec="beast.evolution.alignment.Taxon" id="Mane-DRB_W001:03"/>
<taxon spec="beast.evolution.alignment.Taxon" id="Hosa-DRB1_08:08"/>
<taxon spec="beast.evolution.alignment.Taxon" id="Ceim-DRB_XM_017522742.2"/>
<taxon spec="beast.evolution.alignment.Taxon" id="Popy-DRB_W116:01"/>
<taxon spec="beast.evolution.alignment.Taxon" id="Gogo-DRB3_01:01"/>
<taxon spec="beast.evolution.alignment.Taxon" id="Hosa-DRB1_04:02:01"/>
<taxon spec="beast.evolution.alignment.Taxon" id="Patr-DRB1_02:01:01:01"/>
<taxon spec="beast.evolution.alignment.Taxon" id="Hosa-DRB1_01:02:01:01"/>
<taxon spec="beast.evolution.alignment.Taxon" id="Hosa-DQB1_02:01:01:01"/>
<taxon spec="beast.evolution.alignment.Taxon" id="BoLA-DRB3_016:01"/>
<taxon spec="beast.evolution.alignment.Taxon" id="Popy-DRB_W113:01"/>
<taxon spec="beast.evolution.alignment.Taxon" id="Otga-DRB_NW_003852426.1:c3566025-3555615"/>
<taxon spec="beast.evolution.alignment.Taxon" id="Mafa-DRB3_04:01"/>
<taxon spec="beast.evolution.alignment.Taxon" id="Casy-DRB_NW_007252749.1:21802-34728"/>
<taxon spec="beast.evolution.alignment.Taxon" id="SLA-DMB_01:01"/>
<taxon spec="beast.evolution.alignment.Taxon" id="Hosa-DRB1_11:04:01:01"/>
<taxon spec="beast.evolution.alignment.Taxon" id="Hosa-DPB2_01:01:01"/>
<taxon spec="beast.evolution.alignment.Taxon" id="Patr-DRB3_01:02:01:01"/>
<taxon spec="beast.evolution.alignment.Taxon" id="Patr-DRB5_03:11"/>
<taxon spec="beast.evolution.alignment.Taxon" id="Hosa-DRB1_04:08:01:01"/>
<taxon spec="beast.evolution.alignment.Taxon" id="Pite-DRB_NC_045438.1:c137218161-137205005"/>
<taxon spec="beast.evolution.alignment.Taxon" id="Chae-DRB5_01:01"/>
<taxon spec="beast.evolution.alignment.Taxon" id="Malo-DRB3_04:01"/>
<taxon spec="beast.evolution.alignment.Taxon" id="Mamu-DPB1_01:01"/>
<taxon spec="beast.evolution.alignment.Taxon" id="Chsa-DRB_W007:01"/>
<taxon spec="beast.evolution.alignment.Taxon" id="Hosa-DOB_01:01:01:01"/>
<taxon spec="beast.evolution.alignment.Taxon" id="Leca-DQB_NC_059129.1:c42894268-42888781"/>
<taxon spec="beast.evolution.alignment.Taxon" id="Hosa-DRB1_14:05:01:01"/>
<taxon spec="beast.evolution.alignment.Taxon" id="Math-DRB_XR_007725230.1"/>
<taxon spec="beast.evolution.alignment.Taxon" id="SLA-DRB2_01:01"/>
<taxon spec="beast.evolution.alignment.Taxon" id="Rano-DOb_n"/>
<taxon spec="beast.evolution.alignment.Taxon" id="Hosa-DRB1_08:03:02:01"/>
<taxon spec="beast.evolution.alignment.Taxon" id="Sala-DRB1_03:01"/>
<taxon spec="beast.evolution.alignment.Taxon" id="Mafa-DRB1_10:02:01:01"/>
<taxon spec="beast.evolution.alignment.Taxon" id="Hosa-DRB1_13:01:01:01"/>
<taxon spec="beast.evolution.alignment.Taxon" id="Rano-DMb_n"/>
<taxon spec="beast.evolution.alignment.Taxon" id="Cadr-DPB_XM_010994619.2"/>
<taxon spec="beast.evolution.alignment.Taxon" id="Leca-DOB_NC_059129.1:c42969297-42965140"/>
<taxon spec="beast.evolution.alignment.Taxon" id="Mafa-DRB_W049:01:01:01"/>
<taxon spec="beast.evolution.alignment.Taxon" id="Mafa-DRB5_03:01:01"/>
<taxon spec="beast.evolution.alignment.Taxon" id="Hosa-DRB1_01:01:01:01"/>
<taxon spec="beast.evolution.alignment.Taxon" id="Hosa-DRB1_12:02:01:01"/>
<taxon spec="beast.evolution.alignment.Taxon" id="Chsa-DRB_XM_037995562.1"/>
<taxon spec="beast.evolution.alignment.Taxon" id="Mamu-DQB1_06:01"/>
<taxon spec="beast.evolution.alignment.Taxon" id="Cocr-DRB_NW_004567102.1:c717553-702543"/>
<taxon spec="beast.evolution.alignment.Taxon" id="Hosa-DRB7_01:01:01"/>
<taxon spec="beast.evolution.alignment.Taxon" id="Mamu-DRB_W003:05:01:01"/>
<taxon spec="beast.evolution.alignment.Taxon" id="Hosa-DMB_01:01:01:01"/>
<taxon spec="beast.evolution.alignment.Taxon" id="Thge-DRB_XM_025382051.1"/>
<taxon spec="beast.evolution.alignment.Taxon" id="Ovar-DRB1_08:06"/>
<taxon spec="beast.evolution.alignment.Taxon" id="Hosa-DRB1_16:02:01:01"/>
<taxon spec="beast.evolution.alignment.Taxon" id="SLA-DOB1_01:01"/>
<taxon spec="beast.evolution.alignment.Taxon" id="Hosa-DRB5_01:01:01:01"/>
<taxon spec="beast.evolution.alignment.Taxon" id="Hosa-DRB3_01:01:02:01"/>
<taxon spec="beast.evolution.alignment.Taxon" id="Caja-DQB_XM_008994221.3"/>
<taxon spec="beast.evolution.alignment.Taxon" id="Mafa-DOB_01:04:03:01"/>
<taxon spec="beast.evolution.alignment.Taxon" id="Leca-DMB_NC_059129.1:c43075689-43065811"/>
<taxon spec="beast.evolution.alignment.Taxon" id="Eqca-DRB2_004:01"/>
<taxon spec="beast.evolution.alignment.Taxon" id="Mamu-DRB1_03:06:01:01"/>
<taxon spec="beast.evolution.alignment.Taxon" id="Cahi-DRB1_01:01:01"/>
<taxon spec="beast.evolution.alignment.Taxon" id="Caja-DRB_W012:01:01"/>
<taxon spec="beast.evolution.alignment.Taxon" id="Hosa-DPB1_01:01:01:01"/>
<taxon spec="beast.evolution.alignment.Taxon" id="Hosa-DRB4_03:01N"/>
<taxon spec="beast.evolution.alignment.Taxon" id="Mamu-DRB_W002:01:01:01"/>
<taxon spec="beast.evolution.alignment.Taxon" id="Chsa-DRB_XR_005239432.1"/>
<taxon spec="beast.evolution.alignment.Taxon" id="Mamu-DRB1_04:06:01"/>
<taxon spec="beast.evolution.alignment.Taxon" id="Patr-DRB7_01:01:01:01N"/>
<taxon spec="beast.evolution.alignment.Taxon" id="Hosa-DRB4_01:03:01:01"/>
<taxon spec="beast.evolution.alignment.Taxon" id="Aona-DRB_W109:01"/>
<taxon spec="beast.evolution.alignment.Taxon" id="Hosa-DRB1_11:03:01"/>
<taxon spec="beast.evolution.alignment.Taxon" id="Hosa-DRB1_09:01:02:01"/>
<taxon spec="beast.evolution.alignment.Taxon" id="Chae-DRB_W006:01"/>
<taxon spec="beast.evolution.alignment.Taxon" id="Ceat-DRB_NW_012003702.1:3647-31400"/>
<taxon spec="beast.evolution.alignment.Taxon" id="Hosa-DRB1_12:01:01:01"/>
<taxon spec="beast.evolution.alignment.Taxon" id="Aona-DRB3_06:02:02"/>
<taxon spec="beast.evolution.alignment.Taxon" id="Caja-DRB1_03:01"/>
<taxon spec="beast.evolution.alignment.Taxon" id="Casy-DRB_NW_007252212.1:c120196-101097"/>
<taxon spec="beast.evolution.alignment.Taxon" id="SLA-DRB1_01:01"/>
<taxon spec="beast.evolution.alignment.Taxon" id="Leca-DPB_XM_045541814.1"/>
<taxon spec="beast.evolution.alignment.Taxon" id="SLA-DQB1_01:01"/>
<taxon spec="beast.evolution.alignment.Taxon" id="Rhro-DRB_NC_044552.1:c26108111-26094754"/>
<taxon spec="beast.evolution.alignment.Taxon" id="Chae-DRB_W007:02"/>
<taxon spec="beast.evolution.alignment.Taxon" id="Gogo-DRB1_03:07"/>
<taxon spec="beast.evolution.alignment.Taxon" id="Mamu-DRB3_04:05:01:01"/>
<taxon spec="beast.evolution.alignment.Taxon" id="Mafa-DMB_03:02:01:01"/>
<taxon spec="beast.evolution.alignment.Taxon" id="Hosa-DRB1_11:02:01:01"/>
<taxon spec="beast.evolution.alignment.Taxon" id="Caja-DRB_W016:20"/>
<taxon spec="beast.evolution.alignment.Taxon" id="Rano-Db2_n"/>
<taxon spec="beast.evolution.alignment.Taxon" id="Malo-DRB1_03:01"/>
<taxon spec="beast.evolution.alignment.Taxon" id="Hosa-DRB8_01:01"/>
<taxon spec="beast.evolution.alignment.Taxon" id="Hosa-DRB1_04:01:01:01"/>
<taxon spec="beast.evolution.alignment.Taxon" id="Papa-DRB_NC_048245.1:c32174945-32161609"/>
<taxon spec="beast.evolution.alignment.Taxon" id="Poab-DRB1_08:01"/>
<taxon spec="beast.evolution.alignment.Taxon" id="Hosa-DRB1_03:02:01:01"/>
<taxon spec="beast.evolution.alignment.Taxon" id="Malo-DRB_W002:01"/>
<taxon spec="beast.evolution.alignment.Taxon" id="Mamu-DRB5_03:01:01:01"/>
<taxon spec="beast.evolution.alignment.Taxon" id="Saap-DRB_XM_032272368.1"/>
<taxon spec="beast.evolution.alignment.Taxon" id="Mamo-DPB_XM_046464516.1"/>
<taxon spec="beast.evolution.alignment.Taxon" id="Hosa-DRB5_02:02:01"/>
<taxon spec="beast.evolution.alignment.Taxon" id="Mamu-DRB1_04:04:01:01"/>
<taxon spec="beast.evolution.alignment.Taxon" id="Sala-DRB_W076:01"/>
<taxon spec="beast.evolution.alignment.Taxon" id="Hosa-DRB1_09:20"/>
<taxon spec="beast.evolution.alignment.Taxon" id="Hosa-DRB3_03:03"/>
<taxon spec="beast.evolution.alignment.Taxon" id="Mane-DRB1_03:02"/>
<taxon spec="beast.evolution.alignment.Taxon" id="Ocpr-DRB_XM_004590445.1"/>
<taxon spec="beast.evolution.alignment.Taxon" id="Hosa-DRB1_16:01:01:01"/>
<taxon spec="beast.evolution.alignment.Taxon" id="Sala-DRB_W077:01"/>
<taxon spec="beast.evolution.alignment.Taxon" id="Gava-DRB_NW_007768077.1:c4865-2637"/>
<taxon spec="beast.evolution.alignment.Taxon" id="Aona-DRB1_03:30"/>
<taxon spec="beast.evolution.alignment.Taxon" id="Aona-DRB1_03:31"/>
<taxon spec="beast.evolution.alignment.Taxon" id="Epfu-DRB_XM_008157400.2"/>
<taxon spec="beast.evolution.alignment.Taxon" id="Trfr-DRB_NW_022680913.1:c48240-35041"/>
<taxon spec="beast.evolution.alignment.Taxon" id="Gogo-DRB5_05:01"/>
<taxon spec="beast.evolution.alignment.Taxon" id="Gogo-DRB5_01:01"/>
<taxon spec="beast.evolution.alignment.Taxon" id="Mamu-DRB4_01:02"/>
<taxon spec="beast.evolution.alignment.Taxon" id="Poab-DRB_W114:01"/>
<taxon spec="beast.evolution.alignment.Taxon" id="Hosa-DRB1_15:02:01:02"/>
<taxon spec="beast.evolution.alignment.Taxon" id="Ovca-DRB1_02:01:01"/>
<taxon spec="beast.evolution.alignment.Taxon" id="Ecte-DRB_XM_045294890.1"/>
<taxon spec="beast.evolution.alignment.Taxon" id="Caja-DQB1_23:01"/>
<taxon spec="beast.evolution.alignment.Taxon" id="Caja-DPB1_27:01"/>
<taxon spec="beast.evolution.alignment.Taxon" id="Hosa-DRB1_08:06:01:01"/>
<taxon spec="beast.evolution.alignment.Taxon" id="SLA-DRB5_01:01"/>
<taxon spec="beast.evolution.alignment.Taxon" id="Hosa-DRB1_08:01:01:01"/>
<taxon spec="beast.evolution.alignment.Taxon" id="Caja-DMB_NC_048386.1:c37941038-37933532"/>
<taxon spec="beast.evolution.alignment.Taxon" id="Popy-DRB1_08:01"/>
<taxon spec="beast.evolution.alignment.Taxon" id="Poab-DRB5_01:01"/>
<taxon spec="beast.evolution.alignment.Taxon" id="Poab-DRB5_01:02"/>
<taxon spec="beast.evolution.alignment.Taxon" id="Rhro-DRB_NC_044552.1:c26153554-26139373"/>
<taxon spec="beast.evolution.alignment.Taxon" id="Poab-DRB_NW_019939309.1:c96247-94037"/>
<taxon spec="beast.evolution.alignment.Taxon" id="Trfr-DRB_NW_022680760.1:c66864-53668"/>
<taxon spec="beast.evolution.alignment.Taxon" id="Patr-DRB1_07:02"/>
<taxon spec="beast.evolution.alignment.Taxon" id="Leca-DRB_NC_059129.1:c42816156-42804972"/>
<taxon spec="beast.evolution.alignment.Taxon" id="Eqca-DRB1_007:02"/>
<taxon spec="beast.evolution.alignment.Taxon" id="Hosa-DRB1_11:01:01:01"/>
<taxon spec="beast.evolution.alignment.Taxon" id="Patr-DRB1_03:08"/>
<taxon spec="beast.evolution.alignment.Taxon" id="Gogo-DRB_W008:02"/>
<taxon spec="beast.evolution.alignment.Taxon" id="Hosa-DRB1_04:05:01:01"/>
<taxon spec="beast.evolution.alignment.Taxon" id="Patr-DRB4_02:01:01:01"/>
<taxon spec="beast.evolution.alignment.Taxon" id="Poab-DRB_W118:01"/>
<taxon spec="beast.evolution.alignment.Taxon" id="Mane-DRB5_01:03"/>
<taxon spec="beast.evolution.alignment.Taxon" id="Hosa-DRB1_15:01:01:01"/>
<taxon spec="beast.evolution.alignment.Taxon" id="Hosa-DRB4_02:01N"/>
<taxon spec="beast.evolution.alignment.Taxon" id="Hosa-DRB2_01:01"/>
<taxon spec="beast.evolution.alignment.Taxon" id="Mamu-DRB1_07:03:02"/>
<taxon spec="beast.evolution.alignment.Taxon" id="Patr-DRB3_07:02:01:01"/>
<taxon spec="beast.evolution.alignment.Taxon" id="BoLA-DRB3_027:03"/>
<taxon spec="beast.evolution.alignment.Taxon" id="Mimu-DRB_NC_033665.1:c4556325-4552914"/>
<taxon spec="beast.evolution.alignment.Taxon" id="Hosa-DRB1_03:01:01:01"/>
<taxon spec="beast.evolution.alignment.Taxon" id="SLA-DRB4_01:01"/>
<taxon spec="beast.evolution.alignment.Taxon" id="Hosa-DRB1_14:54:01:01"/>
<taxon spec="beast.evolution.alignment.Taxon" id="Hosa-DRB1_14:02:01:01"/>
<taxon spec="beast.evolution.alignment.Taxon" id="Hosa-DRB5_01:02:01"/>
<taxon spec="beast.evolution.alignment.Taxon" id="Mamu-DRB3_04:08:01:01"/>
<taxon spec="beast.evolution.alignment.Taxon" id="Caja-DOB_NC_071445.1:c37186157-37171473"/>
<taxon spec="beast.evolution.alignment.Taxon" id="Patr-DRB3_02:07:02:01N"/>
<taxon spec="beast.evolution.alignment.Taxon" id="Mamu-DRB1_03:09:01:01"/>
<taxon spec="beast.evolution.alignment.Taxon" id="Hosa-DRB1_14:06:01"/>
<taxon spec="beast.evolution.alignment.Taxon" id="Hosa-DRB1_07:01:01:01"/>
<taxon spec="beast.evolution.alignment.Taxon" id="Pite-DRB_NC_045438.1:c137270210-137205041"/>
<taxon spec="beast.evolution.alignment.Taxon" id="Hosa-DRB1_13:03:01:01"/>
<taxon spec="beast.evolution.alignment.Taxon" id="Popy-DRB5_06:04"/>
<taxon spec="beast.evolution.alignment.Taxon" id="Popy-DRB5_06:05"/>
<taxon spec="beast.evolution.alignment.Taxon" id="Trfr-DRB_NW_022681455.1:c32512053-32497954"/>
<taxon spec="beast.evolution.alignment.Taxon" id="Hosa-DRB3_02:02:01:01"/>
<taxon spec="beast.evolution.alignment.Taxon" id="Hosa-DRB4_01:01:01:01"/>
<taxon spec="beast.evolution.alignment.Taxon" id="Hosa-DRB1_10:19"/>
<taxon spec="beast.evolution.alignment.Taxon" id="Patr-DRB5_01:01"/>
<taxon spec="beast.evolution.alignment.Taxon" id="Chsa-DRB1_07:01"/>
<taxon spec="beast.evolution.alignment.Taxon" id="Chsa-DRB1_03:01"/>
<taxon spec="beast.evolution.alignment.Taxon" id="Hosa-DRB1_01:03:01:01"/>
<taxon spec="beast.evolution.alignment.Taxon" id="Hosa-DQB2_01:01:01:01"/>
</taxonset>
<input spec="ParameterList" id="parameterList">
        <parameter spec="QuietRealParameter" id="parameter1" value="0.0 0.0 0.0 0.0 0.0" upper="Infinity" lower="-Infinity"/>
    </input>

    <input spec="DPPointer" id="param.pointers">
        <input name="uniqueParameter" idref="parameter1"/>
        <input name="initialAssignment" spec="IntegerParameter" value="0" dimension="292" lower="0"/>
    </input>

    <input spec="ParameterList" id="modelList">
        <parameter spec="QuietRealParameter" id="parameter2" value="5.0" upper="5.0" lower="1.0"/>
    </input>

    <input spec="DPPointer" id="model.pointers">
        <input name="uniqueParameter" idref="parameter2"/>
        <input name="initialAssignment" spec="IntegerParameter" value="0" dimension="292" lower="0"/>
    </input>

    <input spec="ParameterList" id="freqsList">
        <parameter spec="QuietRealParameter" id="parameter3" value="0.25 0.25 0.25 0.25" upper="1.0" lower="0.0"/>
    </input>

    <input spec="DPPointer" id="freq.pointers">
        <input name="uniqueParameter" idref="parameter3"/>
        <input name="initialAssignment" spec="IntegerParameter" value="0" dimension="292" lower="0"/>
    </input>

    <input spec="ParameterList" id="ratesList">
        <parameter spec="QuietRealParameter" id="parameter4" value="0.1" upper="Infinity" lower="0.0"/>
    </input>

    <input spec="DPPointer" id="rates.pointers">
        <input name="uniqueParameter" idref="parameter4"/>
        <input name="initialAssignment" spec="IntegerParameter" value="0" dimension="292" lower="0"/>
    </input>

    <input spec="DPNtdBMA" id="dpNtdBMA">
        <input name="paramList" spec="ParameterList" idref="parameterList"/>
        <input name="modelList" spec="ParameterList" idref="modelList"/>
        <input name="freqsList" spec="ParameterList" idref="freqsList"/>
        <input name="pointers" spec="DPPointer" idref="freq.pointers"/>
    </input>

    <input spec="DPNtdRateSepSiteModel" id="dpNtdRateSepSiteModel" substClusterLimit="30" ratesClusterLimit="30">
        <input name="ntdBMAList" idref="dpNtdBMA"/>
        <input name="ratesList" idref="ratesList"/>
        <input name="ratesPointers" idref="rates.pointers"/>
        <dpValSubst idref="dpValuable.subst"/>
        <dpValRate idref="dpValuable.rate"/>
    </input>

    <tree spec='beast.util.ClusterTree' id='tree' clusterType='upgma'>
        <taxa idref='alignment'/>
    </tree>

    <input spec="beast.evolution.tree.TreeScaler" id="treeScaler" scaleToHeight="1.0">
        <initial idref='tree'/>
    </input>


    <branchRateModel id="branchRates" spec="beast.evolution.branchratemodel.UCRelaxedClockModel" normalize="true">
        <tree idref="tree"/>
        <distr  spec="beast.math.distributions.LogNormalDistributionModel" meanInRealSpace="true" offset="0.0">
            <M spec="RealParameter" id="ucld.mean" value="1.0"/>
            <S spec="RealParameter" id="ucld.stdev" value="0.5" lower="0.0" upper="1000.0"/>
        </distr>
        <rateCategories spec="parameter.IntegerParameter" id="rateCategories"  value="1" dimension="166"/>
    </branchRateModel>

    <input spec='DPSepTreeLikelihood' id="treeLikelihood">
        <data idref="alignment"/>
        <tree idref="tree"/>
        <siteModel idref="dpNtdRateSepSiteModel"/>
        <branchRateModel idref="branchRates"/>
    </input>


    <!-- The HKY substitution model (Hasegawa, Kishino & Yano, 1985)             -->
    <input spec="SwitchingNtdBMA" id="tempNtdBMA1">
        <input name="logKappa" spec="QuietRealParameter" value="0.0"/>
        <input name="logTN" spec="QuietRealParameter" value="0.0"/>
        <input name="logAC" spec="QuietRealParameter" value="0.0"/>
        <input name="logAT" spec="QuietRealParameter" value="0.0"/>
        <input name="logGC" spec="QuietRealParameter" value="0.0"/>
        <input name="modelChoose" spec="QuietRealParameter" value="1.0"/>
        <input name="frequenciesParameter" spec="QuietRealParameter" value="0.25 0.25 0.25 0.25"/>
    </input>

    <!-- site model                                                              -->
    <input spec='DummySiteModel' id="dummySiteModel1">
        <substModel idref='tempNtdBMA1'/>
        <input name="mutationRate" spec="QuietRealParameter" value="1.0"/>
    </input>


    <input spec='SepTempWVTreeLikelihood' id="tempTreeLikelihood1">
        <data idref="alignment"/>
        <tree idref="tree"/>
        <siteModel idref="dummySiteModel1"/>
        <NtdRateSepSiteModel idref="dpNtdRateSepSiteModel"/>
        <branchRateModel idref="branchRates"/>
    </input>

    <input spec="SwitchingNtdBMA" id="tempNtdBMA2">
        <input name="logKappa" spec="QuietRealParameter" value="0.0"/>
        <input name="logTN" spec="QuietRealParameter" value="0.0"/>
        <input name="logAC" spec="QuietRealParameter" value="0.0"/>
        <input name="logAT" spec="QuietRealParameter" value="0.0"/>
        <input name="logGC" spec="QuietRealParameter" value="0.0"/>
        <input name="modelChoose" spec="QuietRealParameter" value="1.0"/>
        <input name="frequenciesParameter" spec="QuietRealParameter" value="0.25 0.25 0.25 0.25"/>
    </input>

    <!-- site model                                                              -->
    <input spec='QuietSiteModel' id="dummySiteModel2">
        <substModel idref='tempNtdBMA2'/>
        <input name="mutationRate" spec="QuietRealParameter" value="1.0"/>
    </input>

    <input spec='SepTempTreeLikelihood' id="tempTreeLikelihood2">
        <data idref="alignment"/>
        <tree idref="tree"/>
        <NtdRateSepSiteModel idref="dpNtdRateSepSiteModel"/>
        <siteModel idref="dummySiteModel2"/>
        <branchRateModel idref="branchRates"/>
    </input>
    <!--input spec="DummyLikelihood" id="likelihood">
        <input name="plugin" idref="dpNtdSiteModel"/>
    </input-->

    <input spec='beast.evolution.speciation.CalibratedYuleModel' type="full" id="yule">
        <birthRate id="birthRate" spec='parameter.RealParameter' value="2.0"/>
        <tree idref='tree'/>

        <calibrations spec='beast.evolution.speciation.CalibrationPoint' id='cal'>
            <taxonset idref="taxa"/>
            <!-- This Gamma distribution approximates Normal(mean=0,stdev=0.1)-->
            <distr spec="beast.math.distributions.Gamma" alpha="100" beta="0.01"/>
        </calibrations>
    </input>

    <input name="scaler" id="mean.rate" spec="PointerMean">
        <input name="paramList" idref="ratesList"/>
        <input name="pointers" idref="rates.pointers"/>
        <input name="dpVal" idref="dpValuable.rate"/>
    </input>

    <input spec="DPValuable" id="dpValuable.subst">
        <input spec="ParameterList" name="paramList" idref="freqsList"/>
        <input spec="DPPointer" name="pointers" idref="freq.pointers"/>
    </input>

    <input spec="DPValuable" id="dpValuable.rate">
        <input spec="ParameterList" name="paramList" idref="ratesList"/>
        <input spec="DPPointer" name="pointers" idref="rates.pointers"/>
    </input>

    <input spec="beast.math.distributions.CompoundDirichletProcess" id="cpdp">
        <input name="dpVal" idref="dpValuable.subst"/>
        <input name="baseDistr" spec="beast.math.distributions.MultivariateNormal">
            <input name="mean" spec="RealParameter" id="mvn.mean"  value="3.89 1.914  0.416 -0.122 0.209"/>
            <input name="precision" id="mvn.precision" spec="RealParameter" value="
                1.003 0.117 -0.341 -0.103 -0.709
                0.117 0.984 -1.283 1.327 0.078
                -0.341 -1.283 16.894 -2.212 -6.792
                -0.103 1.327 -2.212 16.512 -3.212
                -0.709 0.078 -6.792 -3.212 11.873"/>
        </input>
        <input name="baseDistr" spec="beast.math.distributions.CategoricalDistribution"  offset="1">
            <input spec="RealParameter" name="probs" id="categorical.prob" value="0.2 0.2 0.2 0.2 0.2" lower="0.0"/>
        </input>
        <input name="baseDistr" spec="beast.math.distributions.DirichletDistribution">
            <input name="alpha" id="dirichlet.prob" spec="RealParameter" value="0.25 0.25 0.25 0.25" lower="0" upper="Infinity"/>
            <input name="scale" id="dirichlet.scale" spec="RealParameter" value="40.0" lower="0" upper="Infinity"/>
        </input>
        <input name="alpha" spec="RealParameter" id="conc" value="0.1065" lower="0.0" upper="Infinity"/>
    </input>

    <input spec="DirichletProcess" id="dp">
        <input name="dpVal" idref="dpValuable.rate"/>
        <input name="baseDistr" spec="beast.math.distributions.LogNormal" meanInRealSpace="false" sIsPrec="true">
            <input name="M" spec="RealParameter" id="lnorm.mean" value="-2" lower="-Infinity" upper="Infinity"/>
            <input name="S" spec="RealParameter" id="lnorm.prec" value="1" lower="0.0" upper="Infinity"/>
        </input>
        <input name="alpha" spec="RealParameter" value="0.1065" lower="0.0" upper="Infinity"/>
    </input>

    <input spec="Count" id="model.count">
        <input name="list" idref="dpNtdBMA"/>
    </input>

    <input spec="Count" id="siteModel.count">
        <input name="list" idref="dpNtdRateSepSiteModel"/>
    </input>

    <input spec="Count" id="treeLik.count">
        <input name="list" idref="treeLikelihood"/>
    </input>

    <input spec="Weights" id="treeLik.weight">
        <input name="dpTreeLik" idref="treeLikelihood"/>
    </input>

    <input spec="Indices" id="model.indices">
        <input name="dpNtdBMA" idref="dpNtdBMA"/>
    </input>

    <input spec="PrintListIDNumber" id="subst.list.print">
        <input name="paramList" idref="freqsList"/>
    </input>

    <input spec="PrintListIDNumber" id="rates.list.print">
        <input name="paramList" idref="ratesList"/>
    </input>

    <input spec="PrintPointerIDNumber" id="subst.pointers.print">
        <input name="pointers" idref="freq.pointers"/>
    </input>

    <input spec="PrintPointerIDNumber" id="rates.pointers.print">
        <input name="pointers" idref="rates.pointers"/>
    </input>
    <!--run spec="MCMC" id="mcmc" chainLength="1000"--> <!--autoOptimize="true"-->
    <run id="mcmc" spec="beast.coupledMCMC.CoupledMCMC" chainLength="40000000" target="0.234" chains="8" resampleEvery="1000">
        <state>
            <input name='stateNode' idref='parameterList'/>
            <input name='stateNode' idref='modelList'/>
            <input name='stateNode' idref='freqsList'/>
            <input name='stateNode' idref='ratesList'/>
            <input name='stateNode' idref='param.pointers'/>
            <input name='stateNode' idref='model.pointers'/>
            <input name='stateNode' idref='freq.pointers'/>
            <input name='stateNode' idref='rates.pointers'/>
            <input name="stateNode" idref="tree"/>
            <input name='stateNode' idref="lnorm.mean"/>
            <input name='stateNode' idref="lnorm.prec"/>
            <input name="stateNode" idref="dirichlet.scale"/>
            <input name="stateNode" idref="dirichlet.prob"/>
            <input name="stateNode" idref="categorical.prob"/>
            <input name='stateNode' idref="mvn.mean"/>
            <input name='stateNode' idref="mvn.precision"/>
            <input name="stateNode" idref="mvnPriorMean"/>
            <input name="stateNode" idref="mvnPriorPrecision"/>
            <input name="stateNode" idref="wishartPriorScale"/>
            <stateNode idref='birthRate'/>
            <stateNode idref='ucld.mean'/>
            <stateNode idref='ucld.stdev'/>
            <input name="stateNode" id="dirichletPriorOncategorialProbs" spec="RealParameter" value="1.0 1.0 1.0 1.0 1.0"/>
            <stateNode idref='rateCategories'/>
        </state>

        <distribution spec="CompoundDistribution" id="posterior">
            <distribution idref="treeLikelihood"/>
            <distribution id="prior" spec="beast.math.distributions.ParameterListsPrior" applyToList="true">
                <distr idref="cpdp"/>
                <xList idref="parameterList"/>
                <xList idref="modelList"/>
                <xList idref="freqsList"/>
            </distribution>
            <distribution id="prior.rate" spec="beast.math.distributions.ParameterListPrior" applyToList="true">
                <distr idref="dp"/>
                <xList idref="ratesList"/>
            </distribution>
            <distribution id="hMean.prior" spec="beast.math.distributions.Prior">
                 <input name="distr" spec="beast.math.distributions.Normal" mean="-2.3" sigma="2.35"/>
                 <x idref="lnorm.mean"/>
             </distribution>
            <distribution id="hCV.prior" spec="beast.math.distributions.Prior">
                 <input name="distr" spec="beast.math.distributions.Gamma" alpha="1" beta="10"/>
                 <x idref="lnorm.prec"/>
             </distribution>
            <distribution id="s.prior"  spec="beast.math.distributions.Prior">
                <input name="distr" spec="beast.math.distributions.Gamma" alpha="1.0" beta="0.333333"/>
                <x idref="ucld.stdev"/>
            </distribution>
            <distribution id="dScale.prior" spec="beast.math.distributions.Prior">
                <input name="distr" spec="beast.math.distributions.Gamma" alpha="0.001" beta="1000"/>
                <x idref="dirichlet.scale"/>
            </distribution>
            <distribution id="mvnmean.prior" spec="beast.math.distributions.Prior">
                 <input name="distr" spec="beast.math.distributions.MultivariateNormal">
                     <input name="mean" spec="RealParameter" id="mvnPriorMean"  value="3.89 1.914  0.416 -0.122 0.209"/>
                     <parameter name="precision" id="mvnPriorPrecision" value="
                         1.003 0.117 -0.341 -0.103 -0.709
                         0.117 0.984 -1.283 1.327 0.078
                        -0.341 -1.283 16.894 -2.212 -6.792
                        -0.103 1.327 -2.212 16.512 -3.212
                        -0.709 0.078 -6.792 -3.212 11.873"/>
                 </input>
                 <x idref="mvn.mean"/>
            </distribution>
            <distribution id="mvnprecision.prior" spec="beast.math.distributions.Prior">
                 <input name="distr" spec="beast.math.distributions.Wishart" df="7">
                     <parameter name="scaleMatrix" id="wishartPriorScale" value="
                        1.003 0.0 0.0 0.0 0.0
                        0.0 0.984 0.0 0.0 0.0
                        0.0 0.0 16.894 0.0 0.0
                        0.0 0.0 0.0 16.512 0.0
                        0.0 0.0 0.0 0.0 11.873
                        "/>
                 </input>
                 <x idref="mvn.precision"/>
             </distribution>
            <distribution spec="beast.math.distributions.Prior">
                <input name="distr" spec="beast.math.distributions.Normal" mean="1.0" sigma="0.1"/>
                <x spec="beast.evolution.tree.TreeHeightValuable" id="rootHeight" tree="@tree"/>
            </distribution>
            <distribution id="yule.prior" idref='yule'/>
        </distribution>
        <init idref="treeScaler"/>


        <operator spec='ScaleOperator' scaleFactor="0.75" weight="0.6" parameter="@birthRate"/>
        <operator spec='ScaleOperator' scaleFactor="0.75" weight="3" tree="@tree"/>
        <operator spec='Uniform' weight="10" tree="@tree"/>
        <operator spec='SubtreeSlide' weight="5" gaussian="true" size="1.0" tree="@tree"/>
        <operator id='narrow' spec='Exchange' isNarrow='true' weight="1" tree="@tree"/>
        <operator id='wide' spec='Exchange' isNarrow='false' weight="1" tree="@tree"/>
        <operator spec='WilsonBalding' weight="1" tree="@tree"/>


        <operator id="dpps1" spec="RateSAMSPriorOperator" weight="5" >
            <input name="tempLikelihood" idref="tempTreeLikelihood1"/>
            <input name="ratesList" idref="ratesList"/>
            <input name="ratesPointers" idref="rates.pointers"/>
            <input name="dirichletProcess" idref="dp"/>
            <input name="dpTreeLik" idref="treeLikelihood"/>
            <input name="dpVal" idref="dpValuable.rate"/>
        </operator>

        <operator id="dpps2" spec="RateDPPGibbsSampler" weight="5" sampleSize="5">
            <input name="tempLikelihood" idref="tempTreeLikelihood2"/>
            <input name="ratesList" idref="ratesList"/>
            <input name="ratesPointers" idref="rates.pointers"/>
            <input name="dirichletProcess" idref="dp"/>
            <input name="dpTreeLik" idref="treeLikelihood"/>
            <input name="dpVal" idref="dpValuable.rate"/>
        </operator>

        <operator id="plso" spec="PLScaleOperator" scaleFactor="0.75" weight="5">
            <input name="parameters" idref="ratesList"/>
        </operator>


        <operator id="rate.swap" spec="beast.evolution.operators.RatePointersSwapOperator" weight="5">
            <dpVal idref="dpValuable.rate"/>
            <ratesPointers idref="rates.pointers"/>
            <alignment idref="alignment"/>
        </operator>

        <operator id="plerrwo" spec="PLExtendedRealRandomWalkOperator" windowSizes="0.5 0.5 0.1 0.1 0.1" weight="4">
            <input name="parameters" idref="parameterList"/>
        </operator>
        <operator id="PLNetworkIntRandomWalk" spec="PLNetworkIntRandomWalkOperator" weight="4" offset="1">
            <input id="k80" spec='Vertex' name="vertex" idNum="0" neighbours="2"/>
            <input id="f81" spec='Vertex' name="vertex" idNum="1" neighbours="2"/>
            <input id="hky85" spec='Vertex' name="vertex" idNum="2" neighbours="0 1 3"/>
            <input id="tn93" spec='Vertex' name="vertex" idNum="3" neighbours="2 4"/>
            <input id="gtr" spec='Vertex' name="vertex" idNum="4" neighbours="3"/>
            <input name="parameters" idref="modelList"/>
        </operator>
        <operator id="errwo" spec="PLDeltaExchangeOperator" delta="0.05" weight="4">
            <input name="parameterList" idref="freqsList"/>
        </operator>

        <operator spec='ScaleOperator' scaleFactor="0.75" weight="0.2" parameter="@dirichlet.scale"/>
        <operator spec='DeltaExchangeOperator' delta="0.1" weight="0.6" parameter="@dirichlet.prob"/>
        <operator id='hMeanRandomWalk' spec='RealRandomWalkOperator' windowSize="0.5" weight="0.5" parameter="@lnorm.mean"/>
        <operator id='hCVScaler' spec='ScaleOperator' scaleFactor="0.75" weight="0.5" parameter="@lnorm.prec"/>

        <operator id="categoriesRandomWalk" spec="IntUniformOperator" weight="1">
            <input name="parameter" idref="rateCategories"/>
        </operator>

        <operator id='ucld.stdev.scaler' spec='ScaleOperator' scaleFactor="0.5" weight="1">
            <parameter idref="ucld.stdev"/>
        </operator>

       

        <!--logger logEvery="100"-->
        <logger logEvery="10000">
            <log idref="posterior"/>
            <log idref="prior"/>
            <log idref="treeLikelihood"/>
            <log idref="dpValuable.subst"/>
            <log idref="dpValuable.rate"/>
            <log idref="treeLik.count"/>
            <log idref="lnorm.prec"/>
            <log idref="dirichlet.scale"/>
            <log spec='beast.evolution.tree.TreeHeightLogger' tree='@tree'/>
            <log spec='beast.core.parameter.ParameterMeanLogger' paramList='@ratesList' pointers="@rates.pointers" dpVal="@dpValuable.rate" tree="@rootHeight"/>
            <log idref="ucld.stdev"/>
            <log idref="ucld.mean"/>
            <log idref="birthRate"/>
        </logger>


        <logger logEvery="10000" fileName="DRBgroup_exon3_rdpm_uc_again_logger_1.log">
            <log idref="posterior"/>
            <log idref="prior"/>
            <log idref="dpValuable.subst"/>
            <log idref="dpValuable.rate"/>
            <log idref="treeLikelihood"/>
            <log idref="treeLik.count"/>
            <log spec='beast.core.parameter.ParameterMeanLogger' paramList='@ratesList' pointers="@rates.pointers" dpVal="@dpValuable.rate" tree="@rootHeight"/>
            <log idref="mvnmean.prior"/>
            <log idref="mvnprecision.prior"/>
            <log idref="lnorm.mean"/>
            <log idref="lnorm.prec"/>
            <log idref="dirichlet.scale"/>
            <log idref="dirichlet.prob"/>
            <log idref="categorical.prob"/>
            <log idref="mvn.mean"/>
            <log idref="mvn.precision"/>
		    <log spec='beast.core.parameter.InverseMatrixLogger' parameter='@mvn.precision'/>
            <log idref="birthRate"/>
            <log idref="ucld.stdev"/>
            <log idref="ucld.mean"/>
        </logger>

	    <logger logEvery="10000" fileName="DRBgroup_exon3_rdpm_uc_again_1.trees" mode="tree">
            <log spec="beast.evolution.tree.TreeWithMetaDataLogger" tree="@tree" branchratemodel="@branchRates"/>
        </logger>

       <logger logEvery="10000" fileName="DRBgroup_exon3_rdpm_uc_again_paramList_1.log">
            <log idref="parameterList"/>
        </logger>

        <logger logEvery="10000" fileName="DRBgroup_exon3_rdpm_uc_again_modelList_1.log">
            <log idref="modelList"/>
        </logger>

        <logger logEvery="10000" fileName="DRBgroup_exon3_rdpm_uc_again_freqsList_1.log">
            <log idref="freqsList"/>
        </logger>

        <logger logEvery="10000" fileName="DRBgroup_exon3_rdpm_uc_again_ratesList_1.log">
            <log idref="ratesList"/>
        </logger>

       <logger logEvery="10000" fileName="DRBgroup_exon3_rdpm_uc_again_subst.list.idNum_1.log">
            <log idref="subst.list.print"/>
        </logger>

        <logger logEvery="10000" fileName="DRBgroup_exon3_rdpm_uc_again_subst.pointers.idNum_1.log">
            <log idref="subst.pointers.print"/>
        </logger>


       <logger logEvery="10000" fileName="DRBgroup_exon3_rdpm_uc_again_rates.list.idNum_1.log">
            <log idref="rates.list.print"/>
        </logger>

        <logger logEvery="10000" fileName="DRBgroup_exon3_rdpm_uc_again_rates.pointers.idNum_1.log">
            <log idref="rates.pointers.print"/>
        </logger>
	
    </run>
</beast>
