# Supplementary material for: Ancient trans-species polymorphism at the Major Histocompatibility Complex in primates
Source: eLife. 2025 Sep 12;14:RP103547. doi: 10.7554/eLife.103547 (PMC12431779; doi:10.7554/eLife.103547)
Supplement: Supplementary file 1. [file elife-103547-supp1.zip]

Archive with 33 entries (32 files):
- allele_lists_final/
- allele_lists_final/DMBgroup_list_of_alleles_merged.txt
- __MACOSX/allele_lists_final/._DMBgroup_list_of_alleles_merged.txt
- allele_lists_final/DRBgroup_list_of_alleles_merged.txt
- __MACOSX/allele_lists_final/._DRBgroup_list_of_alleles_merged.txt
- allele_lists_final/DQAgroup_list_of_alleles_merged.txt
- __MACOSX/allele_lists_final/._DQAgroup_list_of_alleles_merged.txt
- allele_lists_final/Egroup_list_of_alleles_merged.txt
- __MACOSX/allele_lists_final/._Egroup_list_of_alleles_merged.txt
- allele_lists_final/Cgroup_list_of_alleles_merged.txt
- __MACOSX/allele_lists_final/._Cgroup_list_of_alleles_merged.txt
- allele_lists_final/DRAgroup_list_of_alleles_merged.txt
- __MACOSX/allele_lists_final/._DRAgroup_list_of_alleles_merged.txt
- allele_lists_final/DQBgroup_list_of_alleles_merged.txt
- __MACOSX/allele_lists_final/._DQBgroup_list_of_alleles_merged.txt
- allele_lists_final/Fgroup_list_of_alleles_merged.txt
- __MACOSX/allele_lists_final/._Fgroup_list_of_alleles_merged.txt
- allele_lists_final/DMAgroup_list_of_alleles_merged.txt
- __MACOSX/allele_lists_final/._DMAgroup_list_of_alleles_merged.txt
- allele_lists_final/Ggroup_list_of_alleles_merged.txt
- __MACOSX/allele_lists_final/._Ggroup_list_of_alleles_merged.txt
- allele_lists_final/Bgroup_list_of_alleles_merged.txt
- __MACOSX/allele_lists_final/._Bgroup_list_of_alleles_merged.txt
- allele_lists_final/DPAgroup_list_of_alleles_merged.txt
- __MACOSX/allele_lists_final/._DPAgroup_list_of_alleles_merged.txt
- allele_lists_final/DOAgroup_list_of_alleles_merged.txt
- __MACOSX/allele_lists_final/._DOAgroup_list_of_alleles_merged.txt
- allele_lists_final/DOBgroup_list_of_alleles_merged.txt
- __MACOSX/allele_lists_final/._DOBgroup_list_of_alleles_merged.txt
- allele_lists_final/DPBgroup_list_of_alleles_merged.txt
- __MACOSX/allele_lists_final/._DPBgroup_list_of_alleles_merged.txt
- allele_lists_final/Agroup_list_of_alleles_merged.txt
- __MACOSX/allele_lists_final/._Agroup_list_of_alleles_merged.txt
