# Supplementary material for: Ancient trans-species polymorphism at the Major Histocompatibility Complex in primates
Source: eLife. 2025 Sep 12;14:RP103547. doi: 10.7554/eLife.103547 (PMC12431779; doi:10.7554/eLife.103547)
Supplement: Supplementary file 1. [file elife-103547-supp1.zip › allele_lists_final/DMBgroup_list_of_alleles_merged.txt]

allele	latin_name	common_name	clade1	clade2	gene_identity
Aona-DMB_NW_018506613.1:c407940-400615	Aotus nancymaae	Nancy Ma's night monkey	Night Monkey	NWM	MHC-DMB
Caba-DMB_NW_011511766.1:3885454-3891578	Camelus bactrianus	Bactrian camel	Artiodactyla	Laurasiatheria	MHC-DMB
Cadr-DPB_XM_010994619.2	Camelus dromedarius	Dromedary camel	Artiodactyla	Laurasiatheria	MHC-DPB
Caja-DMB_NC_048386.1:c37941038-37933532	Callithrix jacchus	Common marmoset	Marmoset	NWM	MHC-DMB
Caja-DOB_NC_071445.1:c37186157-37171473	Callithrix jacchus	Common marmoset	Marmoset	NWM	MHC-DOB
Caja-DPB1_27:01	Callithrix jacchus	Common marmoset	Marmoset	NWM	MHC-DPB
Caja-DQB1_23:01	Callithrix jacchus	Common marmoset	Marmoset	NWM	MHC-DQB
Caja-DQB_XM_008994221.3	Callithrix jacchus	Common marmoset	Marmoset	NWM	MHC-DQB
Caja-DRB1_03:01	Callithrix jacchus	Common marmoset	Marmoset	NWM	MHC-DRB
Casy-DMB_NW_007256124.1:2683-38854	Carlito syrichta	Philippine tarsier	Tarsier	Tarsier	MHC-DMB
Ceat-DMB_NW_012003958.1:173585-180868	Cercocebus atys	Sooty mangabey	Mangabey	OWM	MHC-DMB
Ceim-DMB_NW_016107339.1:13253259-13260254	Cebus imitator	Panamanian white-faced capuchin	Capuchin	NWM	MHC-DMB
Chdi-DMB_NC_051313.1:118889695-118896444	Choloepus didactylus	Linnaeus's two-toed sloth	Xenarthra	Atlantogenata	MHC-DMB
Chsa-DMB_XM_007972986.2	Chlorocebus sabaeus	Green monkey	Green Monkey	OWM	MHC-DMB
Coan-DMB_NW_012115555.1:c1730572-1719510	Colobus angolensis	Angola colobus	Colobus	OWM	MHC-DMB
Cocr-DMB_NW_004567102.1:c1079651-1051832	Condylura cristata	Star-nosed mole	Mole	Laurasiatheria	MHC-DMB
Epfu-DMB_NW_007370916.1:780810-786049	Eptesicus fuscus	Big brown bat	Bat	Laurasiatheria	MHC-DMB
Eqca-DMB_01:01	Equus caballus	Horse	Ferungulata	Laurasiatheria	MHC-DMB
Eqca-DMB_02:01	Equus caballus	Horse	Ferungulata	Laurasiatheria	MHC-DMB
Eqca-DMB_03:01	Equus caballus	Horse	Ferungulata	Laurasiatheria	MHC-DMB
Eqca-DMB_04:01	Equus caballus	Horse	Ferungulata	Laurasiatheria	MHC-DMB
Eqca-DMB_05:01	Equus caballus	Horse	Ferungulata	Laurasiatheria	MHC-DMB
Gava-DMB_NW_007730186.1:c29763-23611	Galeopterus variegatus	Sunda flying lemur	Flying Lemur	Flying Lemur	MHC-DMB
Gogo-DMB_01:01:01	Gorilla gorilla	Western gorilla	Gorilla	Gorilla	MHC-DMB
Gogo-DMB_01:03	Gorilla gorilla	Western gorilla	Gorilla	Gorilla	MHC-DMB
HLA-DMB_01:01:01:01	Homo sapiens	Human	Human	Human	MHC-DMB
HLA-DMB_01:02:01:01	Homo sapiens	Human	Human	Human	MHC-DMB
HLA-DMB_01:03:01:01	Homo sapiens	Human	Human	Human	MHC-DMB
HLA-DMB_01:04	Homo sapiens	Human	Human	Human	MHC-DMB
HLA-DMB_01:07:01:01	Homo sapiens	Human	Human	Human	MHC-DMB
HLA-DMB_01:08	Homo sapiens	Human	Human	Human	MHC-DMB
HLA-DMB_01:09	Homo sapiens	Human	Human	Human	MHC-DMB
HLA-DOB_01:01:01:01	Homo sapiens	Human	Human	Human	MHC-DOB
HLA-DPB1_01:01:01:01	Homo sapiens	Human	Human	Human	MHC-DPB
HLA-DPB2_01:01:01	Homo sapiens	Human	Human	Human	MHC-DPB
HLA-DQB1_02:01:01:01	Homo sapiens	Human	Human	Human	MHC-DQB
HLA-DQB2_01:01:01:01	Homo sapiens	Human	Human	Human	MHC-DWB
HLA-DRB1_01:01:01:01	Homo sapiens	Human	Human	Human	MHC-DRB
HLA-DRB2_01:01	Homo sapiens	Human	Human	Human	MHC-DRB
HLA-DRB3_01:01:02:01	Homo sapiens	Human	Human	Human	MHC-DRB
HLA-DRB4_01:01:01:01	Homo sapiens	Human	Human	Human	MHC-DRB
HLA-DRB5_01:01:01:01	Homo sapiens	Human	Human	Human	MHC-DRB
HLA-DRB6_02:01	Homo sapiens	Human	Human	Human	MHC-DRB
HLA-DRB7_01:01:01	Homo sapiens	Human	Human	Human	MHC-DRB
HLA-DRB8_01:01	Homo sapiens	Human	Human	Human	MHC-DRB
HLA-DRB9_01:01:01:01	Homo sapiens	Human	Human	Human	MHC-DRB
Hymo-DMB_NW_022611662.1:c31425517-31419214	Hylobates moloch	Silvery gibbon	Gibbon	Gibbon	MHC-DMB
Leca-DMB_NC_059129.1:c43075689-43065811	Lemur catta	Ring-tailed lemur	Lemur	Strepsirrhini	MHC-DMB
Leca-DOB_NC_059129.1:c42969297-42965140	Lemur catta	Ring-tailed lemur	Lemur	Strepsirrhini	MHC-DOB
Leca-DPB_XM_045541814.1	Lemur catta	Ring-tailed lemur	Lemur	Strepsirrhini	MHC-DPB
Leca-DQB_NC_059129.1:c42894268-42888781	Lemur catta	Ring-tailed lemur	Lemur	Strepsirrhini	MHC-DQB
Leca-DRB_NC_059129.1:c42816156-42804972	Lemur catta	Ring-tailed lemur	Lemur	Strepsirrhini	MHC-DRB
Mafa-DMB_03:01:01	Macaca fascicularis	Crab-eating macaque	Macaque	OWM	MHC-DMB
Mafa-DMB_03:02:01:01	Macaca fascicularis	Crab-eating macaque	Macaque	OWM	MHC-DMB
Mafa-DMB_03:03	Macaca fascicularis	Crab-eating macaque	Macaque	OWM	MHC-DMB
Mafa-DMB_03:04	Macaca fascicularis	Crab-eating macaque	Macaque	OWM	MHC-DMB
Mafa-DMB_NC_052258.1:c33077175-33070709	Macaca fascicularis	Crab-eating macaque	Macaque	OWM	MHC-DMB
Mafa-DOB_01:04:03:01	Macaca fascicularis	Crab-eating macaque	Macaque	OWM	MHC-DOB
Mafa-DRB6_01:01	Macaca fascicularis	Crab-eating macaque	Macaque	OWM	MHC-DRB
Mafa-DRB9_01:01	Macaca fascicularis	Crab-eating macaque	Macaque	OWM	MHC-DRB
Maja-DMB_NW_023435934.1:7904761-7909973	Manis javanica	Sunda pangolin	Ferungulata	Laurasiatheria	MHC-DMB
Male-DMB_NW_012109441.1:187936-194909	Mandrillus leucophaeus	Drill	Drill	OWM	MHC-DMB
Malo-DMB_03:01:01	Macaca leonina	Northern pig-tailed macaque	Macaque	OWM	MHC-DMB
Malo-DMB_03:02	Macaca leonina	Northern pig-tailed macaque	Macaque	OWM	MHC-DMB
Mamo-DMB_NW_025723786.1:2761549-2766940	Marmota monax	Groundhog	Rodent	Glires	MHC-DMB
Mamo-DPB_XM_046464516.1	Marmota monax	Groundhog	Rodent	Glires	MHC-DPB
Mamu-DMB_03:01	Macaca mulatta	Rhesus macaque	Macaque	OWM	MHC-DMB
Mamu-DMB_03:02:01	Macaca mulatta	Rhesus macaque	Macaque	OWM	MHC-DMB
Mamu-DMB_03:03	Macaca mulatta	Rhesus macaque	Macaque	OWM	MHC-DMB
Mamu-DMB_NM_001265654.1	Macaca mulatta	Rhesus macaque	Macaque	OWM	MHC-DMB
Mamu-DMB_XM_028846604.1	Macaca mulatta	Rhesus macaque	Macaque	OWM	MHC-DMB
Mamu-DPB1_01:01	Macaca mulatta	Rhesus macaque	Macaque	OWM	MHC-DPB
Mamu-DPB2_01:01	Macaca mulatta	Rhesus macaque	Macaque	OWM	MHC-DPB
Mamu-DQB1_06:01	Macaca mulatta	Rhesus macaque	Macaque	OWM	MHC-DQB
Mamu-DRB1_03:03:01:01	Macaca mulatta	Rhesus macaque	Macaque	OWM	MHC-DRB
Mamu-DRB3_04:05:01:01	Macaca mulatta	Rhesus macaque	Macaque	OWM	MHC-DRB
Mamu-DRB4_01:02	Macaca mulatta	Rhesus macaque	Macaque	OWM	MHC-DRB
Mamu-DRB5_03:01:01:01	Macaca mulatta	Rhesus macaque	Macaque	OWM	MHC-DRB
Mane-DMB_NW_012015688.1:c522463-515175	Macaca nemestrina	Southern pig-tailed macaque	Macaque	OWM	MHC-DMB
Math-DMB_NC_065581.1:c33738468-33728704	Macaca thibetana	Tibetan macaque	Macaque	OWM	MHC-DMB
Mimu-DMB_NC_033665.1:c2984464-2974723	Microcebus murinus	Gray mouse lemur	Lemur	Strepsirrhini	MHC-DMB
Nole-DMB_NC_044402.1:c53959023-53952735	Nomascus leucogenys	Northern white-cheeked gibbon	Gibbon	Gibbon	MHC-DMB
Ocpr-DMB_NC_050547.1:c31295160-31288608	Ochotona princeps	American pika	Pika	Glires	MHC-DMB
Otga-DMB_NW_003852426.1:c3833788-3826085	Otolemur garnettii	Northern greater galago	Galago	Strepsirrhini	MHC-DMB
Paan-DMB_NC_044981.1:c31257697-31250537	Papio anubis	Olive baboon	Baboon	OWM	MHC-DMB
Papa-DMB_01:01	Pan paniscus	Bonobo	Chimpanzee	Chimpanzee	MHC-DMB
Papa-DMB_01:02	Pan paniscus	Bonobo	Chimpanzee	Chimpanzee	MHC-DMB
Patr-DMB_01:01	Pan troglodytes	Chimpanzee	Chimpanzee	Chimpanzee	MHC-DMB
Patr-DMB_01:02	Pan troglodytes	Chimpanzee	Chimpanzee	Chimpanzee	MHC-DMB
Pite-DMB_NC_045438.1:135861889-135869220	Piliocolobus tephrosceles	Ugandan red colobus	Colobus	OWM	MHC-DMB
Poab-DMB_NC_036909.1:c33265593-33259145	Pongo abelii	Sumatran orangutan	Orangutan	Orangutan	MHC-DMB
Popy-DMB_02:01	Pongo pygmaeus	Bornean orangutan	Orangutan	Orangutan	MHC-DMB
Popy-DMB_02:02	Pongo pygmaeus	Bornean orangutan	Orangutan	Orangutan	MHC-DMB
Popy-DMB_02:03	Pongo pygmaeus	Bornean orangutan	Orangutan	Orangutan	MHC-DMB
Prco-DMB_NW_012153441.1:235888-242767	Propithecus coquereli	Coquerel's sifaka	Sifaka	Strepsirrhini	MHC-DMB
Puco-DMB_NW_020339445.1:119172818-119178309	Puma concolor	Cougar	Ferungulata	Laurasiatheria	MHC-DMB
Puya-DMB_NW_024412394.1:c266388-260566	Puma yagouaroundi	Jaguarundi	Ferungulata	Laurasiatheria	MHC-DMB
Rano-Bb_l	Rattus norvegicus	Brown rat	Rodent	Glires	MHC-DQB
Rano-DMb_a	Rattus norvegicus	Brown rat	Rodent	Glires	MHC-DMB
Rano-DMb_n	Rattus norvegicus	Brown rat	Rodent	Glires	MHC-DMB
Rano-DOb_n	Rattus norvegicus	Brown rat	Rodent	Glires	MHC-DOB
Rano-Db1_a	Rattus norvegicus	Brown rat	Rodent	Glires	MHC-DRB
Rhbi-DMB_NW_016813514.1:119927-127277	Rhinopithecus bieti	Black-and-white snub-nosed monkey	Snub-Nosed Monkey	OWM	MHC-DMB
Rhro-DMB_NC_044552.1:c26479133-26471787	Rhinopithecus roxellana	Golden snub-nosed monkey	Snub-Nosed Monkey	OWM	MHC-DMB
SLA-DMB_01:01	Sus scrofa	Wild boar	Artiodactyla	Laurasiatheria	MHC-DMB
SLA-DOB1_01:01	Sus scrofa	Wild boar	Artiodactyla	Laurasiatheria	MHC-DOB
SLA-DQB1_01:01	Sus scrofa	Wild boar	Artiodactyla	Laurasiatheria	MHC-DQB
SLA-DRB1_01:01	Sus scrofa	Wild boar	Artiodactyla	Laurasiatheria	MHC-DRB
Saap-DMB_NW_022437023.1:c422096-414892	Sapajus apella	Tufted capuchin	Capuchin	NWM	MHC-DMB
Sabo-DMB_NW_024100919.1:c96723927-96716913	Saimiri boliviensis	Black-capped squirrel monkey	Squirrel Monkey	NWM	MHC-DMB
Thge-DMB_NC_037671.1:c35243875-35236839	Theropithecus gelada	Gelada	Gelada	OWM	MHC-DMB
Trfr-DMB_NW_022681455.1:c32857469-32850135	Trachypithecus francoisi	Francois' langur	Langur	OWM	MHC-DMB
Tuch-DMB_NW_006203493.1:237668-246934	Tupaia chinensis	Chinese tree shrew	Tree Shrew	Treeshrew	MHC-DMB
