# Supplementary material for: Ancient trans-species polymorphism at the Major Histocompatibility Complex in primates
Source: eLife. 2025 Sep 12;14:RP103547. doi: 10.7554/eLife.103547 (PMC12431779; doi:10.7554/eLife.103547)
Supplement: Supplementary file 1. [file elife-103547-supp1.zip › allele_lists_final/DRBgroup_list_of_alleles_merged.txt]

allele	latin_name	common_name	clade1	clade2	gene_identity
Alpi-DRB_W105:05	Alouatta pitta	Guatemalan black howler	Howler Monkey	NWM	MHC-DRB
Alpi-DRB_W106:08	Alouatta pitta	Guatemalan black howler	Howler Monkey	NWM	MHC-DRB
Aoaz-DRB3_06:01	Aotus azarae	Azara's night Monkey	Night Monkey	NWM	MHC-DRB
Aoaz-DRB_W038:01	Aotus azarae	Azara's night Monkey	Night Monkey	NWM	MHC-DRB
Aona-DRB1_03:30	Aotus nancymaae	Nancy Ma's night monkey	Night Monkey	NWM	MHC-DRB
Aona-DRB1_03:31	Aotus nancymaae	Nancy Ma's night monkey	Night Monkey	NWM	MHC-DRB
Aona-DRB3_06:02:02	Aotus nancymaae	Nancy Ma's night monkey	Night Monkey	NWM	MHC-DRB
Aona-DRB3_06:21	Aotus nancymaae	Nancy Ma's night monkey	Night Monkey	NWM	MHC-DRB
Aona-DRB_W030:01:02	Aotus nancymaae	Nancy Ma's night monkey	Night Monkey	NWM	MHC-DRB
Aona-DRB_W109:01	Aotus nancymaae	Nancy Ma's night monkey	Night Monkey	NWM	MHC-DRB
Aoni-DRB1_03:06	Aotus nigriceps	Black-headed night monkey	Night Monkey	NWM	MHC-DRB
Aoni-DRB3_06:01	Aotus nigriceps	Black-headed night monkey	Night Monkey	NWM	MHC-DRB
Aoni-DRB_W043:03	Aotus nigriceps	Black-headed night monkey	Night Monkey	NWM	MHC-DRB
Aotr-DRB1_03:03	Aotus trivirgatus	Three-striped night monkey	Night Monkey	NWM	MHC-DRB
Aotr-DRB3_06:02	Aotus trivirgatus	Three-striped night monkey	Night Monkey	NWM	MHC-DRB
Aotr-DRB_W018:01	Aotus trivirgatus	Three-striped night monkey	Night Monkey	NWM	MHC-DRB
Aovo-DRB1_03:01	Aotus vociferans	Spix's night monkey	Night Monkey	NWM	MHC-DRB
Aovo-DRB3_06:01	Aotus vociferans	Spix's night monkey	Night Monkey	NWM	MHC-DRB
Aovo-DRB_W110:01	Aotus vociferans	Spix's night monkey	Night Monkey	NWM	MHC-DRB
Atbe-DRB_W019:01	Ateles belzebuth	White-bellied spider monkey	Spider Monkey	NWM	MHC-DRB
Atbe-DRB_W039:01	Ateles belzebuth	White-bellied spider monkey	Spider Monkey	NWM	MHC-DRB
BoLA-DRB3_016:01	Bos sp.	Even-toed ungulates	Artiodactyla	Laurasiatheria	MHC-DRB
BoLA-DRB3_027:03	Bos sp.	Even-toed ungulates	Artiodactyla	Laurasiatheria	MHC-DRB
Cadr-DPB_XM_010994619.2	Camelus dromedarius	Dromedary camel	Artiodactyla	Laurasiatheria	MHC-DPB
Cahi-DRB1_01:01:01	Capra hircus	Goat	Artiodactyla	Laurasiatheria	MHC-DRB
Cahi-DRB1_16:02:01	Capra hircus	Goat	Artiodactyla	Laurasiatheria	MHC-DRB
Caja-DMB_NC_048386.1:c37941038-37933532	Callithrix jacchus	Common marmoset	Marmoset	NWM	MHC-DMB
Caja-DOB_NC_071445.1:c37186157-37171473	Callithrix jacchus	Common marmoset	Marmoset	NWM	MHC-DOB
Caja-DPB1_27:01	Callithrix jacchus	Common marmoset	Marmoset	NWM	MHC-DPB
Caja-DQB1_23:01	Callithrix jacchus	Common marmoset	Marmoset	NWM	MHC-DQB
Caja-DQB_XM_008994221.3	Callithrix jacchus	Common marmoset	Marmoset	NWM	MHC-DQB
Caja-DRB1_03:01	Callithrix jacchus	Common marmoset	Marmoset	NWM	MHC-DRB
Caja-DRB1_03:24	Callithrix jacchus	Common marmoset	Marmoset	NWM	MHC-DRB
Caja-DRB_W012:01:01	Callithrix jacchus	Common marmoset	Marmoset	NWM	MHC-DRB
Caja-DRB_W016:20	Callithrix jacchus	Common marmoset	Marmoset	NWM	MHC-DRB
Plmo-DRB11_01:01	Plecturocebus moloch	Red-bellied titi	Titi	NWM	MHC-DRB
Plmo-DRB1_03:03	Plecturocebus moloch	Red-bellied titi	Titi	NWM	MHC-DRB
Plmo-DRB1_03:04	Plecturocebus moloch	Red-bellied titi	Titi	NWM	MHC-DRB
Plmo-DRB3_05:04	Plecturocebus moloch	Red-bellied titi	Titi	NWM	MHC-DRB
Plmo-DRB3_07:01	Plecturocebus moloch	Red-bellied titi	Titi	NWM	MHC-DRB
Plmo-DRB_W014:02	Plecturocebus moloch	Red-bellied titi	Titi	NWM	MHC-DRB
Plmo-DRB_W017:01	Plecturocebus moloch	Red-bellied titi	Titi	NWM	MHC-DRB
Cepy-DRB1_03:01	Cebuella pygmaea	Pygmy marmoset	Marmoset	NWM	MHC-DRB
Cepy-DRB_W012:01	Cebuella pygmaea	Pygmy marmoset	Marmoset	NWM	MHC-DRB
Casy-DRB_NW_007252212.1:c120196-101097	Carlito syrichta	Philippine tarsier	Tarsier	Tarsier	MHC-DRB
Casy-DRB_NW_007252749.1:21802-34728	Carlito syrichta	Philippine tarsier	Tarsier	Tarsier	MHC-DRB
Ceap-DRB_W013:03	Cebus apella	Tufted capuchin	Capuchin	NWM	MHC-DRB
Ceap-DRB_W032:01	Cebus apella	Tufted capuchin	Capuchin	NWM	MHC-DRB
Ceat-DRB_NW_012003702.1:3647-31400	Cercocebus atys	Sooty mangabey	Mangabey	OWM	MHC-DRB
Ceim-DRB_XM_017522742.2	Cebus imitator	Panamanian white-faced capuchin	Capuchin	NWM	MHC-DRB
Chae-DRB1_03:04	Chlorocebus aethiops	Grivet	Grivet	OWM	MHC-DRB
Chae-DRB1_07:02	Chlorocebus aethiops	Grivet	Grivet	OWM	MHC-DRB
Chae-DRB5_01:01	Chlorocebus aethiops	Grivet	Grivet	OWM	MHC-DRB
Chae-DRB6_01:01N	Chlorocebus aethiops	Grivet	Grivet	OWM	MHC-DRB
Chae-DRB_W006:01	Chlorocebus aethiops	Grivet	Grivet	OWM	MHC-DRB
Chae-DRB_W007:02	Chlorocebus aethiops	Grivet	Grivet	OWM	MHC-DRB
Chsa-DRB1_03:01	Chlorocebus sabaeus	Green monkey	Green Monkey	OWM	MHC-DRB
Chsa-DRB1_07:01	Chlorocebus sabaeus	Green monkey	Green Monkey	OWM	MHC-DRB
Chsa-DRB5_01:01	Chlorocebus sabaeus	Green monkey	Green Monkey	OWM	MHC-DRB
Chsa-DRB5_03:01	Chlorocebus sabaeus	Green monkey	Green Monkey	OWM	MHC-DRB
Chsa-DRB_W007:01	Chlorocebus sabaeus	Green monkey	Green Monkey	OWM	MHC-DRB
Chsa-DRB_XM_037995562.1	Chlorocebus sabaeus	Green monkey	Green Monkey	OWM	MHC-DRB
Chsa-DRB_XR_005239432.1	Chlorocebus sabaeus	Green monkey	Green Monkey	OWM	MHC-DRB
Cocr-DRB_NW_004567102.1:c717553-702543	Condylura cristata	Star-nosed mole	Mole	Laurasiatheria	MHC-DRB
Ecte-DRB_XM_045294890.1	Echinops telfairi	Lesser hedgehog tenrec	Afrotheria	Atlantogenata	MHC-DRB
Epfu-DRB_XM_008157400.2	Eptesicus fuscus	Big brown bat	Bat	Laurasiatheria	MHC-DRB
Eqca-DRB1_007:02	Equus caballus	Horse	Ferungulata	Laurasiatheria	MHC-DRB
Eqca-DRB2_004:01	Equus caballus	Horse	Ferungulata	Laurasiatheria	MHC-DRB
Eqca-DRB3_001:01:01	Equus caballus	Horse	Ferungulata	Laurasiatheria	MHC-DRB
Gava-DRB_NW_007744615.1:7962-14703	Galeopterus variegatus	Sunda flying lemur	Flying Lemur	Flying Lemur	MHC-DRB
Gava-DRB_NW_007768077.1:c4865-2637	Galeopterus variegatus	Sunda flying lemur	Flying Lemur	Flying Lemur	MHC-DRB
Gogo-DRB1_03:07	Gorilla gorilla	Western gorilla	Gorilla	Gorilla	MHC-DRB
Gogo-DRB1_10:02	Gorilla gorilla	Western gorilla	Gorilla	Gorilla	MHC-DRB
Gogo-DRB3_01:01	Gorilla gorilla	Western gorilla	Gorilla	Gorilla	MHC-DRB
Gogo-DRB5_01:01	Gorilla gorilla	Western gorilla	Gorilla	Gorilla	MHC-DRB
Gogo-DRB5_05:01	Gorilla gorilla	Western gorilla	Gorilla	Gorilla	MHC-DRB
Gogo-DRB6_01:02N	Gorilla gorilla	Western gorilla	Gorilla	Gorilla	MHC-DRB
Gogo-DRB_W008:02	Gorilla gorilla	Western gorilla	Gorilla	Gorilla	MHC-DRB
HLA-DMB_01:01:01:01	Homo sapiens	Human	Human	Human	MHC-DMB
HLA-DOB_01:01:01:01	Homo sapiens	Human	Human	Human	MHC-DOB
HLA-DPB1_01:01:01:01	Homo sapiens	Human	Human	Human	MHC-DPB
HLA-DPB2_01:01:01	Homo sapiens	Human	Human	Human	MHC-DPB
HLA-DQB1_02:01:01:01	Homo sapiens	Human	Human	Human	MHC-DQB
HLA-DQB2_01:01:01:01	Homo sapiens	Human	Human	Human	MHC-DQB
HLA-DRB1_01:01:01:01	Homo sapiens	Human	Human	Human	MHC-DRB
HLA-DRB1_01:02:01:01	Homo sapiens	Human	Human	Human	MHC-DRB
HLA-DRB1_01:03:01:01	Homo sapiens	Human	Human	Human	MHC-DRB
HLA-DRB1_03:01:01:01	Homo sapiens	Human	Human	Human	MHC-DRB
HLA-DRB1_03:02:01:01	Homo sapiens	Human	Human	Human	MHC-DRB
HLA-DRB1_04:01:01:01	Homo sapiens	Human	Human	Human	MHC-DRB
HLA-DRB1_04:02:01	Homo sapiens	Human	Human	Human	MHC-DRB
HLA-DRB1_04:05:01:01	Homo sapiens	Human	Human	Human	MHC-DRB
HLA-DRB1_04:08:01:01	Homo sapiens	Human	Human	Human	MHC-DRB
HLA-DRB1_04:61	Homo sapiens	Human	Human	Human	MHC-DRB
HLA-DRB1_07:01:01:01	Homo sapiens	Human	Human	Human	MHC-DRB
HLA-DRB1_07:03	Homo sapiens	Human	Human	Human	MHC-DRB
HLA-DRB1_08:01:01:01	Homo sapiens	Human	Human	Human	MHC-DRB
HLA-DRB1_08:03:02:01	Homo sapiens	Human	Human	Human	MHC-DRB
HLA-DRB1_08:06:01:01	Homo sapiens	Human	Human	Human	MHC-DRB
HLA-DRB1_08:08	Homo sapiens	Human	Human	Human	MHC-DRB
HLA-DRB1_09:01:02:01	Homo sapiens	Human	Human	Human	MHC-DRB
HLA-DRB1_09:20	Homo sapiens	Human	Human	Human	MHC-DRB
HLA-DRB1_10:01:01:01	Homo sapiens	Human	Human	Human	MHC-DRB
HLA-DRB1_10:19	Homo sapiens	Human	Human	Human	MHC-DRB
HLA-DRB1_11:01:01:01	Homo sapiens	Human	Human	Human	MHC-DRB
HLA-DRB1_11:02:01:01	Homo sapiens	Human	Human	Human	MHC-DRB
HLA-DRB1_11:03:01	Homo sapiens	Human	Human	Human	MHC-DRB
HLA-DRB1_11:04:01:01	Homo sapiens	Human	Human	Human	MHC-DRB
HLA-DRB1_12:01:01:01	Homo sapiens	Human	Human	Human	MHC-DRB
HLA-DRB1_12:02:01:01	Homo sapiens	Human	Human	Human	MHC-DRB
HLA-DRB1_13:01:01:01	Homo sapiens	Human	Human	Human	MHC-DRB
HLA-DRB1_13:02:01:01	Homo sapiens	Human	Human	Human	MHC-DRB
HLA-DRB1_13:03:01:01	Homo sapiens	Human	Human	Human	MHC-DRB
HLA-DRB1_14:01:01:01	Homo sapiens	Human	Human	Human	MHC-DRB
HLA-DRB1_14:02:01:01	Homo sapiens	Human	Human	Human	MHC-DRB
HLA-DRB1_14:05:01:01	Homo sapiens	Human	Human	Human	MHC-DRB
HLA-DRB1_14:06:01	Homo sapiens	Human	Human	Human	MHC-DRB
HLA-DRB1_14:54:01:01	Homo sapiens	Human	Human	Human	MHC-DRB
HLA-DRB1_15:01:01:01	Homo sapiens	Human	Human	Human	MHC-DRB
HLA-DRB1_15:02:01:02	Homo sapiens	Human	Human	Human	MHC-DRB
HLA-DRB1_16:01:01:01	Homo sapiens	Human	Human	Human	MHC-DRB
HLA-DRB1_16:02:01:01	Homo sapiens	Human	Human	Human	MHC-DRB
HLA-DRB2_01:01	Homo sapiens	Human	Human	Human	MHC-DRB
HLA-DRB3_01:01:02:01	Homo sapiens	Human	Human	Human	MHC-DRB
HLA-DRB3_02:02:01:01	Homo sapiens	Human	Human	Human	MHC-DRB
HLA-DRB3_03:03	Homo sapiens	Human	Human	Human	MHC-DRB
HLA-DRB4_01:01:01:01	Homo sapiens	Human	Human	Human	MHC-DRB
HLA-DRB4_01:03:01:01	Homo sapiens	Human	Human	Human	MHC-DRB
HLA-DRB4_02:01N	Homo sapiens	Human	Human	Human	MHC-DRB
HLA-DRB4_03:01N	Homo sapiens	Human	Human	Human	MHC-DRB
HLA-DRB5_01:01:01:01	Homo sapiens	Human	Human	Human	MHC-DRB
HLA-DRB5_01:02:01	Homo sapiens	Human	Human	Human	MHC-DRB
HLA-DRB5_02:02:01	Homo sapiens	Human	Human	Human	MHC-DRB
HLA-DRB6_01:01	Homo sapiens	Human	Human	Human	MHC-DRB
HLA-DRB6_02:01	Homo sapiens	Human	Human	Human	MHC-DRB
HLA-DRB7_01:01:01	Homo sapiens	Human	Human	Human	MHC-DRB
HLA-DRB8_01:01	Homo sapiens	Human	Human	Human	MHC-DRB
HLA-DRB9_01:01:01:01	Homo sapiens	Human	Human	Human	MHC-DRB
HLA-DRB9_01:02:01:01	Homo sapiens	Human	Human	Human	MHC-DRB
Hymo-DRB1_04:02	Hylobates moloch	Silvery gibbon	Gibbon	Gibbon	MHC-DRB
Hymo-DRB1_04:04	Hylobates moloch	Silvery gibbon	Gibbon	Gibbon	MHC-DRB
Hymo-DRB_NW_022611662.1:c31076493-30954697	Hylobates moloch	Silvery gibbon	Gibbon	Gibbon	MHC-DRB
Hymo-DRB_W094:02	Hylobates moloch	Silvery gibbon	Gibbon	Gibbon	MHC-DRB
Hymo-DRB_W103:01	Hylobates moloch	Silvery gibbon	Gibbon	Gibbon	MHC-DRB
Leca-DMB_NC_059129.1:c43075689-43065811	Lemur catta	Ring-tailed lemur	Lemur	Strepsirrhini	MHC-DMB
Leca-DOB_NC_059129.1:c42969297-42965140	Lemur catta	Ring-tailed lemur	Lemur	Strepsirrhini	MHC-DOB
Leca-DPB_XM_045541814.1	Lemur catta	Ring-tailed lemur	Lemur	Strepsirrhini	MHC-DPB
Leca-DQB_NC_059129.1:c42894268-42888781	Lemur catta	Ring-tailed lemur	Lemur	Strepsirrhini	MHC-DQB
Leca-DRB_NC_059129.1:c42816156-42804972	Lemur catta	Ring-tailed lemur	Lemur	Strepsirrhini	MHC-DRB
Maar-DRB1_03:01	Macaca arctoides	Stump-tailed macaque	Macaque	OWM	MHC-DRB
Maar-DRB5_03:01	Macaca arctoides	Stump-tailed macaque	Macaque	OWM	MHC-DRB
Mafa-DMB_03:02:01:01	Macaca fascicularis	Crab-eating macaque	Macaque	OWM	MHC-DMB
Mafa-DOB_01:04:03:01	Macaca fascicularis	Crab-eating macaque	Macaque	OWM	MHC-DOB
Mafa-DRB1_10:02:01:01	Macaca fascicularis	Crab-eating macaque	Macaque	OWM	MHC-DRB
Mafa-DRB3_04:01	Macaca fascicularis	Crab-eating macaque	Macaque	OWM	MHC-DRB
Mafa-DRB4_01:01	Macaca fascicularis	Crab-eating macaque	Macaque	OWM	MHC-DRB
Mafa-DRB5_03:01:01	Macaca fascicularis	Crab-eating macaque	Macaque	OWM	MHC-DRB
Mafa-DRB6_01:01	Macaca fascicularis	Crab-eating macaque	Macaque	OWM	MHC-DRB
Mafa-DRB6_01:34	Macaca fascicularis	Crab-eating macaque	Macaque	OWM	MHC-DRB
Mafa-DRB9_01:01	Macaca fascicularis	Crab-eating macaque	Macaque	OWM	MHC-DRB
Mafa-DRB_W049:01:01:01	Macaca fascicularis	Crab-eating macaque	Macaque	OWM	MHC-DRB
Mafu-DRB1_10:04	Macaca fuscata	Japanese macaque	Macaque	OWM	MHC-DRB
Mafu-DRB3_04:01	Macaca fuscata	Japanese macaque	Macaque	OWM	MHC-DRB
Mafu-DRB_W006:03	Macaca fuscata	Japanese macaque	Macaque	OWM	MHC-DRB
Male-DRB1_04:01	Mandrillus leucophaeus	Drill	Drill	OWM	MHC-DRB
Malo-DRB1_03:01	Macaca leonina	Northern pig-tailed macaque	Macaque	OWM	MHC-DRB
Malo-DRB3_04:01	Macaca leonina	Northern pig-tailed macaque	Macaque	OWM	MHC-DRB
Malo-DRB_W002:01	Macaca leonina	Northern pig-tailed macaque	Macaque	OWM	MHC-DRB
Mamo-DPB_XM_046464516.1	Marmota monax	Groundhog	Rodent	Glires	MHC-DPB
Mamu-DPB1_01:01	Macaca mulatta	Rhesus macaque	Macaque	OWM	MHC-DPB
Mamu-DPB2_01:01	Macaca mulatta	Rhesus macaque	Macaque	OWM	MHC-DPB
Mamu-DQB1_06:01	Macaca mulatta	Rhesus macaque	Macaque	OWM	MHC-DQB
Mamu-DRB1_03:03:01:01	Macaca mulatta	Rhesus macaque	Macaque	OWM	MHC-DRB
Mamu-DRB1_03:06:01:01	Macaca mulatta	Rhesus macaque	Macaque	OWM	MHC-DRB
Mamu-DRB1_03:09:01:01	Macaca mulatta	Rhesus macaque	Macaque	OWM	MHC-DRB
Mamu-DRB1_04:04:01:01	Macaca mulatta	Rhesus macaque	Macaque	OWM	MHC-DRB
Mamu-DRB1_04:06:01	Macaca mulatta	Rhesus macaque	Macaque	OWM	MHC-DRB
Mamu-DRB1_07:03:02	Macaca mulatta	Rhesus macaque	Macaque	OWM	MHC-DRB
Mamu-DRB3_04:05:01:01	Macaca mulatta	Rhesus macaque	Macaque	OWM	MHC-DRB
Mamu-DRB3_04:08:01:01	Macaca mulatta	Rhesus macaque	Macaque	OWM	MHC-DRB
Mamu-DRB4_01:01	Macaca mulatta	Rhesus macaque	Macaque	OWM	MHC-DRB
Mamu-DRB4_01:02	Macaca mulatta	Rhesus macaque	Macaque	OWM	MHC-DRB
Mamu-DRB5_03:01:01:01	Macaca mulatta	Rhesus macaque	Macaque	OWM	MHC-DRB
Mamu-DRB6_01:01N	Macaca mulatta	Rhesus macaque	Macaque	OWM	MHC-DRB
Mamu-DRB_W002:01:01:01	Macaca mulatta	Rhesus macaque	Macaque	OWM	MHC-DRB
Mamu-DRB_W003:05:01:01	Macaca mulatta	Rhesus macaque	Macaque	OWM	MHC-DRB
Mane-DRB1_03:02	Macaca nemestrina	Southern pig-tailed macaque	Macaque	OWM	MHC-DRB
Mane-DRB3_04:04	Macaca nemestrina	Southern pig-tailed macaque	Macaque	OWM	MHC-DRB
Mane-DRB5_01:03	Macaca nemestrina	Southern pig-tailed macaque	Macaque	OWM	MHC-DRB
Mane-DRB5_03:02	Macaca nemestrina	Southern pig-tailed macaque	Macaque	OWM	MHC-DRB
Mane-DRB6_01:11	Macaca nemestrina	Southern pig-tailed macaque	Macaque	OWM	MHC-DRB
Mane-DRB_W001:03	Macaca nemestrina	Southern pig-tailed macaque	Macaque	OWM	MHC-DRB
Masi-DRB1_04:01	Macaca silenus	Lion-tailed macaque	Macaque	OWM	MHC-DRB
Masi-DRB4_01:01	Macaca silenus	Lion-tailed macaque	Macaque	OWM	MHC-DRB
Masi-DRB_W035:01	Macaca silenus	Lion-tailed macaque	Macaque	OWM	MHC-DRB
Masp-DRB1_03:08	Mandrillus sphinx	Mandrill	Mandrill	OWM	MHC-DRB
Masp-DRB1_04:04	Mandrillus sphinx	Mandrill	Mandrill	OWM	MHC-DRB
Masp-DRB3_04:01	Mandrillus sphinx	Mandrill	Mandrill	OWM	MHC-DRB
Masp-DRB3_04:02	Mandrillus sphinx	Mandrill	Mandrill	OWM	MHC-DRB
Masp-DRB5_03:04	Mandrillus sphinx	Mandrill	Mandrill	OWM	MHC-DRB
Masp-DRB5_03:06	Mandrillus sphinx	Mandrill	Mandrill	OWM	MHC-DRB
Masp-DRB6_01:02	Mandrillus sphinx	Mandrill	Mandrill	OWM	MHC-DRB
Masp-DRB6_04:02	Mandrillus sphinx	Mandrill	Mandrill	OWM	MHC-DRB
Masp-DRB_W037:01	Mandrillus sphinx	Mandrill	Mandrill	OWM	MHC-DRB
Masp-DRB_W054:01	Mandrillus sphinx	Mandrill	Mandrill	OWM	MHC-DRB
Math-DRB_XR_007725230.1	Macaca thibetana	Tibetan macaque	Macaque	OWM	MHC-DRB
Mian-DRB_XM_045872065.1	Mirounga angustirostris	Northern elephant seal	Ferungulata	Laurasiatheria	MHC-DRB
Mimu-DRB_NC_033665.1:4382415-4392480	Microcebus murinus	Gray mouse lemur	Lemur	Strepsirrhini	MHC-DRB
Mimu-DRB_NC_033665.1:c4556325-4552914	Microcebus murinus	Gray mouse lemur	Lemur	Strepsirrhini	MHC-DRB
Ocpr-DRB_XM_004590445.1	Ochotona princeps	American pika	Pika	Glires	MHC-DRB
Otga-DRB_NW_003852426.1:c3566025-3555615	Otolemur garnettii	Northern greater galago	Galago	Strepsirrhini	MHC-DRB
Ovar-DRB1_08:06	Ovis aries	Sheep	Artiodactyla	Laurasiatheria	MHC-DRB
Ovca-DRB1_02:01:01	Ovis canadensis	Bighorn sheep	Artiodactyla	Laurasiatheria	MHC-DRB
Paan-DRB1_03:02	Papio anubis	Olive baboon	Baboon	OWM	MHC-DRB
Paan-DRB1_07:01	Papio anubis	Olive baboon	Baboon	OWM	MHC-DRB
Paan-DRB1_10:01	Papio anubis	Olive baboon	Baboon	OWM	MHC-DRB
Paan-DRB3_04:02	Papio anubis	Olive baboon	Baboon	OWM	MHC-DRB
Paan-DRB3_04:03	Papio anubis	Olive baboon	Baboon	OWM	MHC-DRB
Paan-DRB5_03:03	Papio anubis	Olive baboon	Baboon	OWM	MHC-DRB
Paan-DRB5_03:04	Papio anubis	Olive baboon	Baboon	OWM	MHC-DRB
Paan-DRB6_01:01	Papio anubis	Olive baboon	Baboon	OWM	MHC-DRB
Paan-DRB6_01:08	Papio anubis	Olive baboon	Baboon	OWM	MHC-DRB
Paan-DRB_W004:01	Papio anubis	Olive baboon	Baboon	OWM	MHC-DRB
Paan-DRB_W081:02	Papio anubis	Olive baboon	Baboon	OWM	MHC-DRB
Paha-DRB1_03:01	Papio hamadryas	Hamadryas baboon	Baboon	OWM	MHC-DRB
Papa-DRB1_02:01	Pan paniscus	Bonobo	Chimpanzee	Chimpanzee	MHC-DRB
Papa-DRB1_03:02	Pan paniscus	Bonobo	Chimpanzee	Chimpanzee	MHC-DRB
Papa-DRB6_01:01	Pan paniscus	Bonobo	Chimpanzee	Chimpanzee	MHC-DRB
Papa-DRB6_01:02	Pan paniscus	Bonobo	Chimpanzee	Chimpanzee	MHC-DRB
Papa-DRB_NC_048245.1:c32174945-32161609	Pan paniscus	Bonobo	Chimpanzee	Chimpanzee	MHC-DRB
Patr-DRB1_02:01:01:01	Pan troglodytes	Chimpanzee	Chimpanzee	Chimpanzee	MHC-DRB
Patr-DRB1_03:08	Pan troglodytes	Chimpanzee	Chimpanzee	Chimpanzee	MHC-DRB
Patr-DRB1_07:02	Pan troglodytes	Chimpanzee	Chimpanzee	Chimpanzee	MHC-DRB
Patr-DRB1_10:01:01:01	Pan troglodytes	Chimpanzee	Chimpanzee	Chimpanzee	MHC-DRB
Patr-DRB3_01:02:01:01	Pan troglodytes	Chimpanzee	Chimpanzee	Chimpanzee	MHC-DRB
Patr-DRB3_02:07:02:01N	Pan troglodytes	Chimpanzee	Chimpanzee	Chimpanzee	MHC-DRB
Patr-DRB3_07:02:01:01	Pan troglodytes	Chimpanzee	Chimpanzee	Chimpanzee	MHC-DRB
Patr-DRB4_01:05	Pan troglodytes	Chimpanzee	Chimpanzee	Chimpanzee	MHC-DRB
Patr-DRB4_01:06	Pan troglodytes	Chimpanzee	Chimpanzee	Chimpanzee	MHC-DRB
Patr-DRB4_02:01:01:01	Pan troglodytes	Chimpanzee	Chimpanzee	Chimpanzee	MHC-DRB
Patr-DRB5_01:01	Pan troglodytes	Chimpanzee	Chimpanzee	Chimpanzee	MHC-DRB
Patr-DRB5_03:07	Pan troglodytes	Chimpanzee	Chimpanzee	Chimpanzee	MHC-DRB
Patr-DRB5_03:11	Pan troglodytes	Chimpanzee	Chimpanzee	Chimpanzee	MHC-DRB
Patr-DRB6_01:05N	Pan troglodytes	Chimpanzee	Chimpanzee	Chimpanzee	MHC-DRB
Patr-DRB6_01:07N	Pan troglodytes	Chimpanzee	Chimpanzee	Chimpanzee	MHC-DRB
Patr-DRB6_03:01N	Pan troglodytes	Chimpanzee	Chimpanzee	Chimpanzee	MHC-DRB
Patr-DRB7_01:01:01:01N	Pan troglodytes	Chimpanzee	Chimpanzee	Chimpanzee	MHC-DRB
Paur-DRB1_03:01	Papio ursinus	Chacma baboon	Baboon	OWM	MHC-DRB
Paur-DRB1_03:03	Papio ursinus	Chacma baboon	Baboon	OWM	MHC-DRB
Paur-DRB5_03:01	Papio ursinus	Chacma baboon	Baboon	OWM	MHC-DRB
Paur-DRB5_03:02	Papio ursinus	Chacma baboon	Baboon	OWM	MHC-DRB
Paur-DRB6_01:02	Papio ursinus	Chacma baboon	Baboon	OWM	MHC-DRB
Paur-DRB6_01:04	Papio ursinus	Chacma baboon	Baboon	OWM	MHC-DRB
Paur-DRB_W003:01	Papio ursinus	Chacma baboon	Baboon	OWM	MHC-DRB
Paur-DRB_W057:01	Papio ursinus	Chacma baboon	Baboon	OWM	MHC-DRB
Pipi-DRB3_05:01	Pithecia pithecia	White-faced saki	Saki	NWM	MHC-DRB
Pipi-DRB_W012:01	Pithecia pithecia	White-faced saki	Saki	NWM	MHC-DRB
Pipi-DRB_W012:02	Pithecia pithecia	White-faced saki	Saki	NWM	MHC-DRB
Pite-DRB_NC_045438.1:c137218161-137205005	Piliocolobus tephrosceles	Ugandan red colobus	Colobus	OWM	MHC-DRB
Pite-DRB_NC_045438.1:c137270210-137205041	Piliocolobus tephrosceles	Ugandan red colobus	Colobus	OWM	MHC-DRB
Pite-DRB_NW_022298375.1:1443-7724	Piliocolobus tephrosceles	Ugandan red colobus	Colobus	OWM	MHC-DRB
Poab-DRB1_08:01	Pongo abelii	Sumatran orangutan	Orangutan	Orangutan	MHC-DRB
Poab-DRB3_02:01	Pongo abelii	Sumatran orangutan	Orangutan	Orangutan	MHC-DRB
Poab-DRB5_01:01	Pongo abelii	Sumatran orangutan	Orangutan	Orangutan	MHC-DRB
Poab-DRB5_01:02	Pongo abelii	Sumatran orangutan	Orangutan	Orangutan	MHC-DRB
Poab-DRB_NW_019939309.1:c96247-94037	Pongo abelii	Sumatran orangutan	Orangutan	Orangutan	MHC-DRB
Poab-DRB_W114:01	Pongo abelii	Sumatran orangutan	Orangutan	Orangutan	MHC-DRB
Poab-DRB_W118:01	Pongo abelii	Sumatran orangutan	Orangutan	Orangutan	MHC-DRB
Popy-DRB1_08:01	Pongo pygmaeus	Bornean orangutan	Orangutan	Orangutan	MHC-DRB
Popy-DRB5_06:04	Pongo pygmaeus	Bornean orangutan	Orangutan	Orangutan	MHC-DRB
Popy-DRB5_06:05	Pongo pygmaeus	Bornean orangutan	Orangutan	Orangutan	MHC-DRB
Popy-DRB6_02:01N	Pongo pygmaeus	Bornean orangutan	Orangutan	Orangutan	MHC-DRB
Popy-DRB6_02:02N	Pongo pygmaeus	Bornean orangutan	Orangutan	Orangutan	MHC-DRB
Popy-DRB_W113:01	Pongo pygmaeus	Bornean orangutan	Orangutan	Orangutan	MHC-DRB
Popy-DRB_W116:01	Pongo pygmaeus	Bornean orangutan	Orangutan	Orangutan	MHC-DRB
Rano-Bb_l	Rattus norvegicus	Brown rat	Rodent	Glires	MHC-DQB
Rano-DMb_n	Rattus norvegicus	Brown rat	Rodent	Glires	MHC-DMB
Rano-DOb_n	Rattus norvegicus	Brown rat	Rodent	Glires	MHC-DOB
Rano-Db1_a	Rattus norvegicus	Brown rat	Rodent	Glires	MHC-DRB
Rano-Db1_l	Rattus norvegicus	Brown rat	Rodent	Glires	MHC-DRB
Rano-Db1_u	Rattus norvegicus	Brown rat	Rodent	Glires	MHC-DRB
Rano-Db2_n	Rattus norvegicus	Brown rat	Rodent	Glires	MHC-DRB
Rhro-DRB_NC_044552.1:c26108111-26094754	Rhinopithecus roxellana	Golden snub-nosed monkey	Snub-Nosed Monkey	OWM	MHC-DRB
Rhro-DRB_NC_044552.1:c26153554-26139373	Rhinopithecus roxellana	Golden snub-nosed monkey	Snub-Nosed Monkey	OWM	MHC-DRB
SLA-DMB_01:01	Sus scrofa	Wild boar	Artiodactyla	Laurasiatheria	MHC-DMB
SLA-DOB1_01:01	Sus scrofa	Wild boar	Artiodactyla	Laurasiatheria	MHC-DOB
SLA-DQB1_01:01	Sus scrofa	Wild boar	Artiodactyla	Laurasiatheria	MHC-DQB
SLA-DRB1_01:01	Sus scrofa	Wild boar	Artiodactyla	Laurasiatheria	MHC-DRB
SLA-DRB2_01:01	Sus scrofa	Wild boar	Artiodactyla	Laurasiatheria	MHC-DRB
SLA-DRB3_01:01	Sus scrofa	Wild boar	Artiodactyla	Laurasiatheria	MHC-DRB
SLA-DRB4_01:01	Sus scrofa	Wild boar	Artiodactyla	Laurasiatheria	MHC-DRB
SLA-DRB5_01:01	Sus scrofa	Wild boar	Artiodactyla	Laurasiatheria	MHC-DRB
Saap-DRB_XM_032272368.1	Sapajus apella	Tufted capuchin	Capuchin	NWM	MHC-DRB
Sala-DRB1_03:01	Saguinus labiatus	White-lipped tamarin	Tamarin	NWM	MHC-DRB
Sala-DRB_W076:01	Saguinus labiatus	White-lipped tamarin	Tamarin	NWM	MHC-DRB
Sala-DRB_W077:01	Saguinus labiatus	White-lipped tamarin	Tamarin	NWM	MHC-DRB
Saoe-DRB11_01:02	Saguinus oedipus	Cotton-top tamarin	Tamarin	NWM	MHC-DRB
Saoe-DRB11_01:07N	Saguinus oedipus	Cotton-top tamarin	Tamarin	NWM	MHC-DRB
Saoe-DRB1_03:01	Saguinus oedipus	Cotton-top tamarin	Tamarin	NWM	MHC-DRB
Saoe-DRB1_03:02	Saguinus oedipus	Cotton-top tamarin	Tamarin	NWM	MHC-DRB
Saoe-DRB3_05:01N	Saguinus oedipus	Cotton-top tamarin	Tamarin	NWM	MHC-DRB
Saoe-DRB3_05:13	Saguinus oedipus	Cotton-top tamarin	Tamarin	NWM	MHC-DRB
Saoe-DRB5_07:01	Saguinus oedipus	Cotton-top tamarin	Tamarin	NWM	MHC-DRB
Saoe-DRB_W022:06	Saguinus oedipus	Cotton-top tamarin	Tamarin	NWM	MHC-DRB
Sasc-DRB_W012:03	Saimiri sciureus	Common squirrel monkey	Squirrel Monkey	NWM	MHC-DRB
Sasc-DRB_W019:03	Saimiri sciureus	Common squirrel monkey	Squirrel Monkey	NWM	MHC-DRB
Thge-DRB_NC_037671.1:33542274-33555753	Theropithecus gelada	Gelada	Gelada	OWM	MHC-DRB
Thge-DRB_NC_037671.1:c34932094-34918448	Theropithecus gelada	Gelada	Gelada	OWM	MHC-DRB
Thge-DRB_XM_025382051.1	Theropithecus gelada	Gelada	Gelada	OWM	MHC-DRB
Trfr-DRB_NW_022680760.1:c66864-53668	Trachypithecus francoisi	Francois' langur	Langur	OWM	MHC-DRB
Trfr-DRB_NW_022680913.1:c48240-35041	Trachypithecus francoisi	Francois' langur	Langur	OWM	MHC-DRB
Trfr-DRB_NW_022681455.1:c32512053-32497954	Trachypithecus francoisi	Francois' langur	Langur	OWM	MHC-DRB
