# Supplementary material for: Ancient trans-species polymorphism at the Major Histocompatibility Complex in primates
Source: eLife. 2025 Sep 12;14:RP103547. doi: 10.7554/eLife.103547 (PMC12431779; doi:10.7554/eLife.103547)
Supplement: Supplementary file 1. [file elife-103547-supp1.zip › allele_lists_final/DQAgroup_list_of_alleles_merged.txt]

allele	latin_name	common_name	clade1	clade2	gene_identity
Aole-DQA1_27:01	Aotus lemurinus	Gray-bellied night money	Night Monkey	NWM	MHC-DQA
Aole-DQA1_27:02	Aotus lemurinus	Gray-bellied night money	Night Monkey	NWM	MHC-DQA
Aole-DQA1_27:03	Aotus lemurinus	Gray-bellied night money	Night Monkey	NWM	MHC-DQA
Aona-DQA1_27:02	Aotus nancymaae	Nancy Ma's night monkey	Night Monkey	NWM	MHC-DQA
Aona-DQA1_27:04	Aotus nancymaae	Nancy Ma's night monkey	Night Monkey	NWM	MHC-DQA
Aona-DQA1_27:05	Aotus nancymaae	Nancy Ma's night monkey	Night Monkey	NWM	MHC-DQA
Aona-DQA_XM_012434012.1	Aotus nancymaae	Nancy Ma's night monkey	Night Monkey	NWM	MHC-DQA
Aona-DQA_XM_012471712.2	Aotus nancymaae	Nancy Ma's night monkey	Night Monkey	NWM	MHC-DQA
Aona-DQA_XM_021667092.1	Aotus nancymaae	Nancy Ma's night monkey	Night Monkey	NWM	MHC-DQA
Aona-DRA_01:01:01	Aotus nancymaae	Nancy Ma's night monkey	Night Monkey	NWM	MHC-DRA
BoLA-DQA_001:01	Bos sp.	Even-toed ungulates	Artiodactyla	Laurasiatheria	MHC-DQA
BoLA-DQA_022:02:01	Bos sp.	Even-toed ungulates	Artiodactyla	Laurasiatheria	MHC-DQA
Bogr-DQA1_001:01	Bos grunniens	Domestic yak	Artiodactyla	Laurasiatheria	MHC-DQA
Bogr-DQA2_001:01	Bos grunniens	Domestic yak	Artiodactyla	Laurasiatheria	MHC-DQA
Bubu-DQA_002:04	Bubalus bubalis	Water buffalo	Artiodactyla	Laurasiatheria	MHC-DQA
Bubu-DQA_020:01	Bubalus bubalis	Water buffalo	Artiodactyla	Laurasiatheria	MHC-DQA
Caba-DQA_XM_010949153.2	Camelus bactrianus	Bactrian camel	Artiodactyla	Laurasiatheria	MHC-DQA
Caja-DMA_XM_002746410.4	Callithrix jacchus	Common marmoset	Marmoset	NWM	MHC-DMA
Caja-DOA_XM_002746411.4	Callithrix jacchus	Common marmoset	Marmoset	NWM	MHC-DOA
Caja-DPA1_19:01	Callithrix jacchus	Common marmoset	Marmoset	NWM	MHC-DPA
Caja-DQA1_27:01	Callithrix jacchus	Common marmoset	Marmoset	NWM	MHC-DQA
Caja-DQA1_28:01:01	Callithrix jacchus	Common marmoset	Marmoset	NWM	MHC-DQA
Caja-DQA1_28:03	Callithrix jacchus	Common marmoset	Marmoset	NWM	MHC-DQA
Caja-DQA1_29:01:01	Callithrix jacchus	Common marmoset	Marmoset	NWM	MHC-DQA
Caja-DQA1_29:02	Callithrix jacchus	Common marmoset	Marmoset	NWM	MHC-DQA
Caja-DQA_XM_002746383.5	Callithrix jacchus	Common marmoset	Marmoset	NWM	MHC-DQA
Caja-DQA_XM_002746415.4	Callithrix jacchus	Common marmoset	Marmoset	NWM	MHC-DQA
Caja-DQA_XM_008994209.4	Callithrix jacchus	Common marmoset	Marmoset	NWM	MHC-DQA
Casy-DQA_XM_008054701.1	Carlito syrichta	Philippine tarsier	Tarsier	Tarsier	MHC-DQA
Casy-DQA_XR_002482615.1	Carlito syrichta	Philippine tarsier	Tarsier	Tarsier	MHC-DQA
Ceat-DQA_XM_012036419.1	Cercocebus atys	Sooty mangabey	Mangabey	OWM	MHC-DQA
Ceat-DQA_XM_012037614.1	Cercocebus atys	Sooty mangabey	Mangabey	OWM	MHC-DQA
Ceim-DQA_XM_017522737.2	Cebus imitator	Panamanian white-faced capuchin	Capuchin	NWM	MHC-DQA
Ceim-DQA_XM_017522739.1	Cebus imitator	Panamanian white-faced capuchin	Capuchin	NWM	MHC-DQA
Ceim-DQA_XM_017522741.2	Cebus imitator	Panamanian white-faced capuchin	Capuchin	NWM	MHC-DQA
Cemi-DQA1_01:03	Cercopithecus mitis	Blue monkey	Guenon	OWM	MHC-DQA
Cemi-DQA1_01:04	Cercopithecus mitis	Blue monkey	Guenon	OWM	MHC-DQA
Cemi-DQA1_05:01	Cercopithecus mitis	Blue monkey	Guenon	OWM	MHC-DQA
Cemi-DQA1_20:01	Cercopithecus mitis	Blue monkey	Guenon	OWM	MHC-DQA
Cemi-DQA1_20:02	Cercopithecus mitis	Blue monkey	Guenon	OWM	MHC-DQA
Cene-DQA1_26:01	Cercopithecus neglectus	De Brazza's monkey	Guenon	OWM	MHC-DQA
Cene-DQA1_26:02	Cercopithecus neglectus	De Brazza's monkey	Guenon	OWM	MHC-DQA
Chae-DQA1_01:01	Chlorocebus aethiops	Grivet	Grivet	OWM	MHC-DQA
Chae-DQA1_01:02	Chlorocebus aethiops	Grivet	Grivet	OWM	MHC-DQA
Chae-DQA1_05:01	Chlorocebus aethiops	Grivet	Grivet	OWM	MHC-DQA
Chae-DQA1_05:02	Chlorocebus aethiops	Grivet	Grivet	OWM	MHC-DQA
Chae-DQA1_26:01	Chlorocebus aethiops	Grivet	Grivet	OWM	MHC-DQA
Chae-DQA1_26:02	Chlorocebus aethiops	Grivet	Grivet	OWM	MHC-DQA
Chdi-DQA_XM_037843937.1	Choloepus didactylus	Linnaeus's two-toed sloth	Xenarthra	Atlantogenata	MHC-DQA
Chsa-DQA1_01:01	Chlorocebus sabaeus	Green monkey	Green Monkey	OWM	MHC-DQA
Chsa-DQA1_05:01	Chlorocebus sabaeus	Green monkey	Green Monkey	OWM	MHC-DQA
Coan-DQA_XM_011927251.1	Colobus angolensis	Angola colobus	Colobus	OWM	MHC-DQA
Coan-DQA_XM_011944805.1	Colobus angolensis	Angola colobus	Colobus	OWM	MHC-DQA
Cocr-DQA_XM_004673350.2	Condylura cristata	Star-nosed mole	Mole	Laurasiatheria	MHC-DQA
Cocr-DQA_XM_004673353.2	Condylura cristata	Star-nosed mole	Mole	Laurasiatheria	MHC-DQA
Cocr-DQA_XM_004695684.2	Condylura cristata	Star-nosed mole	Mole	Laurasiatheria	MHC-DQA
Cogu-DQA1_25:01	Colobus guereza	Mantled guereza	Colobus	OWM	MHC-DQA
Dano-DQA_XM_004465515.3	Dasypus novemcinctus	Nine-banded armadillo	Xenarthra	Atlantogenata	MHC-DQA
Dano-DQA_XM_004465516.3	Dasypus novemcinctus	Nine-banded armadillo	Xenarthra	Atlantogenata	MHC-DQA
Eled-DPA_XM_006882197.1	Elephantulus edwardii	Cape elephant shrew	Afrotheria	Atlantogenata	MHC-DPA
Eled-DQA_XM_006882108.1	Elephantulus edwardii	Cape elephant shrew	Afrotheria	Atlantogenata	MHC-DQA
Enlu-DQA_XM_022510511.1	Enhydra lutris	Sea otter	Ferungulata	Laurasiatheria	MHC-DQA
Epfu-DQA_XM_008161268.2	Eptesicus fuscus	Big brown bat	Bat	Laurasiatheria	MHC-DQA
Epfu-DQA_XM_008161361.2	Eptesicus fuscus	Big brown bat	Bat	Laurasiatheria	MHC-DQA
Eqca-DQA1_001:01	Equus caballus	Horse	Ferungulata	Laurasiatheria	MHC-DQA
Eqca-DQA1_004:01	Equus caballus	Horse	Ferungulata	Laurasiatheria	MHC-DQA
Eqca-DQA2_001:01	Equus caballus	Horse	Ferungulata	Laurasiatheria	MHC-DQA
Eqca-DQA2_002:02	Equus caballus	Horse	Ferungulata	Laurasiatheria	MHC-DQA
Eqca-DQA3_001:01	Equus caballus	Horse	Ferungulata	Laurasiatheria	MHC-DQA
Euju-DQA_NW_020998703.1:c7766155-7760197	Eumetopias jubatus	Steller sea lion	Ferungulata	Laurasiatheria	MHC-DQA
Gogo-DQA1_01:01	Gorilla gorilla	Western gorilla	Gorilla	Gorilla	MHC-DQA
Gogo-DQA1_03:01	Gorilla gorilla	Western gorilla	Gorilla	Gorilla	MHC-DQA
Gogo-DQA1_05:02	Gorilla gorilla	Western gorilla	Gorilla	Gorilla	MHC-DQA
Gogo-DQA1_05:03	Gorilla gorilla	Western gorilla	Gorilla	Gorilla	MHC-DQA
Gogo-DQA1_05:05	Gorilla gorilla	Western gorilla	Gorilla	Gorilla	MHC-DQA
Gogo-DQA1_20:01	Gorilla gorilla	Western gorilla	Gorilla	Gorilla	MHC-DQA
Gogo-DQA2_01:01	Gorilla gorilla	Western gorilla	Gorilla	Gorilla	MHC-DQA
Gogo-DQA2_01:02	Gorilla gorilla	Western gorilla	Gorilla	Gorilla	MHC-DQA
Gogo-DQA_XM_004043775.2	Gorilla gorilla	Western gorilla	Gorilla	Gorilla	MHC-DQA
Gogo-DQA_XM_031011834.1	Gorilla gorilla	Western gorilla	Gorilla	Gorilla	MHC-DQA
HLA-DMA_01:01:01:01	Homo sapiens	Human	Human	Human	MHC-DMA
HLA-DOA_01:01:01:01	Homo sapiens	Human	Human	Human	MHC-DOA
HLA-DPA1_01:03:01:01	Homo sapiens	Human	Human	Human	MHC-DPA
HLA-DPA2_01:01:01:01	Homo sapiens	Human	Human	Human	MHC-DPA
HLA-DQA1_01:01:01:01	Homo sapiens	Human	Human	Human	MHC-DQA
HLA-DQA1_01:02:01:01	Homo sapiens	Human	Human	Human	MHC-DQA
HLA-DQA1_01:03:01:01	Homo sapiens	Human	Human	Human	MHC-DQA
HLA-DQA1_01:04:01:01	Homo sapiens	Human	Human	Human	MHC-DQA
HLA-DQA1_01:05:01:01	Homo sapiens	Human	Human	Human	MHC-DQA
HLA-DQA1_01:07Q	Homo sapiens	Human	Human	Human	MHC-DQA
HLA-DQA1_02:01:01:01	Homo sapiens	Human	Human	Human	MHC-DQA
HLA-DQA1_02:11	Homo sapiens	Human	Human	Human	MHC-DQA
HLA-DQA1_02:28	Homo sapiens	Human	Human	Human	MHC-DQA
HLA-DQA1_03:01:01:01	Homo sapiens	Human	Human	Human	MHC-DQA
HLA-DQA1_03:02:01:01	Homo sapiens	Human	Human	Human	MHC-DQA
HLA-DQA1_03:03:01:01	Homo sapiens	Human	Human	Human	MHC-DQA
HLA-DQA1_04:01:01:01	Homo sapiens	Human	Human	Human	MHC-DQA
HLA-DQA1_04:02	Homo sapiens	Human	Human	Human	MHC-DQA
HLA-DQA1_04:04	Homo sapiens	Human	Human	Human	MHC-DQA
HLA-DQA1_05:01:01:01	Homo sapiens	Human	Human	Human	MHC-DQA
HLA-DQA1_05:05:01:01	Homo sapiens	Human	Human	Human	MHC-DQA
HLA-DQA1_05:08	Homo sapiens	Human	Human	Human	MHC-DQA
HLA-DQA1_06:01:01:01	Homo sapiens	Human	Human	Human	MHC-DQA
HLA-DQA1_06:02	Homo sapiens	Human	Human	Human	MHC-DQA
HLA-DQA1_06:03	Homo sapiens	Human	Human	Human	MHC-DQA
HLA-DQA2_01:01:01:01	Homo sapiens	Human	Human	Human	MHC-DQA
HLA-DQA2_01:05:01:01	Homo sapiens	Human	Human	Human	MHC-DQA
HLA-DQA2_01:11	Homo sapiens	Human	Human	Human	MHC-DQA
HLA-DRA_01:01:01:01	Homo sapiens	Human	Human	Human	MHC-DRA
Hyla-DQA1_01:01	Hylobates lar	Lar gibbon	Gibbon	Gibbon	MHC-DQA
Hyla-DQA1_22:01	Hylobates lar	Lar gibbon	Gibbon	Gibbon	MHC-DQA
Hyla-DQA1_22:02	Hylobates lar	Lar gibbon	Gibbon	Gibbon	MHC-DQA
Hyla-DQA1_22:03	Hylobates lar	Lar gibbon	Gibbon	Gibbon	MHC-DQA
Hyla-DQA2_01:01	Hylobates lar	Lar gibbon	Gibbon	Gibbon	MHC-DQA
Hyla-DQA2_01:02	Hylobates lar	Lar gibbon	Gibbon	Gibbon	MHC-DQA
Hymo-DQA_NW_022611662.1:31053039-31059295	Hylobates moloch	Silvery gibbon	Gibbon	Gibbon	MHC-DQA
Hymo-DQA_NW_022611662.1:31222457-31228202	Hylobates moloch	Silvery gibbon	Gibbon	Gibbon	MHC-DQA
Hymo-DQA_NW_022611662.1:c31050777-31043072	Hylobates moloch	Silvery gibbon	Gibbon	Gibbon	MHC-DQA
Leca-DMA_XM_045541804.1	Lemur catta	Ring-tailed lemur	Lemur	Strepsirrhini	MHC-DMA
Leca-DOA_XM_045541806.1	Lemur catta	Ring-tailed lemur	Lemur	Strepsirrhini	MHC-DOA
Leca-DPA_XM_045541810.1	Lemur catta	Ring-tailed lemur	Lemur	Strepsirrhini	MHC-DPA
Leca-DQA_XM_045541783.1	Lemur catta	Ring-tailed lemur	Lemur	Strepsirrhini	MHC-DQA
Leca-DRA_XM_045541780.1	Lemur catta	Ring-tailed lemur	Lemur	Strepsirrhini	MHC-DRA
Loat-DQA1_01:01	Lophocebus aterrimus	Black crested mangabey	Mangabey	OWM	MHC-DQA
Maar-DQA1_01:01	Macaca arctoides	Stump-tailed macaque	Macaque	OWM	MHC-DQA
Maar-DQA1_01:02	Macaca arctoides	Stump-tailed macaque	Macaque	OWM	MHC-DQA
Mafa-DMA_02:04:01:01	Macaca fascicularis	Crab-eating macaque	Macaque	OWM	MHC-DMA
Mafa-DOA_01:06:01:01	Macaca fascicularis	Crab-eating macaque	Macaque	OWM	MHC-DOA
Mafa-DQA1_01:07:01	Macaca fascicularis	Crab-eating macaque	Macaque	OWM	MHC-DQA
Mafa-DQA1_01:26	Macaca fascicularis	Crab-eating macaque	Macaque	OWM	MHC-DQA
Mafa-DQA1_05:03:01:01	Macaca fascicularis	Crab-eating macaque	Macaque	OWM	MHC-DQA
Mafa-DQA1_05:16	Macaca fascicularis	Crab-eating macaque	Macaque	OWM	MHC-DQA
Mafa-DQA1_23:01:01	Macaca fascicularis	Crab-eating macaque	Macaque	OWM	MHC-DQA
Mafa-DQA1_23:04	Macaca fascicularis	Crab-eating macaque	Macaque	OWM	MHC-DQA
Mafa-DQA1_24:04	Macaca fascicularis	Crab-eating macaque	Macaque	OWM	MHC-DQA
Mafa-DQA1_24:10	Macaca fascicularis	Crab-eating macaque	Macaque	OWM	MHC-DQA
Mafa-DQA1_26:02	Macaca fascicularis	Crab-eating macaque	Macaque	OWM	MHC-DQA
Mafa-DQA1_26:13	Macaca fascicularis	Crab-eating macaque	Macaque	OWM	MHC-DQA
Mafa-DQA_XM_045390643.1	Macaca fascicularis	Crab-eating macaque	Macaque	OWM	MHC-DQA
Maja-DQA_XM_017641053.2	Manis javanica	Sunda pangolin	Ferungulata	Laurasiatheria	MHC-DQA
Male-DQA_XM_011977346.1	Mandrillus leucophaeus	Drill	Drill	OWM	MHC-DQA
Male-DQA_XM_011999152.1	Mandrillus leucophaeus	Drill	Drill	OWM	MHC-DQA
Malo-DQA1_01:01	Macaca leonina	Northern pig-tailed macaque	Macaque	OWM	MHC-DQA
Malo-DQA1_01:02	Macaca leonina	Northern pig-tailed macaque	Macaque	OWM	MHC-DQA
Malo-DQA1_05:02	Macaca leonina	Northern pig-tailed macaque	Macaque	OWM	MHC-DQA
Malo-DQA1_05:03	Macaca leonina	Northern pig-tailed macaque	Macaque	OWM	MHC-DQA
Malo-DQA1_24:01	Macaca leonina	Northern pig-tailed macaque	Macaque	OWM	MHC-DQA
Malo-DQA1_24:02	Macaca leonina	Northern pig-tailed macaque	Macaque	OWM	MHC-DQA
Malo-DQA1_26:01	Macaca leonina	Northern pig-tailed macaque	Macaque	OWM	MHC-DQA
Malo-DQA1_26:02	Macaca leonina	Northern pig-tailed macaque	Macaque	OWM	MHC-DQA
Mamo-DPA_XM_046464518.1	Marmota monax	Groundhog	Rodent	Glires	MHC-DPA
Mamu-DPA1_02:01	Macaca mulatta	Rhesus macaque	Macaque	OWM	MHC-DPA
Mamu-DQA1_01:02	Macaca mulatta	Rhesus macaque	Macaque	OWM	MHC-DQA
Mamu-DQA1_01:11	Macaca mulatta	Rhesus macaque	Macaque	OWM	MHC-DQA
Mamu-DQA1_05:01	Macaca mulatta	Rhesus macaque	Macaque	OWM	MHC-DQA
Mamu-DQA1_05:05	Macaca mulatta	Rhesus macaque	Macaque	OWM	MHC-DQA
Mamu-DQA1_23:01	Macaca mulatta	Rhesus macaque	Macaque	OWM	MHC-DQA
Mamu-DQA1_23:02	Macaca mulatta	Rhesus macaque	Macaque	OWM	MHC-DQA
Mamu-DQA1_24:02	Macaca mulatta	Rhesus macaque	Macaque	OWM	MHC-DQA
Mamu-DQA1_24:06	Macaca mulatta	Rhesus macaque	Macaque	OWM	MHC-DQA
Mamu-DQA1_26:07	Macaca mulatta	Rhesus macaque	Macaque	OWM	MHC-DQA
Mamu-DQA1_26:11	Macaca mulatta	Rhesus macaque	Macaque	OWM	MHC-DQA
Mamu-DQA_XM_028846899.1	Macaca mulatta	Rhesus macaque	Macaque	OWM	MHC-DQA
Mamu-DRA_01:02:01:01	Macaca mulatta	Rhesus macaque	Macaque	OWM	MHC-DRA
Mane-DQA1_01:01:01	Macaca nemestrina	Southern pig-tailed macaque	Macaque	OWM	MHC-DQA
Mane-DQA1_01:06	Macaca nemestrina	Southern pig-tailed macaque	Macaque	OWM	MHC-DQA
Mane-DQA1_05:03	Macaca nemestrina	Southern pig-tailed macaque	Macaque	OWM	MHC-DQA
Mane-DQA1_05:08	Macaca nemestrina	Southern pig-tailed macaque	Macaque	OWM	MHC-DQA
Mane-DQA1_23:01	Macaca nemestrina	Southern pig-tailed macaque	Macaque	OWM	MHC-DQA
Mane-DQA1_23:02	Macaca nemestrina	Southern pig-tailed macaque	Macaque	OWM	MHC-DQA
Mane-DQA1_24:01	Macaca nemestrina	Southern pig-tailed macaque	Macaque	OWM	MHC-DQA
Mane-DQA1_24:06	Macaca nemestrina	Southern pig-tailed macaque	Macaque	OWM	MHC-DQA
Mane-DQA1_26:01	Macaca nemestrina	Southern pig-tailed macaque	Macaque	OWM	MHC-DQA
Mane-DQA1_26:04	Macaca nemestrina	Southern pig-tailed macaque	Macaque	OWM	MHC-DQA
Math-DQA_XM_050787531.1	Macaca thibetana	Tibetan macaque	Macaque	OWM	MHC-DQA
Mimu-DQA_XM_020286956.1	Microcebus murinus	Gray mouse lemur	Lemur	Strepsirrhini	MHC-DQA
Nole-DQA_XM_003272151.4	Nomascus leucogenys	Northern white-cheeked gibbon	Gibbon	Gibbon	MHC-DQA
Nole-DQA_XM_030804005.1	Nomascus leucogenys	Northern white-cheeked gibbon	Gibbon	Gibbon	MHC-DQA
Occu-DQA_XM_040984646.1	Ochotona curzoniae	Plateau pika	Pika	Glires	MHC-DQA
Occu-DQA_XM_040984649.1	Ochotona curzoniae	Plateau pika	Pika	Glires	MHC-DQA
Ocpr-DQA_XM_012928487.1	Ochotona princeps	American pika	Pika	Glires	MHC-DQA
Oraf-DQA_XM_007951300.1	Orycteropus afer	Aardvark	Afrotheria	Atlantogenata	MHC-DQA
Otga-DQA_XM_003789068.3	Otolemur garnettii	Northern greater galago	Galago	Strepsirrhini	MHC-DQA
Ovar-DQA1_03:01:02	Ovis aries	Sheep	Artiodactyla	Laurasiatheria	MHC-DQA
Ovar-DQA1_05:02:01	Ovis aries	Sheep	Artiodactyla	Laurasiatheria	MHC-DQA
Ovar-DQA2_01:01:01	Ovis aries	Sheep	Artiodactyla	Laurasiatheria	MHC-DQA
Ovar-DQA2_10:01:01	Ovis aries	Sheep	Artiodactyla	Laurasiatheria	MHC-DQA
Paan-DQA1_01:01	Papio anubis	Olive baboon	Baboon	OWM	MHC-DQA
Paan-DQA1_01:05	Papio anubis	Olive baboon	Baboon	OWM	MHC-DQA
Paan-DQA1_05:01	Papio anubis	Olive baboon	Baboon	OWM	MHC-DQA
Paan-DQA1_05:02	Papio anubis	Olive baboon	Baboon	OWM	MHC-DQA
Paan-DQA1_24:01	Papio anubis	Olive baboon	Baboon	OWM	MHC-DQA
Paan-DQA1_25:01	Papio anubis	Olive baboon	Baboon	OWM	MHC-DQA
Paan-DQA1_25:02:01	Papio anubis	Olive baboon	Baboon	OWM	MHC-DQA
Paan-DQA1_26:01	Papio anubis	Olive baboon	Baboon	OWM	MHC-DQA
Pacy-DQA1_01:02	Papio cynocephalus	Yellow baboon	Baboon	OWM	MHC-DQA
Pacy-DQA1_01:03	Papio cynocephalus	Yellow baboon	Baboon	OWM	MHC-DQA
Pacy-DQA1_05:01	Papio cynocephalus	Yellow baboon	Baboon	OWM	MHC-DQA
Pacy-DQA1_05:02	Papio cynocephalus	Yellow baboon	Baboon	OWM	MHC-DQA
Pacy-DQA1_23:01	Papio cynocephalus	Yellow baboon	Baboon	OWM	MHC-DQA
Pacy-DQA1_26:01	Papio cynocephalus	Yellow baboon	Baboon	OWM	MHC-DQA
Pacy-DQA1_26:02	Papio cynocephalus	Yellow baboon	Baboon	OWM	MHC-DQA
Paha-DQA1_05:01	Papio hamadryas	Hamadryas baboon	Baboon	OWM	MHC-DQA
Paha-DQA1_05:02	Papio hamadryas	Hamadryas baboon	Baboon	OWM	MHC-DQA
Paha-DQA1_25:01:01	Papio hamadryas	Hamadryas baboon	Baboon	OWM	MHC-DQA
Papa-DQA_XM_003808613.3	Pan paniscus	Bonobo	Chimpanzee	Chimpanzee	MHC-DQA
Papa-DQA_XM_034961814.1	Pan paniscus	Bonobo	Chimpanzee	Chimpanzee	MHC-DQA
Papp-DQA1_01:01	Papio papio	Guinea baboon	Baboon	OWM	MHC-DQA
Papp-DQA1_01:02	Papio papio	Guinea baboon	Baboon	OWM	MHC-DQA
Papp-DQA1_05:01	Papio papio	Guinea baboon	Baboon	OWM	MHC-DQA
Papp-DQA1_24:01	Papio papio	Guinea baboon	Baboon	OWM	MHC-DQA
Patr-DQA1_01:01:01:01	Pan troglodytes	Chimpanzee	Chimpanzee	Chimpanzee	MHC-DQA
Patr-DQA1_05:02:01:01	Pan troglodytes	Chimpanzee	Chimpanzee	Chimpanzee	MHC-DQA
Patr-DQA1_05:03:01:01	Pan troglodytes	Chimpanzee	Chimpanzee	Chimpanzee	MHC-DQA
Patr-DQA1_20:01:01:01	Pan troglodytes	Chimpanzee	Chimpanzee	Chimpanzee	MHC-DQA
Patr-DQA1_20:04:01:01	Pan troglodytes	Chimpanzee	Chimpanzee	Chimpanzee	MHC-DQA
Patr-DQA2_01:01	Pan troglodytes	Chimpanzee	Chimpanzee	Chimpanzee	MHC-DQA
Piku-DQA_NW_023425551.1:c82486461-82480592	Pipistrellus kuhlii	Kuhl's pipistrelle	Bat	Laurasiatheria	MHC-DQA
Pite-DQA_XM_023201563.3	Piliocolobus tephrosceles	Ugandan red colobus	Colobus	OWM	MHC-DQA
Poab-DQA1_01:01	Pongo abelii	Sumatran orangutan	Orangutan	Orangutan	MHC-DQA
Poab-DQA1_05:01	Pongo abelii	Sumatran orangutan	Orangutan	Orangutan	MHC-DQA
Poab-DQA1_05:02	Pongo abelii	Sumatran orangutan	Orangutan	Orangutan	MHC-DQA
Poab-DQA1_21:01	Pongo abelii	Sumatran orangutan	Orangutan	Orangutan	MHC-DQA
Poab-DQA_XM_002809117.4	Pongo abelii	Sumatran orangutan	Orangutan	Orangutan	MHC-DQA
Poab-DQA_XM_002809118.4	Pongo abelii	Sumatran orangutan	Orangutan	Orangutan	MHC-DQA
Popy-DQA1_01:02	Pongo pygmaeus	Bornean orangutan	Orangutan	Orangutan	MHC-DQA
Popy-DQA1_01:03	Pongo pygmaeus	Bornean orangutan	Orangutan	Orangutan	MHC-DQA
Popy-DQA1_05:01	Pongo pygmaeus	Bornean orangutan	Orangutan	Orangutan	MHC-DQA
Popy-DQA1_21:01	Pongo pygmaeus	Bornean orangutan	Orangutan	Orangutan	MHC-DQA
Prco-DQA_XM_012644076.1	Propithecus coquereli	Coquerel's sifaka	Sifaka	Strepsirrhini	MHC-DQA
Ptva-DQA_XM_011373402.2	Pteropus vampyrus	Large flying fox	Bat	Laurasiatheria	MHC-DQA
Ptva-DQA_XM_011373404.1	Pteropus vampyrus	Large flying fox	Bat	Laurasiatheria	MHC-DQA
Rano-Ba_l	Rattus norvegicus	Brown rat	Rodent	Glires	MHC-DQA
Rano-Ba_n	Rattus norvegicus	Brown rat	Rodent	Glires	MHC-DQA
Rano-Ba_u	Rattus norvegicus	Brown rat	Rodent	Glires	MHC-DQA
Rano-DMa_n	Rattus norvegicus	Brown rat	Rodent	Glires	MHC-DMA
Rano-DOa_n	Rattus norvegicus	Brown rat	Rodent	Glires	MHC-DOA
Rano-Da_n	Rattus norvegicus	Brown rat	Rodent	Glires	MHC-DRA
Rhro-DQA_XM_010378026.2	Rhinopithecus roxellana	Golden snub-nosed monkey	Snub-Nosed Monkey	OWM	MHC-DQA
SLA-DMA_01:01:01	Sus scrofa	Wild boar	Artiodactyla	Laurasiatheria	MHC-DMA
SLA-DOA_01:01	Sus scrofa	Wild boar	Artiodactyla	Laurasiatheria	MHC-DOA
SLA-DQA_01:01	Sus scrofa	Wild boar	Artiodactyla	Laurasiatheria	MHC-DQA
SLA-DQA_03:03	Sus scrofa	Wild boar	Artiodactyla	Laurasiatheria	MHC-DQA
SLA-DRA_01:01:01	Sus scrofa	Wild boar	Artiodactyla	Laurasiatheria	MHC-DRA
Saap-DQA_XM_032253343.1	Sapajus apella	Tufted capuchin	Capuchin	NWM	MHC-DQA
Saap-DQA_XM_032272625.1	Sapajus apella	Tufted capuchin	Capuchin	NWM	MHC-DQA
Saap-DQA_XR_004261354.1	Sapajus apella	Tufted capuchin	Capuchin	NWM	MHC-DQA
Sabo-DQA_XM_003926402.2	Saimiri boliviensis	Black-capped squirrel monkey	Squirrel Monkey	NWM	MHC-DQA
Sabo-DQA_XM_003926403.3	Saimiri boliviensis	Black-capped squirrel monkey	Squirrel Monkey	NWM	MHC-DQA
Saoe-DQA1_27:01	Saguinus oedipus	Cotton-top tamarin	Tamarin	NWM	MHC-DQA
Saoe-DQA1_27:04	Saguinus oedipus	Cotton-top tamarin	Tamarin	NWM	MHC-DQA
Saoe-DQA1_29:01	Saguinus oedipus	Cotton-top tamarin	Tamarin	NWM	MHC-DQA
Saoe-DQA1_29:03	Saguinus oedipus	Cotton-top tamarin	Tamarin	NWM	MHC-DQA
Thge-DQA1_01:01	Theropithecus gelada	Gelada	Gelada	OWM	MHC-DQA
Thge-DQA1_25:01	Theropithecus gelada	Gelada	Gelada	OWM	MHC-DQA
Thge-DQA_XM_025384048.1	Theropithecus gelada	Gelada	Gelada	OWM	MHC-DQA
Trfr-DQA_NW_022681455.1:32577086-32583085	Trachypithecus francoisi	Francois' langur	Langur	OWM	MHC-DQA
Trma-DQA_XM_004391084.2	Trichechus manatus	West Indian manatee	Afrotheria	Atlantogenata	MHC-DQA
Tuch-DQA_XM_006163904.2	Tupaia chinensis	Chinese tree shrew	Tree Shrew	Treeshrew	MHC-DQA
