# Supplementary material for: Ancient trans-species polymorphism at the Major Histocompatibility Complex in primates
Source: eLife. 2025 Sep 12;14:RP103547. doi: 10.7554/eLife.103547 (PMC12431779; doi:10.7554/eLife.103547)
Supplement: Supplementary file 1. [file elife-103547-supp1.zip › allele_lists_final/Cgroup_list_of_alleles_merged.txt]

allele	latin_name	common_name	clade1	clade2	gene_identity
Caja-B1_01:01	Callithrix jacchus	Common marmoset	Marmoset	NWM	NWM MHC-B
Caja-E_03:01:02	Callithrix jacchus	Common marmoset	Marmoset	NWM	MHC-E
Caja-F4_04:01	Callithrix jacchus	Common marmoset	Marmoset	NWM	MHC-F
Caja-G_07:01:01	Callithrix jacchus	Common marmoset	Marmoset	NWM	NWM MHC-G
Casy-classI_NW_007260546.1:91244-94747	Carlito syrichta	Philippine tarsier	Tarsier	Tarsier	outgroup
Gobe-C_02:01	Gorilla beringei	Eastern gorilla	Gorilla	Gorilla	MHC-C
Gogo-C_01:01:01	Gorilla gorilla	Western gorilla	Gorilla	Gorilla	MHC-C
Gogo-C_01:03	Gorilla gorilla	Western gorilla	Gorilla	Gorilla	MHC-C
Gogo-C_01:04	Gorilla gorilla	Western gorilla	Gorilla	Gorilla	MHC-C
Gogo-C_02:02	Gorilla gorilla	Western gorilla	Gorilla	Gorilla	MHC-C
Gogo-C_02:03	Gorilla gorilla	Western gorilla	Gorilla	Gorilla	MHC-C
Gogo-C_02:04:01:01	Gorilla gorilla	Western gorilla	Gorilla	Gorilla	MHC-C
Gogo-C_02:05	Gorilla gorilla	Western gorilla	Gorilla	Gorilla	MHC-C
Gogo-C_03:01:01:01	Gorilla gorilla	Western gorilla	Gorilla	Gorilla	MHC-C
HLA-A_01:01:01:01	Homo sapiens	Human	Human	Human	African Ape MHC-A
HLA-B_07:02:01:01	Homo sapiens	Human	Human	Human	African Ape MHC-B
HLA-C_01:02:01:01	Homo sapiens	Human	Human	Human	MHC-C
HLA-C_01:03:01	Homo sapiens	Human	Human	Human	MHC-C
HLA-C_01:08	Homo sapiens	Human	Human	Human	MHC-C
HLA-C_01:17	Homo sapiens	Human	Human	Human	MHC-C
HLA-C_02:02:02:01	Homo sapiens	Human	Human	Human	MHC-C
HLA-C_02:06:01	Homo sapiens	Human	Human	Human	MHC-C
HLA-C_02:10:01:01	Homo sapiens	Human	Human	Human	MHC-C
HLA-C_02:14:01	Homo sapiens	Human	Human	Human	MHC-C
HLA-C_03:02:01	Homo sapiens	Human	Human	Human	MHC-C
HLA-C_03:03:01:01	Homo sapiens	Human	Human	Human	MHC-C
HLA-C_03:04:01:01	Homo sapiens	Human	Human	Human	MHC-C
HLA-C_03:05:01:01	Homo sapiens	Human	Human	Human	MHC-C
HLA-C_03:06:01:01	Homo sapiens	Human	Human	Human	MHC-C
HLA-C_03:07:01:01	Homo sapiens	Human	Human	Human	MHC-C
HLA-C_03:08	Homo sapiens	Human	Human	Human	MHC-C
HLA-C_03:17:01	Homo sapiens	Human	Human	Human	MHC-C
HLA-C_03:19	Homo sapiens	Human	Human	Human	MHC-C
HLA-C_03:38:01	Homo sapiens	Human	Human	Human	MHC-C
HLA-C_03:88	Homo sapiens	Human	Human	Human	MHC-C
HLA-C_04:01:01:01	Homo sapiens	Human	Human	Human	MHC-C
HLA-C_04:03:01:01	Homo sapiens	Human	Human	Human	MHC-C
HLA-C_04:04:01:01	Homo sapiens	Human	Human	Human	MHC-C
HLA-C_04:06:01	Homo sapiens	Human	Human	Human	MHC-C
HLA-C_04:07:01	Homo sapiens	Human	Human	Human	MHC-C
HLA-C_04:08	Homo sapiens	Human	Human	Human	MHC-C
HLA-C_04:09N	Homo sapiens	Human	Human	Human	MHC-C
HLA-C_04:10	Homo sapiens	Human	Human	Human	MHC-C
HLA-C_04:13:01:01	Homo sapiens	Human	Human	Human	MHC-C
HLA-C_04:19	Homo sapiens	Human	Human	Human	MHC-C
HLA-C_04:27	Homo sapiens	Human	Human	Human	MHC-C
HLA-C_04:82:01	Homo sapiens	Human	Human	Human	MHC-C
HLA-C_05:01:01:01	Homo sapiens	Human	Human	Human	MHC-C
HLA-C_05:07N	Homo sapiens	Human	Human	Human	MHC-C
HLA-C_05:08	Homo sapiens	Human	Human	Human	MHC-C
HLA-C_05:09:01	Homo sapiens	Human	Human	Human	MHC-C
HLA-C_06:02:01:01	Homo sapiens	Human	Human	Human	MHC-C
HLA-C_06:06:01:01	Homo sapiens	Human	Human	Human	MHC-C
HLA-C_06:08	Homo sapiens	Human	Human	Human	MHC-C
HLA-C_06:09:01	Homo sapiens	Human	Human	Human	MHC-C
HLA-C_06:27	Homo sapiens	Human	Human	Human	MHC-C
HLA-C_07:01:01:01	Homo sapiens	Human	Human	Human	MHC-C
HLA-C_07:02:01:01	Homo sapiens	Human	Human	Human	MHC-C
HLA-C_07:04:01:01	Homo sapiens	Human	Human	Human	MHC-C
HLA-C_07:05	Homo sapiens	Human	Human	Human	MHC-C
HLA-C_07:06:01:01	Homo sapiens	Human	Human	Human	MHC-C
HLA-C_07:17:01:01	Homo sapiens	Human	Human	Human	MHC-C
HLA-C_07:18:01:01	Homo sapiens	Human	Human	Human	MHC-C
HLA-C_07:19	Homo sapiens	Human	Human	Human	MHC-C
HLA-C_07:26:01:01	Homo sapiens	Human	Human	Human	MHC-C
HLA-C_07:27:01	Homo sapiens	Human	Human	Human	MHC-C
HLA-C_07:29:01:01	Homo sapiens	Human	Human	Human	MHC-C
HLA-C_07:35	Homo sapiens	Human	Human	Human	MHC-C
HLA-C_08:01:01:01	Homo sapiens	Human	Human	Human	MHC-C
HLA-C_08:02:01:01	Homo sapiens	Human	Human	Human	MHC-C
HLA-C_08:03:01:01	Homo sapiens	Human	Human	Human	MHC-C
HLA-C_08:04:01:01	Homo sapiens	Human	Human	Human	MHC-C
HLA-C_08:06	Homo sapiens	Human	Human	Human	MHC-C
HLA-C_08:10	Homo sapiens	Human	Human	Human	MHC-C
HLA-C_08:22:01:01	Homo sapiens	Human	Human	Human	MHC-C
HLA-C_12:02:02:01	Homo sapiens	Human	Human	Human	MHC-C
HLA-C_12:03:01:01	Homo sapiens	Human	Human	Human	MHC-C
HLA-C_12:04:02:01	Homo sapiens	Human	Human	Human	MHC-C
HLA-C_12:05:01	Homo sapiens	Human	Human	Human	MHC-C
HLA-C_12:09	Homo sapiens	Human	Human	Human	MHC-C
HLA-C_12:12	Homo sapiens	Human	Human	Human	MHC-C
HLA-C_12:44	Homo sapiens	Human	Human	Human	MHC-C
HLA-C_14:02:01:01	Homo sapiens	Human	Human	Human	MHC-C
HLA-C_14:03:01:01	Homo sapiens	Human	Human	Human	MHC-C
HLA-C_14:04	Homo sapiens	Human	Human	Human	MHC-C
HLA-C_14:24:01	Homo sapiens	Human	Human	Human	MHC-C
HLA-C_15:02:01:01	Homo sapiens	Human	Human	Human	MHC-C
HLA-C_15:04:01:01	Homo sapiens	Human	Human	Human	MHC-C
HLA-C_15:05:01:01	Homo sapiens	Human	Human	Human	MHC-C
HLA-C_15:06:01:01	Homo sapiens	Human	Human	Human	MHC-C
HLA-C_15:07:01:01	Homo sapiens	Human	Human	Human	MHC-C
HLA-C_15:09:01:01	Homo sapiens	Human	Human	Human	MHC-C
HLA-C_15:13:01:01	Homo sapiens	Human	Human	Human	MHC-C
HLA-C_15:22	Homo sapiens	Human	Human	Human	MHC-C
HLA-C_15:36	Homo sapiens	Human	Human	Human	MHC-C
HLA-C_16:01:01:01	Homo sapiens	Human	Human	Human	MHC-C
HLA-C_16:02:01:01	Homo sapiens	Human	Human	Human	MHC-C
HLA-C_16:04:01:01	Homo sapiens	Human	Human	Human	MHC-C
HLA-C_16:15:02	Homo sapiens	Human	Human	Human	MHC-C
HLA-C_17:01:01:02	Homo sapiens	Human	Human	Human	MHC-C
HLA-C_17:03:01:01	Homo sapiens	Human	Human	Human	MHC-C
HLA-C_17:04	Homo sapiens	Human	Human	Human	MHC-C
HLA-C_17:07	Homo sapiens	Human	Human	Human	MHC-C
HLA-C_18:01:01:01	Homo sapiens	Human	Human	Human	MHC-C
HLA-C_18:02:01:01	Homo sapiens	Human	Human	Human	MHC-C
HLA-C_18:03	Homo sapiens	Human	Human	Human	MHC-C
HLA-C_18:06	Homo sapiens	Human	Human	Human	MHC-C
HLA-E_01:01:01:01	Homo sapiens	Human	Human	Human	MHC-E
HLA-F_01:01:01:01	Homo sapiens	Human	Human	Human	MHC-F
HLA-G_01:01:01:01	Homo sapiens	Human	Human	Human	Ape/OWM MHC-G
HLA-H_01:01:01:01	Homo sapiens	Human	Human	Human	MHC-H
HLA-J_01:01:01:01	Homo sapiens	Human	Human	Human	MHC-J
HLA-K_01:01:01:01	Homo sapiens	Human	Human	Human	MHC-K
HLA-L_01:01:01:01	Homo sapiens	Human	Human	Human	MHC-L
HLA-V_01:01:01:01	Homo sapiens	Human	Human	Human	MHC-V
HLA-W_01:01:01:01	Homo sapiens	Human	Human	Human	MHC-W
Leca-classI_NC_059129.1:41195708-41197898	Lemur catta	Ring-tailed lemur	Lemur	Strepsirrhini	outgroup
Mafa-L_01:01	Macaca fascicularis	Crab-eating macaque	Macaque	OWM	MHC-L
Mafa-V_01:04	Macaca fascicularis	Crab-eating macaque	Macaque	OWM	MHC-V
Mafa-W_01:07	Macaca fascicularis	Crab-eating macaque	Macaque	OWM	MHC-W
Mamu-A1_001:01:01:01	Macaca mulatta	Rhesus macaque	Macaque	OWM	OWM MHC-A
Mamu-AG1_05:02:01:01	Macaca mulatta	Rhesus macaque	Macaque	OWM	OWM MHC-AG
Mamu-B_001:01:01:01	Macaca mulatta	Rhesus macaque	Macaque	OWM	OWM MHC-B
Mamu-E_02:01:02	Macaca mulatta	Rhesus macaque	Macaque	OWM	MHC-E
Mamu-F_02:01	Macaca mulatta	Rhesus macaque	Macaque	OWM	MHC-F
Mamu-G_02:05:01:01	Macaca mulatta	Rhesus macaque	Macaque	OWM	Ape/OWM MHC-G
Mamu-I_01:01:01:01	Macaca mulatta	Rhesus macaque	Macaque	OWM	MHC-I
Mamu-J_01:01:01:01	Macaca mulatta	Rhesus macaque	Macaque	OWM	MHC-J
Mamu-K_01:02:01:01	Macaca mulatta	Rhesus macaque	Macaque	OWM	MHC-K
Papa-C_01:01	Pan paniscus	Bonobo	Chimpanzee	Chimpanzee	MHC-C
Papa-C_03:01:01:01	Pan paniscus	Bonobo	Chimpanzee	Chimpanzee	MHC-C
Papa-C_03:02:01:01	Pan paniscus	Bonobo	Chimpanzee	Chimpanzee	MHC-C
Papa-C_03:03:01:01	Pan paniscus	Bonobo	Chimpanzee	Chimpanzee	MHC-C
Papa-C_04:01:01:01	Pan paniscus	Bonobo	Chimpanzee	Chimpanzee	MHC-C
Papa-C_04:02:01:01	Pan paniscus	Bonobo	Chimpanzee	Chimpanzee	MHC-C
Papa-C_04:03:01:01	Pan paniscus	Bonobo	Chimpanzee	Chimpanzee	MHC-C
Papa-C_05:01:01:01	Pan paniscus	Bonobo	Chimpanzee	Chimpanzee	MHC-C
Papa-C_05:02:01:01	Pan paniscus	Bonobo	Chimpanzee	Chimpanzee	MHC-C
Papa-C_05:03:01:01	Pan paniscus	Bonobo	Chimpanzee	Chimpanzee	MHC-C
Papa-C_06:01:01:02	Pan paniscus	Bonobo	Chimpanzee	Chimpanzee	MHC-C
Patr-C_02:04:01:01	Pan troglodytes	Chimpanzee	Chimpanzee	Chimpanzee	MHC-C
Patr-C_02:05:01:01	Pan troglodytes	Chimpanzee	Chimpanzee	Chimpanzee	MHC-C
Patr-C_03:01:01:01	Pan troglodytes	Chimpanzee	Chimpanzee	Chimpanzee	MHC-C
Patr-C_03:02:01:01	Pan troglodytes	Chimpanzee	Chimpanzee	Chimpanzee	MHC-C
Patr-C_03:05:01:01	Pan troglodytes	Chimpanzee	Chimpanzee	Chimpanzee	MHC-C
Patr-C_03:06:01:01	Pan troglodytes	Chimpanzee	Chimpanzee	Chimpanzee	MHC-C
Patr-C_03:07:01:01	Pan troglodytes	Chimpanzee	Chimpanzee	Chimpanzee	MHC-C
Patr-C_04:01:01:01	Pan troglodytes	Chimpanzee	Chimpanzee	Chimpanzee	MHC-C
Patr-C_04:02:01:01	Pan troglodytes	Chimpanzee	Chimpanzee	Chimpanzee	MHC-C
Patr-C_05:01:01:01	Pan troglodytes	Chimpanzee	Chimpanzee	Chimpanzee	MHC-C
Patr-C_06:01:01:01	Pan troglodytes	Chimpanzee	Chimpanzee	Chimpanzee	MHC-C
Patr-C_07:02:01:01	Pan troglodytes	Chimpanzee	Chimpanzee	Chimpanzee	MHC-C
Patr-C_07:03:01:01	Pan troglodytes	Chimpanzee	Chimpanzee	Chimpanzee	MHC-C
Patr-C_09:01:01:01	Pan troglodytes	Chimpanzee	Chimpanzee	Chimpanzee	MHC-C
Patr-C_09:02:01:01	Pan troglodytes	Chimpanzee	Chimpanzee	Chimpanzee	MHC-C
Patr-C_09:04:01:01	Pan troglodytes	Chimpanzee	Chimpanzee	Chimpanzee	MHC-C
Patr-C_09:05:01:01	Pan troglodytes	Chimpanzee	Chimpanzee	Chimpanzee	MHC-C
Patr-C_10:02:01:01	Pan troglodytes	Chimpanzee	Chimpanzee	Chimpanzee	MHC-C
Patr-C_11:01:02:01	Pan troglodytes	Chimpanzee	Chimpanzee	Chimpanzee	MHC-C
Patr-C_12:01:01:01	Pan troglodytes	Chimpanzee	Chimpanzee	Chimpanzee	MHC-C
Patr-C_13:01:01:01	Pan troglodytes	Chimpanzee	Chimpanzee	Chimpanzee	MHC-C
Patr-C_13:03:01:01	Pan troglodytes	Chimpanzee	Chimpanzee	Chimpanzee	MHC-C
Patr-C_13:04:01:01	Pan troglodytes	Chimpanzee	Chimpanzee	Chimpanzee	MHC-C
Patr-C_15:01:01:01	Pan troglodytes	Chimpanzee	Chimpanzee	Chimpanzee	MHC-C
Patr-C_15:02:01:01	Pan troglodytes	Chimpanzee	Chimpanzee	Chimpanzee	MHC-C
Patr-C_16:01:01:01	Pan troglodytes	Chimpanzee	Chimpanzee	Chimpanzee	MHC-C
Patr-C_17:01:01:01	Pan troglodytes	Chimpanzee	Chimpanzee	Chimpanzee	MHC-C
Patr-C_17:02:01:01	Pan troglodytes	Chimpanzee	Chimpanzee	Chimpanzee	MHC-C
Poab-C_02:01	Pongo abelii	Sumatran orangutan	Orangutan	Orangutan	MHC-C
Poab-classI_NM_001133246.1	Pongo abelii	Sumatran orangutan	Orangutan	Orangutan	MHC-C (probable assignment)
Popy-C_01:01:01	Pongo pygmaeus	Bornean orangutan	Orangutan	Orangutan	MHC-C
Popy-C_02:01	Pongo pygmaeus	Bornean orangutan	Orangutan	Orangutan	MHC-C
Popy-C_02:02	Pongo pygmaeus	Bornean orangutan	Orangutan	Orangutan	MHC-C
Popy-C_02:03	Pongo pygmaeus	Bornean orangutan	Orangutan	Orangutan	MHC-C
Popy-C_03:01	Pongo pygmaeus	Bornean orangutan	Orangutan	Orangutan	MHC-C
