# Supplementary material for: Ancient trans-species polymorphism at the Major Histocompatibility Complex in primates
Source: eLife. 2025 Sep 12;14:RP103547. doi: 10.7554/eLife.103547 (PMC12431779; doi:10.7554/eLife.103547)
Supplement: Supplementary file 1. [file elife-103547-supp1.zip › allele_lists_final/DRAgroup_list_of_alleles_merged.txt]

allele	latin_name	common_name	clade1	clade2	gene_identity
Aona-DRA_01:01:01	Aotus nancymaae	Nancy Ma's night monkey	Night Monkey	NWM	MHC-DRA
Aona-DRA_01:02	Aotus nancymaae	Nancy Ma's night monkey	Night Monkey	NWM	MHC-DRA
Aona-DRA_01:03	Aotus nancymaae	Nancy Ma's night monkey	Night Monkey	NWM	MHC-DRA
Aovo-DRA_01:01:01	Aotus vociferans	Spix's night monkey	Night Monkey	NWM	MHC-DRA
Aovo-DRA_01:02:01	Aotus vociferans	Spix's night monkey	Night Monkey	NWM	MHC-DRA
Aovo-DRA_01:03	Aotus vociferans	Spix's night monkey	Night Monkey	NWM	MHC-DRA
Cadr-DRA_NC_044530.1:c21063500-21058750	Camelus dromedarius	Dromedary camel	Artiodactyla	Laurasiatheria	MHC-DRA
Caja-DMA_XM_002746410.4	Callithrix jacchus	Common marmoset	Marmoset	NWM	MHC-DMA
Caja-DOA_XM_002746411.4	Callithrix jacchus	Common marmoset	Marmoset	NWM	MHC-DOA
Caja-DPA1_19:01	Callithrix jacchus	Common marmoset	Marmoset	NWM	MHC-DPA
Caja-DQA1_27:01	Callithrix jacchus	Common marmoset	Marmoset	NWM	MHC-DQA
Caja-DQA_XM_002746383.5	Callithrix jacchus	Common marmoset	Marmoset	NWM	MHC-DQA
Caja-DRA_NC_048386.1:36627538-36632641	Callithrix jacchus	Common marmoset	Marmoset	NWM	MHC-DRA
Casy-DRA_XM_008069772.2	Carlito syrichta	Philippine tarsier	Tarsier	Tarsier	MHC-DRA
Ceat-DRA_XM_012034596.1	Cercocebus atys	Sooty mangabey	Mangabey	OWM	MHC-DRA
Ceim-DRA_XM_017522747.2	Cebus imitator	Panamanian white-faced capuchin	Capuchin	NWM	MHC-DRA
Chas-DRA_XM_006860336.1	Chrysochloris asiatica	Cape golden mole	Afrotheria	Atlantogenata	MHC-DRA
Chdi-DRA_NC_051313.1:c119217075-119212571	Choloepus didactylus	Linnaeus's two-toed sloth	Xenarthra	Atlantogenata	MHC-DRA
Chsa-DRA_01:01:01	Chlorocebus sabaeus	Green monkey	Green Monkey	OWM	MHC-DRA
Coan-DRA_XM_011944795.1	Colobus angolensis	Angola colobus	Colobus	OWM	MHC-DRA
Dano-DRA_XM_012527899.2	Dasypus novemcinctus	Nine-banded armadillo	Xenarthra	Atlantogenata	MHC-DRA
Ecte-DRA_XM_004711729.3	Echinops telfairi	Lesser hedgehog tenrec	Afrotheria	Atlantogenata	MHC-DRA
Eled-DPA_XM_006882197.1	Elephantulus edwardii	Cape elephant shrew	Afrotheria	Atlantogenata	MHC-DPA
Eled-DRA_XM_006882044.1	Elephantulus edwardii	Cape elephant shrew	Afrotheria	Atlantogenata	MHC-DRA
Enlu-DRA_XM_022510872.1	Enhydra lutris	Sea otter	Ferungulata	Laurasiatheria	MHC-DRA
Epfu-DRA_XM_028133728.1	Eptesicus fuscus	Big brown bat	Bat	Laurasiatheria	MHC-DRA
Eqca-DRA_001:01	Equus caballus	Horse	Ferungulata	Laurasiatheria	MHC-DRA
Eqca-DRA_001:04	Equus caballus	Horse	Ferungulata	Laurasiatheria	MHC-DRA
Eqca-DRA_002:01	Equus caballus	Horse	Ferungulata	Laurasiatheria	MHC-DRA
Feca-DRA_NM_001309051.1	Felis catus	Cat	Ferungulata	Laurasiatheria	MHC-DRA
Gava-DRA_XM_008594691.1	Galeopterus variegatus	Sunda flying lemur	Flying Lemur	Flying Lemur	MHC-DRA
Gogo-DRA_01:01:01	Gorilla gorilla	Western gorilla	Gorilla	Gorilla	MHC-DRA
HLA-DMA_01:01:01:01	Homo sapiens	Human	Human	Human	MHC-DMA
HLA-DOA_01:01:01:01	Homo sapiens	Human	Human	Human	MHC-DOA
HLA-DPA1_01:03:01:01	Homo sapiens	Human	Human	Human	MHC-DPA
HLA-DPA2_01:01:01:01	Homo sapiens	Human	Human	Human	MHC-DPA
HLA-DQA1_01:01:01:01	Homo sapiens	Human	Human	Human	MHC-DQA
HLA-DQA2_01:01:01:01	Homo sapiens	Human	Human	Human	MHC-DQA
HLA-DRA_01:01:01:01	Homo sapiens	Human	Human	Human	MHC-DRA
HLA-DRA_01:02:02:01	Homo sapiens	Human	Human	Human	MHC-DRA
HLA-DRA_01:03	Homo sapiens	Human	Human	Human	MHC-DRA
HLA-DRA_01:04	Homo sapiens	Human	Human	Human	MHC-DRA
HLA-DRA_01:05	Homo sapiens	Human	Human	Human	MHC-DRA
Hymo-DRA_NW_022611662.1:30883356-30888518	Hylobates moloch	Silvery gibbon	Gibbon	Gibbon	MHC-DRA
Leca-DMA_XM_045541804.1	Lemur catta	Ring-tailed lemur	Lemur	Strepsirrhini	MHC-DMA
Leca-DOA_XM_045541806.1	Lemur catta	Ring-tailed lemur	Lemur	Strepsirrhini	MHC-DOA
Leca-DPA_XM_045541810.1	Lemur catta	Ring-tailed lemur	Lemur	Strepsirrhini	MHC-DPA
Leca-DQA_XM_045541783.1	Lemur catta	Ring-tailed lemur	Lemur	Strepsirrhini	MHC-DQA
Leca-DRA_XM_045541780.1	Lemur catta	Ring-tailed lemur	Lemur	Strepsirrhini	MHC-DRA
Mafa-DMA_02:04:01:01	Macaca fascicularis	Crab-eating macaque	Macaque	OWM	MHC-DMA
Mafa-DOA_01:06:01:01	Macaca fascicularis	Crab-eating macaque	Macaque	OWM	MHC-DOA
Mafa-DRA_01:01:01	Macaca fascicularis	Crab-eating macaque	Macaque	OWM	MHC-DRA
Mafa-DRA_01:02:01:01	Macaca fascicularis	Crab-eating macaque	Macaque	OWM	MHC-DRA
Mafa-DRA_01:03:01	Macaca fascicularis	Crab-eating macaque	Macaque	OWM	MHC-DRA
Mafa-DRA_01:04:01:01	Macaca fascicularis	Crab-eating macaque	Macaque	OWM	MHC-DRA
Mafa-DRA_01:05	Macaca fascicularis	Crab-eating macaque	Macaque	OWM	MHC-DRA
Mafa-DRA_01:06	Macaca fascicularis	Crab-eating macaque	Macaque	OWM	MHC-DRA
Mafa-DRA_01:08	Macaca fascicularis	Crab-eating macaque	Macaque	OWM	MHC-DRA
Mafa-DRA_01:09	Macaca fascicularis	Crab-eating macaque	Macaque	OWM	MHC-DRA
Mafa-DRA_01:10:01	Macaca fascicularis	Crab-eating macaque	Macaque	OWM	MHC-DRA
Mafa-DRA_01:11	Macaca fascicularis	Crab-eating macaque	Macaque	OWM	MHC-DRA
Mafa-DRA_01:12	Macaca fascicularis	Crab-eating macaque	Macaque	OWM	MHC-DRA
Mafa-DRA_01:13:01	Macaca fascicularis	Crab-eating macaque	Macaque	OWM	MHC-DRA
Mafa-DRA_01:14	Macaca fascicularis	Crab-eating macaque	Macaque	OWM	MHC-DRA
Mafa-DRA_01:15	Macaca fascicularis	Crab-eating macaque	Macaque	OWM	MHC-DRA
Mafa-DRA_02:01:01:01	Macaca fascicularis	Crab-eating macaque	Macaque	OWM	MHC-DRA
Mafa-DRA_XM_015448843.2	Macaca fascicularis	Crab-eating macaque	Macaque	OWM	MHC-DRA
Maja-DRA_XM_017681387.1	Manis javanica	Sunda pangolin	Ferungulata	Laurasiatheria	MHC-DRA
Male-DRA_XM_011976022.1	Mandrillus leucophaeus	Drill	Drill	OWM	MHC-DRA
Malo-DRA_01:01:01	Macaca leonina	Northern pig-tailed macaque	Macaque	OWM	MHC-DRA
Malo-DRA_01:02	Macaca leonina	Northern pig-tailed macaque	Macaque	OWM	MHC-DRA
Malo-DRA_01:03	Macaca leonina	Northern pig-tailed macaque	Macaque	OWM	MHC-DRA
Malo-DRA_01:04	Macaca leonina	Northern pig-tailed macaque	Macaque	OWM	MHC-DRA
Malo-DRA_01:05	Macaca leonina	Northern pig-tailed macaque	Macaque	OWM	MHC-DRA
Mamo-DPA_XM_046464518.1	Marmota monax	Groundhog	Rodent	Glires	MHC-DPA
Mamo-DRA_XM_046465776.1	Marmota monax	Groundhog	Rodent	Glires	MHC-DRA
Mamu-DPA1_02:01	Macaca mulatta	Rhesus macaque	Macaque	OWM	MHC-DPA
Mamu-DQA1_01:02	Macaca mulatta	Rhesus macaque	Macaque	OWM	MHC-DQA
Mamu-DQA_XM_028846899.1	Macaca mulatta	Rhesus macaque	Macaque	OWM	MHC-DQA
Mamu-DRA_01:01	Macaca mulatta	Rhesus macaque	Macaque	OWM	MHC-DRA
Mamu-DRA_01:02:01:01	Macaca mulatta	Rhesus macaque	Macaque	OWM	MHC-DRA
Mamu-DRA_01:03:01:01	Macaca mulatta	Rhesus macaque	Macaque	OWM	MHC-DRA
Mamu-DRA_01:04:01:01	Macaca mulatta	Rhesus macaque	Macaque	OWM	MHC-DRA
Mamu-DRA_01:05:01:01	Macaca mulatta	Rhesus macaque	Macaque	OWM	MHC-DRA
Mamu-DRA_01:06:01	Macaca mulatta	Rhesus macaque	Macaque	OWM	MHC-DRA
Mamu-DRA_01:07	Macaca mulatta	Rhesus macaque	Macaque	OWM	MHC-DRA
Mamu-DRA_01:08	Macaca mulatta	Rhesus macaque	Macaque	OWM	MHC-DRA
Mamu-DRA_01:09	Macaca mulatta	Rhesus macaque	Macaque	OWM	MHC-DRA
Mamu-DRA_01:10	Macaca mulatta	Rhesus macaque	Macaque	OWM	MHC-DRA
Mamu-DRA_02:01:01:01	Macaca mulatta	Rhesus macaque	Macaque	OWM	MHC-DRA
Mamu-DRA_NM_001134298.1	Macaca mulatta	Rhesus macaque	Macaque	OWM	MHC-DRA
Mamu-DRA_XM_015135912.2	Macaca mulatta	Rhesus macaque	Macaque	OWM	MHC-DRA
Mane-DRA_01:01	Macaca nemestrina	Southern pig-tailed macaque	Macaque	OWM	MHC-DRA
Mane-DRA_01:02:01	Macaca nemestrina	Southern pig-tailed macaque	Macaque	OWM	MHC-DRA
Mane-DRA_01:03:01	Macaca nemestrina	Southern pig-tailed macaque	Macaque	OWM	MHC-DRA
Mane-DRA_01:04:01	Macaca nemestrina	Southern pig-tailed macaque	Macaque	OWM	MHC-DRA
Mane-DRA_01:05	Macaca nemestrina	Southern pig-tailed macaque	Macaque	OWM	MHC-DRA
Mane-DRA_01:06:01	Macaca nemestrina	Southern pig-tailed macaque	Macaque	OWM	MHC-DRA
Mane-DRA_01:07	Macaca nemestrina	Southern pig-tailed macaque	Macaque	OWM	MHC-DRA
Mane-DRA_01:08	Macaca nemestrina	Southern pig-tailed macaque	Macaque	OWM	MHC-DRA
Mane-DRA_01:09	Macaca nemestrina	Southern pig-tailed macaque	Macaque	OWM	MHC-DRA
Mane-DRA_02:01:01	Macaca nemestrina	Southern pig-tailed macaque	Macaque	OWM	MHC-DRA
Mane-DRA_XM_011716898.1	Macaca nemestrina	Southern pig-tailed macaque	Macaque	OWM	MHC-DRA
Math-DRA_XM_050787509.1	Macaca thibetana	Tibetan macaque	Macaque	OWM	MHC-DRA
Mimu-DRA_XM_012774641.1	Microcebus murinus	Gray mouse lemur	Lemur	Strepsirrhini	MHC-DRA
Nole-DRA_XM_003272148.3	Nomascus leucogenys	Northern white-cheeked gibbon	Gibbon	Gibbon	MHC-DRA
Nyco-DRA_XM_053603393.1	Nycticebus coucang	Sunda slow loris	Loris	Strepsirrhini	MHC-DRA
Nyco-DRA_XM_053603865.1	Nycticebus coucang	Sunda slow loris	Loris	Strepsirrhini	MHC-DRA
Occu-DRA_XM_040982912.1	Ochotona curzoniae	Plateau pika	Pika	Glires	MHC-DRA
Ocpr-DRA_XM_004590254.2	Ochotona princeps	American pika	Pika	Glires	MHC-DRA
Otga-DRA_XM_023512954.1	Otolemur garnettii	Northern greater galago	Galago	Strepsirrhini	MHC-DRA
Ovar-DRA_01:01	Ovis aries	Sheep	Artiodactyla	Laurasiatheria	MHC-DRA
Ovar-DRA_01:02	Ovis aries	Sheep	Artiodactyla	Laurasiatheria	MHC-DRA
Ovar-DRA_02:01	Ovis aries	Sheep	Artiodactyla	Laurasiatheria	MHC-DRA
Ovca-DRA_01:05:01	Ovis canadensis	Bighorn sheep	Artiodactyla	Laurasiatheria	MHC-DRA
Ovca-DRA_01:06:01	Ovis canadensis	Bighorn sheep	Artiodactyla	Laurasiatheria	MHC-DRA
Ovca-DRA_01:10:01	Ovis canadensis	Bighorn sheep	Artiodactyla	Laurasiatheria	MHC-DRA
Paan-DRA_01:01:01	Papio anubis	Olive baboon	Baboon	OWM	MHC-DRA
Paan-DRA_01:02:01	Papio anubis	Olive baboon	Baboon	OWM	MHC-DRA
Paan-DRA_01:03	Papio anubis	Olive baboon	Baboon	OWM	MHC-DRA
Papa-DRA_XM_003829759.3	Pan paniscus	Bonobo	Chimpanzee	Chimpanzee	MHC-DRA
Patr-DRA_01:01:01	Pan troglodytes	Chimpanzee	Chimpanzee	Chimpanzee	MHC-DRA
Patr-DRA_01:03:01:01	Pan troglodytes	Chimpanzee	Chimpanzee	Chimpanzee	MHC-DRA
Patr-DRA_01:04	Pan troglodytes	Chimpanzee	Chimpanzee	Chimpanzee	MHC-DRA
Piku-DRA_XM_036414707.2	Pipistrellus kuhlii	Kuhl's pipistrelle	Bat	Laurasiatheria	MHC-DRA
Pite-DRA_NC_045438.1:137126695-137131777	Piliocolobus tephrosceles	Ugandan red colobus	Colobus	OWM	MHC-DRA
Poab-DRA_01:01:01	Pongo abelii	Sumatran orangutan	Orangutan	Orangutan	MHC-DRA
Poab-DRA_01:02	Pongo abelii	Sumatran orangutan	Orangutan	Orangutan	MHC-DRA
Poab-DRA_01:03	Pongo abelii	Sumatran orangutan	Orangutan	Orangutan	MHC-DRA
Poab-DRA_NC_036909.1:32749203-32754392	Pongo abelii	Sumatran orangutan	Orangutan	Orangutan	MHC-DRA
Popy-DRA_01:01	Pongo pygmaeus	Bornean orangutan	Orangutan	Orangutan	MHC-DRA
Popy-DRA_01:02	Pongo pygmaeus	Bornean orangutan	Orangutan	Orangutan	MHC-DRA
Prco-DRA_XM_012653754.1	Propithecus coquereli	Coquerel's sifaka	Sifaka	Strepsirrhini	MHC-DRA
Ptva-DRA_XM_011379778.2	Pteropus vampyrus	Large flying fox	Bat	Laurasiatheria	MHC-DRA
Puya-DRA_XM_040462540.1	Puma yagouaroundi	Jaguarundi	Ferungulata	Laurasiatheria	MHC-DRA
Rano-Ba_l	Rattus norvegicus	Brown rat	Rodent	Glires	MHC-DQA
Rano-DMa_n	Rattus norvegicus	Brown rat	Rodent	Glires	MHC-DMA
Rano-DOa_n	Rattus norvegicus	Brown rat	Rodent	Glires	MHC-DOA
Rano-Da_l	Rattus norvegicus	Brown rat	Rodent	Glires	MHC-DRA
Rano-Da_n	Rattus norvegicus	Brown rat	Rodent	Glires	MHC-DRA
Rano-Da_u	Rattus norvegicus	Brown rat	Rodent	Glires	MHC-DRA
Rhbi-DRA_NW_016819733.1:411362-416490	Rhinopithecus bieti	Black-and-white snub-nosed monkey	Snub-Nosed Monkey	OWM	MHC-DRA
Rhro-DRA_XM_010378055.2	Rhinopithecus roxellana	Golden snub-nosed monkey	Snub-Nosed Monkey	OWM	MHC-DRA
SLA-DMA_01:01:01	Sus scrofa	Wild boar	Artiodactyla	Laurasiatheria	MHC-DMA
SLA-DOA_01:01	Sus scrofa	Wild boar	Artiodactyla	Laurasiatheria	MHC-DOA
SLA-DQA_01:01	Sus scrofa	Wild boar	Artiodactyla	Laurasiatheria	MHC-DQA
SLA-DRA_01:01:01	Sus scrofa	Wild boar	Artiodactyla	Laurasiatheria	MHC-DRA
SLA-DRA_02:03:01	Sus scrofa	Wild boar	Artiodactyla	Laurasiatheria	MHC-DRA
SLA-DRA_03:01	Sus scrofa	Wild boar	Artiodactyla	Laurasiatheria	MHC-DRA
SLA-DRA_04:01	Sus scrofa	Wild boar	Artiodactyla	Laurasiatheria	MHC-DRA
Saap-DRA_XM_032269061.1	Sapajus apella	Tufted capuchin	Capuchin	NWM	MHC-DRA
Sabo-DRA_XM_003944305.2	Saimiri boliviensis	Black-capped squirrel monkey	Squirrel Monkey	NWM	MHC-DRA
Thge-DRA_XM_025383043.1	Theropithecus gelada	Gelada	Gelada	OWM	MHC-DRA
Trfr-DRA_NW_022681455.1:32432698-32437826	Trachypithecus francoisi	Francois' langur	Langur	OWM	MHC-DRA
Trma-DRA_NW_004444391.1:c118995-113896	Trichechus manatus	West Indian manatee	Afrotheria	Atlantogenata	MHC-DRA
Tuch-DRA_XM_006167025.3	Tupaia chinensis	Chinese tree shrew	Tree Shrew	Treeshrew	MHC-DRA
