# Supplementary material for: Ancient trans-species polymorphism at the Major Histocompatibility Complex in primates
Source: eLife. 2025 Sep 12;14:RP103547. doi: 10.7554/eLife.103547 (PMC12431779; doi:10.7554/eLife.103547)
Supplement: Supplementary file 1. [file elife-103547-supp1.zip › allele_lists_final/DQBgroup_list_of_alleles_merged.txt]

allele	latin_name	common_name	clade1	clade2	gene_identity
Aole-DQB1_23:01	Aotus lemurinus	Gray-bellied night money	Night Monkey	NWM	MHC-DQB
Aona-DQB_XM_012434006.2	Aotus nancymaae	Nancy Ma's night monkey	Night Monkey	NWM	MHC-DQB
Aona-DQB_XM_012434013.2	Aotus nancymaae	Nancy Ma's night monkey	Night Monkey	NWM	MHC-DQB
Aona-DQB_XM_012440690.2	Aotus nancymaae	Nancy Ma's night monkey	Night Monkey	NWM	MHC-DQB
BoLA-DQB_010:05	Bos sp.	Even-toed ungulates	Artiodactyla	Laurasiatheria	MHC-DQB
Bubu-DQB_001:01	Bubalus bubalis	Water buffalo	Artiodactyla	Laurasiatheria	MHC-DQB
Cadr-DPB_XM_010994619.2	Camelus dromedarius	Dromedary camel	Artiodactyla	Laurasiatheria	MHC-DPB
Cafe-DQB_NC_045715.1:c21801496-21789336	Camelus ferus	Wild Bactrian camel	Artiodactyla	Laurasiatheria	MHC-DQB
Caja-DMB_NC_048386.1:c37941038-37933532	Callithrix jacchus	Common marmoset	Marmoset	NWM	MHC-DMB
Caja-DOB_NC_071445.1:c37186157-37171473	Callithrix jacchus	Common marmoset	Marmoset	NWM	MHC-DOB
Caja-DPB1_27:01	Callithrix jacchus	Common marmoset	Marmoset	NWM	MHC-DPB
Caja-DQB1_23:01	Callithrix jacchus	Common marmoset	Marmoset	NWM	MHC-DQB
Caja-DQB1_23:03	Callithrix jacchus	Common marmoset	Marmoset	NWM	MHC-DQB
Caja-DQB1_23:04	Callithrix jacchus	Common marmoset	Marmoset	NWM	MHC-DQB
Caja-DQB_XM_008994221.3	Callithrix jacchus	Common marmoset	Marmoset	NWM	MHC-DQB
Caja-DQB_XM_035297655.1	Callithrix jacchus	Common marmoset	Marmoset	NWM	MHC-DQB
Caja-DRB1_03:01	Callithrix jacchus	Common marmoset	Marmoset	NWM	MHC-DRB
Casy-DQB_XM_008064529.1	Carlito syrichta	Philippine tarsier	Tarsier	Tarsier	MHC-DQB
Ceat-DQB_XM_012036417.1	Cercocebus atys	Sooty mangabey	Mangabey	OWM	MHC-DQB
Ceat-DQB_XM_012037616.1	Cercocebus atys	Sooty mangabey	Mangabey	OWM	MHC-DQB
Ceim-DQB_XM_017522729.2	Cebus imitator	Panamanian white-faced capuchin	Capuchin	NWM	MHC-DQB
Ceim-DQB_XM_017522734.2	Cebus imitator	Panamanian white-faced capuchin	Capuchin	NWM	MHC-DQB
Ceim-DQB_XM_037736294.1	Cebus imitator	Panamanian white-faced capuchin	Capuchin	NWM	MHC-DQB
Chae-DQB1_15:01	Chlorocebus aethiops	Grivet	Grivet	OWM	MHC-DQB
Chae-DQB1_18:01	Chlorocebus aethiops	Grivet	Grivet	OWM	MHC-DQB
Chae-DQB1_18:02	Chlorocebus aethiops	Grivet	Grivet	OWM	MHC-DQB
Chdi-DQB_NC_051313.1:119102070-119109270	Choloepus didactylus	Linnaeus's two-toed sloth	Xenarthra	Atlantogenata	MHC-DQB
Chsa-DQB1_06:01	Chlorocebus sabaeus	Green monkey	Green Monkey	OWM	MHC-DQB
Chsa-DQB1_15:01	Chlorocebus sabaeus	Green monkey	Green Monkey	OWM	MHC-DQB
Chsa-DQB1_17:01	Chlorocebus sabaeus	Green monkey	Green Monkey	OWM	MHC-DQB
Chsa-DQB_XM_007972995.2	Chlorocebus sabaeus	Green monkey	Green Monkey	OWM	MHC-DQB
Coan-DQB_XM_011927247.1	Colobus angolensis	Angola colobus	Colobus	OWM	MHC-DQB
Coan-DQB_XM_011944807.1	Colobus angolensis	Angola colobus	Colobus	OWM	MHC-DQB
Cocr-DQB_XM_004673352.2	Condylura cristata	Star-nosed mole	Mole	Laurasiatheria	MHC-DQB
Cocr-DQB_XM_004673968.2	Condylura cristata	Star-nosed mole	Mole	Laurasiatheria	MHC-DQB
Enlu-DQB_NW_019154112.1:c3367558-3361590	Enhydra lutris	Sea otter	Ferungulata	Laurasiatheria	MHC-DQB
Epfu-DQB_XM_008161385.2	Eptesicus fuscus	Big brown bat	Bat	Laurasiatheria	MHC-DQB
Epfu-DQB_XM_028138744.1	Eptesicus fuscus	Big brown bat	Bat	Laurasiatheria	MHC-DQB
Eqca-DQB1_003:01	Equus caballus	Horse	Ferungulata	Laurasiatheria	MHC-DQB
Eqca-DQB1_005:01	Equus caballus	Horse	Ferungulata	Laurasiatheria	MHC-DQB
Eqca-DQB2_002:01	Equus caballus	Horse	Ferungulata	Laurasiatheria	MHC-DQB
Eqca-DQB2_004:01	Equus caballus	Horse	Ferungulata	Laurasiatheria	MHC-DQB
Eqca-DQB3_001:01	Equus caballus	Horse	Ferungulata	Laurasiatheria	MHC-DQB
Eqca-DQB3_003:01	Equus caballus	Horse	Ferungulata	Laurasiatheria	MHC-DQB
Euju-DQB_XM_028120589.1	Eumetopias jubatus	Steller sea lion	Ferungulata	Laurasiatheria	MHC-DQB
Gogo-DQB1_02:02	Gorilla gorilla	Western gorilla	Gorilla	Gorilla	MHC-DQB
Gogo-DQB1_05:02	Gorilla gorilla	Western gorilla	Gorilla	Gorilla	MHC-DQB
Gogo-DQB1_19:04	Gorilla gorilla	Western gorilla	Gorilla	Gorilla	MHC-DQB
Gogo-DQB1_19:05	Gorilla gorilla	Western gorilla	Gorilla	Gorilla	MHC-DQB
Gogo-DQB1_19:06	Gorilla gorilla	Western gorilla	Gorilla	Gorilla	MHC-DQB
Gogo-DQB1_19:07	Gorilla gorilla	Western gorilla	Gorilla	Gorilla	MHC-DQB
Gogo-DQB2_01:01	Gorilla gorilla	Western gorilla	Gorilla	Gorilla	MHC-DQB
Gogo-DQB2_01:03	Gorilla gorilla	Western gorilla	Gorilla	Gorilla	MHC-DQB
Gogo-DQB_XM_004043777.3	Gorilla gorilla	Western gorilla	Gorilla	Gorilla	MHC-DQB
Gogo-DQB_XM_019029086.1	Gorilla gorilla	Western gorilla	Gorilla	Gorilla	MHC-DQB
HLA-DMB_01:01:01:01	Homo sapiens	Human	Human	Human	MHC-DMB
HLA-DOB_01:01:01:01	Homo sapiens	Human	Human	Human	MHC-DOB
HLA-DPB1_01:01:01:01	Homo sapiens	Human	Human	Human	MHC-DPB
HLA-DPB2_01:01:01	Homo sapiens	Human	Human	Human	MHC-DPB
HLA-DQB1_02:01:01:01	Homo sapiens	Human	Human	Human	MHC-DQB
HLA-DQB1_02:02:01:01	Homo sapiens	Human	Human	Human	MHC-DQB
HLA-DQB1_02:03:02	Homo sapiens	Human	Human	Human	MHC-DQB
HLA-DQB1_02:07:01	Homo sapiens	Human	Human	Human	MHC-DQB
HLA-DQB1_03:01:01:01	Homo sapiens	Human	Human	Human	MHC-DQB
HLA-DQB1_03:02:01:01	Homo sapiens	Human	Human	Human	MHC-DQB
HLA-DQB1_03:03:02:01	Homo sapiens	Human	Human	Human	MHC-DQB
HLA-DQB1_03:05:01	Homo sapiens	Human	Human	Human	MHC-DQB
HLA-DQB1_03:19:01:01	Homo sapiens	Human	Human	Human	MHC-DQB
HLA-DQB1_04:01:01:01	Homo sapiens	Human	Human	Human	MHC-DQB
HLA-DQB1_04:02:01:01	Homo sapiens	Human	Human	Human	MHC-DQB
HLA-DQB1_05:01:01:01	Homo sapiens	Human	Human	Human	MHC-DQB
HLA-DQB1_05:02:01:01	Homo sapiens	Human	Human	Human	MHC-DQB
HLA-DQB1_05:03:01:01	Homo sapiens	Human	Human	Human	MHC-DQB
HLA-DQB1_05:10	Homo sapiens	Human	Human	Human	MHC-DQB
HLA-DQB1_05:23	Homo sapiens	Human	Human	Human	MHC-DQB
HLA-DQB1_06:01:01:01	Homo sapiens	Human	Human	Human	MHC-DQB
HLA-DQB1_06:02:01:01	Homo sapiens	Human	Human	Human	MHC-DQB
HLA-DQB1_06:03:01:01	Homo sapiens	Human	Human	Human	MHC-DQB
HLA-DQB1_06:04:01:01	Homo sapiens	Human	Human	Human	MHC-DQB
HLA-DQB1_06:09:01:01	Homo sapiens	Human	Human	Human	MHC-DQB
HLA-DQB2_01:01:01:01	Homo sapiens	Human	Human	Human	MHC-DQB
HLA-DQB2_01:02:01:01	Homo sapiens	Human	Human	Human	MHC-DQB
HLA-DQB2_01:05	Homo sapiens	Human	Human	Human	MHC-DQB
HLA-DQB2_01:06	Homo sapiens	Human	Human	Human	MHC-DQB
HLA-DQB2_01:08	Homo sapiens	Human	Human	Human	MHC-DQB
HLA-DRB1_01:01:01:01	Homo sapiens	Human	Human	Human	MHC-DRB
HLA-DRB2_01:01	Homo sapiens	Human	Human	Human	MHC-DRB
HLA-DRB3_01:01:02:01	Homo sapiens	Human	Human	Human	MHC-DRB
HLA-DRB4_01:01:01:01	Homo sapiens	Human	Human	Human	MHC-DRB
HLA-DRB5_01:01:01:01	Homo sapiens	Human	Human	Human	MHC-DRB
HLA-DRB6_02:01	Homo sapiens	Human	Human	Human	MHC-DRB
HLA-DRB7_01:01:01	Homo sapiens	Human	Human	Human	MHC-DRB
HLA-DRB8_01:01	Homo sapiens	Human	Human	Human	MHC-DRB
HLA-DRB9_01:01:01:01	Homo sapiens	Human	Human	Human	MHC-DRB
Hyla-DQB1_20:02	Hylobates lar	Lar gibbon	Gibbon	Gibbon	MHC-DQB
Hyla-DQB1_25:01	Hylobates lar	Lar gibbon	Gibbon	Gibbon	MHC-DQB
Hyla-DQB2_01:01	Hylobates lar	Lar gibbon	Gibbon	Gibbon	MHC-DQB
Hyla-DQB2_01:02	Hylobates lar	Lar gibbon	Gibbon	Gibbon	MHC-DQB
Hymo-DQB_NW_022611662.1:c31149347-31039135	Hylobates moloch	Silvery gibbon	Gibbon	Gibbon	MHC-DQB
Hymo-DQB_NW_022611662.1:c31243759-31236349	Hylobates moloch	Silvery gibbon	Gibbon	Gibbon	MHC-DQB
Leca-DMB_NC_059129.1:c43075689-43065811	Lemur catta	Ring-tailed lemur	Lemur	Strepsirrhini	MHC-DMB
Leca-DOB_NC_059129.1:c42969297-42965140	Lemur catta	Ring-tailed lemur	Lemur	Strepsirrhini	MHC-DOB
Leca-DPB_XM_045541814.1	Lemur catta	Ring-tailed lemur	Lemur	Strepsirrhini	MHC-DPB
Leca-DQB_NC_059129.1:c42894268-42888781	Lemur catta	Ring-tailed lemur	Lemur	Strepsirrhini	MHC-DQB
Leca-DRB_NC_059129.1:c42816156-42804972	Lemur catta	Ring-tailed lemur	Lemur	Strepsirrhini	MHC-DRB
Maar-DQB1_06:01	Macaca arctoides	Stump-tailed macaque	Macaque	OWM	MHC-DQB
Maar-DQB1_06:02	Macaca arctoides	Stump-tailed macaque	Macaque	OWM	MHC-DQB
Maar-DQB1_06:04	Macaca arctoides	Stump-tailed macaque	Macaque	OWM	MHC-DQB
Maar-DQB1_17:01	Macaca arctoides	Stump-tailed macaque	Macaque	OWM	MHC-DQB
Maar-DQB1_17:02	Macaca arctoides	Stump-tailed macaque	Macaque	OWM	MHC-DQB
Mafa-DMB_03:02:01:01	Macaca fascicularis	Crab-eating macaque	Macaque	OWM	MHC-DMB
Mafa-DOB_01:04:03:01	Macaca fascicularis	Crab-eating macaque	Macaque	OWM	MHC-DOB
Mafa-DQB1_06:38	Macaca fascicularis	Crab-eating macaque	Macaque	OWM	MHC-DQB
Mafa-DQB1_15:05	Macaca fascicularis	Crab-eating macaque	Macaque	OWM	MHC-DQB
Mafa-DQB1_16:01:01:01	Macaca fascicularis	Crab-eating macaque	Macaque	OWM	MHC-DQB
Mafa-DQB1_18:33	Macaca fascicularis	Crab-eating macaque	Macaque	OWM	MHC-DQB
Mafa-DQB1_27:09	Macaca fascicularis	Crab-eating macaque	Macaque	OWM	MHC-DQB
Mafa-DRB6_01:01	Macaca fascicularis	Crab-eating macaque	Macaque	OWM	MHC-DRB
Mafa-DRB9_01:01	Macaca fascicularis	Crab-eating macaque	Macaque	OWM	MHC-DRB
Malo-DQB1_06:01	Macaca leonina	Northern pig-tailed macaque	Macaque	OWM	MHC-DQB
Malo-DQB1_06:02	Macaca leonina	Northern pig-tailed macaque	Macaque	OWM	MHC-DQB
Malo-DQB1_15:02	Macaca leonina	Northern pig-tailed macaque	Macaque	OWM	MHC-DQB
Malo-DQB1_16:01	Macaca leonina	Northern pig-tailed macaque	Macaque	OWM	MHC-DQB
Malo-DQB1_26:01	Macaca leonina	Northern pig-tailed macaque	Macaque	OWM	MHC-DQB
Mamo-DPB_XM_046464516.1	Marmota monax	Groundhog	Rodent	Glires	MHC-DPB
Mamu-DPB1_01:01	Macaca mulatta	Rhesus macaque	Macaque	OWM	MHC-DPB
Mamu-DPB2_01:01	Macaca mulatta	Rhesus macaque	Macaque	OWM	MHC-DPB
Mamu-DQB1_06:01	Macaca mulatta	Rhesus macaque	Macaque	OWM	MHC-DQB
Mamu-DQB1_17:07	Macaca mulatta	Rhesus macaque	Macaque	OWM	MHC-DQB
Mamu-DQB1_18:04	Macaca mulatta	Rhesus macaque	Macaque	OWM	MHC-DQB
Mamu-DQB1_27:02	Macaca mulatta	Rhesus macaque	Macaque	OWM	MHC-DQB
Mamu-DQB1_28:01	Macaca mulatta	Rhesus macaque	Macaque	OWM	MHC-DQB
Mamu-DRB1_03:03:01:01	Macaca mulatta	Rhesus macaque	Macaque	OWM	MHC-DRB
Mamu-DRB3_04:05:01:01	Macaca mulatta	Rhesus macaque	Macaque	OWM	MHC-DRB
Mamu-DRB4_01:02	Macaca mulatta	Rhesus macaque	Macaque	OWM	MHC-DRB
Mamu-DRB5_03:01:01:01	Macaca mulatta	Rhesus macaque	Macaque	OWM	MHC-DRB
Mane-DQB1_06:01	Macaca nemestrina	Southern pig-tailed macaque	Macaque	OWM	MHC-DQB
Mane-DQB1_17:06:01	Macaca nemestrina	Southern pig-tailed macaque	Macaque	OWM	MHC-DQB
Mane-DQB1_18:08	Macaca nemestrina	Southern pig-tailed macaque	Macaque	OWM	MHC-DQB
Mane-DQB1_26:01	Macaca nemestrina	Southern pig-tailed macaque	Macaque	OWM	MHC-DQB
Mane-DQB1_28:01	Macaca nemestrina	Southern pig-tailed macaque	Macaque	OWM	MHC-DQB
Math-DQB1_06:05	Macaca thibetana	Tibetan macaque	Macaque	OWM	MHC-DQB
Math-DQB1_17:04	Macaca thibetana	Tibetan macaque	Macaque	OWM	MHC-DQB
Math-DQB1_18:09	Macaca thibetana	Tibetan macaque	Macaque	OWM	MHC-DQB
Math-DQB1_27:03	Macaca thibetana	Tibetan macaque	Macaque	OWM	MHC-DQB
Math-DQB1_28:02	Macaca thibetana	Tibetan macaque	Macaque	OWM	MHC-DQB
Math-DQB_XM_050787529.1	Macaca thibetana	Tibetan macaque	Macaque	OWM	MHC-DQB
Mimu-DQB_NC_033665.1:4148100-4154417	Microcebus murinus	Gray mouse lemur	Lemur	Strepsirrhini	MHC-DQB
Mimu-DQB_NC_033665.1:4201253-4203534	Microcebus murinus	Gray mouse lemur	Lemur	Strepsirrhini	MHC-DQB
Mimu-DQB_XM_020286954.1	Microcebus murinus	Gray mouse lemur	Lemur	Strepsirrhini	MHC-DQB
Nole-DQB_XM_012503121.2	Nomascus leucogenys	Northern white-cheeked gibbon	Gibbon	Gibbon	MHC-DQB
Nole-DQB_XM_012503126.2	Nomascus leucogenys	Northern white-cheeked gibbon	Gibbon	Gibbon	MHC-DQB
Occu-DQB_XM_040984645.1	Ochotona curzoniae	Plateau pika	Pika	Glires	MHC-DQB
Occu-DQB_XM_040984648.1	Ochotona curzoniae	Plateau pika	Pika	Glires	MHC-DQB
Ocpr-DQB_XM_012928486.1	Ochotona princeps	American pika	Pika	Glires	MHC-DQB
Oraf-DQB_XM_007951440.2	Orycteropus afer	Aardvark	Afrotheria	Atlantogenata	MHC-DQB
Otga-DQB_XM_003789293.3	Otolemur garnettii	Northern greater galago	Galago	Strepsirrhini	MHC-DQB
Ovar-DQB1_02:01:01	Ovis aries	Sheep	Artiodactyla	Laurasiatheria	MHC-DQB
Ovar-DQB1_05:01:01	Ovis aries	Sheep	Artiodactyla	Laurasiatheria	MHC-DQB
Ovar-DQB1_08:01:01	Ovis aries	Sheep	Artiodactyla	Laurasiatheria	MHC-DQB
Ovar-DQB2_01:01:01	Ovis aries	Sheep	Artiodactyla	Laurasiatheria	MHC-DQB
Ovar-DQB2_04:01:01	Ovis aries	Sheep	Artiodactyla	Laurasiatheria	MHC-DQB
Ovar-DQB2_10:01:01	Ovis aries	Sheep	Artiodactyla	Laurasiatheria	MHC-DQB
Paan-DQB1_06:01	Papio anubis	Olive baboon	Baboon	OWM	MHC-DQB
Paan-DQB1_15:02	Papio anubis	Olive baboon	Baboon	OWM	MHC-DQB
Paan-DQB1_16:01	Papio anubis	Olive baboon	Baboon	OWM	MHC-DQB
Paan-DQB1_18:01	Papio anubis	Olive baboon	Baboon	OWM	MHC-DQB
Paan-DQB1_28:01	Papio anubis	Olive baboon	Baboon	OWM	MHC-DQB
Paha-DQB1_06:01	Papio hamadryas	Hamadryas baboon	Baboon	OWM	MHC-DQB
Paha-DQB1_06:02	Papio hamadryas	Hamadryas baboon	Baboon	OWM	MHC-DQB
Paha-DQB1_15:01	Papio hamadryas	Hamadryas baboon	Baboon	OWM	MHC-DQB
Papa-DQB_XM_003808610.3	Pan paniscus	Bonobo	Chimpanzee	Chimpanzee	MHC-DQB
Papa-DQB_XM_008960675.2	Pan paniscus	Bonobo	Chimpanzee	Chimpanzee	MHC-DQB
Patr-DQB1_03:02:01:01	Pan troglodytes	Chimpanzee	Chimpanzee	Chimpanzee	MHC-DQB
Patr-DQB1_03:05:01:01	Pan troglodytes	Chimpanzee	Chimpanzee	Chimpanzee	MHC-DQB
Patr-DQB1_03:06	Pan troglodytes	Chimpanzee	Chimpanzee	Chimpanzee	MHC-DQB
Patr-DQB1_06:01:01:01	Pan troglodytes	Chimpanzee	Chimpanzee	Chimpanzee	MHC-DQB
Patr-DQB1_06:02:01:01	Pan troglodytes	Chimpanzee	Chimpanzee	Chimpanzee	MHC-DQB
Patr-DQB1_06:07	Pan troglodytes	Chimpanzee	Chimpanzee	Chimpanzee	MHC-DQB
Patr-DQB1_15:01	Pan troglodytes	Chimpanzee	Chimpanzee	Chimpanzee	MHC-DQB
Patr-DQB1_15:03	Pan troglodytes	Chimpanzee	Chimpanzee	Chimpanzee	MHC-DQB
Patr-DQB2_01:03	Pan troglodytes	Chimpanzee	Chimpanzee	Chimpanzee	MHC-DQB
Piku-DQB_XM_036414697.2	Pipistrellus kuhlii	Kuhl's pipistrelle	Bat	Laurasiatheria	MHC-DQB
Pite-DQB_XM_026451062.2	Piliocolobus tephrosceles	Ugandan red colobus	Colobus	OWM	MHC-DQB
Poab-DQB1_03:01	Pongo abelii	Sumatran orangutan	Orangutan	Orangutan	MHC-DQB
Poab-DQB1_06:01	Pongo abelii	Sumatran orangutan	Orangutan	Orangutan	MHC-DQB
Poab-DQB1_16:01	Pongo abelii	Sumatran orangutan	Orangutan	Orangutan	MHC-DQB
Poab-DQB1_16:02	Pongo abelii	Sumatran orangutan	Orangutan	Orangutan	MHC-DQB
Poab-DQB_XM_002809116.3	Pongo abelii	Sumatran orangutan	Orangutan	Orangutan	MHC-DQB
Poab-DQB_XM_009241730.2	Pongo abelii	Sumatran orangutan	Orangutan	Orangutan	MHC-DQB
Popy-DQB1_06:03	Pongo pygmaeus	Bornean orangutan	Orangutan	Orangutan	MHC-DQB
Popy-DQB1_06:05	Pongo pygmaeus	Bornean orangutan	Orangutan	Orangutan	MHC-DQB
Popy-DQB1_16:01	Pongo pygmaeus	Bornean orangutan	Orangutan	Orangutan	MHC-DQB
Prco-DQB_XM_012661810.1	Propithecus coquereli	Coquerel's sifaka	Sifaka	Strepsirrhini	MHC-DQB
Ptva-DQB_NW_011889006.1:c39340-32857	Pteropus vampyrus	Large flying fox	Bat	Laurasiatheria	MHC-DQB
Rano-Bb_l	Rattus norvegicus	Brown rat	Rodent	Glires	MHC-DQB
Rano-Bb_n	Rattus norvegicus	Brown rat	Rodent	Glires	MHC-DQB
Rano-Bb_u	Rattus norvegicus	Brown rat	Rodent	Glires	MHC-DQB
Rano-DMb_n	Rattus norvegicus	Brown rat	Rodent	Glires	MHC-DMB
Rano-DOb_n	Rattus norvegicus	Brown rat	Rodent	Glires	MHC-DOB
Rano-Db1_a	Rattus norvegicus	Brown rat	Rodent	Glires	MHC-DRB
Rhro-DQB_XM_010378013.2	Rhinopithecus roxellana	Golden snub-nosed monkey	Snub-Nosed Monkey	OWM	MHC-DQB
SLA-DMB_01:01	Sus scrofa	Wild boar	Artiodactyla	Laurasiatheria	MHC-DMB
SLA-DOB1_01:01	Sus scrofa	Wild boar	Artiodactyla	Laurasiatheria	MHC-DOB
SLA-DQB1_01:01	Sus scrofa	Wild boar	Artiodactyla	Laurasiatheria	MHC-DQB
SLA-DQB1_02:11	Sus scrofa	Wild boar	Artiodactyla	Laurasiatheria	MHC-DQB
SLA-DQB1_08:01	Sus scrofa	Wild boar	Artiodactyla	Laurasiatheria	MHC-DQB
SLA-DRB1_01:01	Sus scrofa	Wild boar	Artiodactyla	Laurasiatheria	MHC-DRB
Saap-DQB_XM_032253341.1	Sapajus apella	Tufted capuchin	Capuchin	NWM	MHC-DQB
Saap-DQB_XM_032253344.1	Sapajus apella	Tufted capuchin	Capuchin	NWM	MHC-DQB
Saap-DQB_XM_032272626.1	Sapajus apella	Tufted capuchin	Capuchin	NWM	MHC-DQB
Saap-DQB_XM_032273156.1	Sapajus apella	Tufted capuchin	Capuchin	NWM	MHC-DQB
Sabo-DQB_XM_010337167.2	Saimiri boliviensis	Black-capped squirrel monkey	Squirrel Monkey	NWM	MHC-DQB
Sabo-DQB_XM_010337168.1	Saimiri boliviensis	Black-capped squirrel monkey	Squirrel Monkey	NWM	MHC-DQB
Sabo-DQB_XM_010337205.2	Saimiri boliviensis	Black-capped squirrel monkey	Squirrel Monkey	NWM	MHC-DQB
Saoe-DQB1_22:01	Saguinus oedipus	Cotton-top tamarin	Tamarin	NWM	MHC-DQB
Saoe-DQB1_22:02	Saguinus oedipus	Cotton-top tamarin	Tamarin	NWM	MHC-DQB
Saoe-DQB1_23:01	Saguinus oedipus	Cotton-top tamarin	Tamarin	NWM	MHC-DQB
Saoe-DQB2_01:01	Saguinus oedipus	Cotton-top tamarin	Tamarin	NWM	MHC-DQB
Thge-DQB_XM_025384045.1	Theropithecus gelada	Gelada	Gelada	OWM	MHC-DQB
Trfr-DQB_NW_022681455.1:c32611726-32598940	Trachypithecus francoisi	Francois' langur	Langur	OWM	MHC-DQB
