# Supplementary material for: Ancient trans-species polymorphism at the Major Histocompatibility Complex in primates
Source: eLife. 2025 Sep 12;14:RP103547. doi: 10.7554/eLife.103547 (PMC12431779; doi:10.7554/eLife.103547)
Supplement: Supplementary file 1. [file elife-103547-supp1.zip › allele_lists_final/Fgroup_list_of_alleles_merged.txt]

allele	latin_name	common_name	clade1	clade2	gene_identity
Aole-F_05:01	Aotus lemurinus	Gray-bellied night money	Night Monkey	NWM	MHC-F
Aole-F_05:02	Aotus lemurinus	Gray-bellied night money	Night Monkey	NWM	MHC-F
Aole-F_05:03	Aotus lemurinus	Gray-bellied night money	Night Monkey	NWM	MHC-F
Aole-F_05:04	Aotus lemurinus	Gray-bellied night money	Night Monkey	NWM	MHC-F
Aole-F_05:05	Aotus lemurinus	Gray-bellied night money	Night Monkey	NWM	MHC-F
Aona-classI_XM_012440735.2	Aotus nancymaae	Nancy Ma's night monkey	Night Monkey	NWM	MHC-F
Aona-classI_XM_021671485.1	Aotus nancymaae	Nancy Ma's night monkey	Night Monkey	NWM	MHC-F (probable assignment)
Aona-classI_XR_002478444.1	Aotus nancymaae	Nancy Ma's night monkey	Night Monkey	NWM	MHC-F (probable assignment)
Caja-B1_01:01	Callithrix jacchus	Common marmoset	Marmoset	NWM	NWM MHC-B
Caja-E_03:01:02	Callithrix jacchus	Common marmoset	Marmoset	NWM	MHC-E
Caja-F1_01	Callithrix jacchus	Common marmoset	Marmoset	NWM	MHC-F
Caja-F1_08:01N	Callithrix jacchus	Common marmoset	Marmoset	NWM	MHC-F
Caja-F2_01	Callithrix jacchus	Common marmoset	Marmoset	NWM	MHC-F
Caja-F3_01	Callithrix jacchus	Common marmoset	Marmoset	NWM	MHC-F
Caja-F4_04:01	Callithrix jacchus	Common marmoset	Marmoset	NWM	MHC-F
Caja-F4_04:03	Callithrix jacchus	Common marmoset	Marmoset	NWM	MHC-F
Caja-F4_04:06	Callithrix jacchus	Common marmoset	Marmoset	NWM	MHC-F
Caja-F4_04:07	Callithrix jacchus	Common marmoset	Marmoset	NWM	MHC-F
Caja-F5_01	Callithrix jacchus	Common marmoset	Marmoset	NWM	MHC-F
Caja-F5_04:02N	Callithrix jacchus	Common marmoset	Marmoset	NWM	MHC-F
Caja-F5_04:05N	Callithrix jacchus	Common marmoset	Marmoset	NWM	MHC-F
Caja-F6_06:01	Callithrix jacchus	Common marmoset	Marmoset	NWM	MHC-F
Caja-F6_06:02	Callithrix jacchus	Common marmoset	Marmoset	NWM	MHC-F
Caja-F7_07:01N	Callithrix jacchus	Common marmoset	Marmoset	NWM	MHC-F
Caja-G_07:01:01	Callithrix jacchus	Common marmoset	Marmoset	NWM	NWM MHC-G
Caja-classI_XM_035290496.1	Callithrix jacchus	Common marmoset	Marmoset	NWM	MHC-F
Caja-classI_XM_035290505.1	Callithrix jacchus	Common marmoset	Marmoset	NWM	MHC-F
Caja-classI_XM_035290509.1	Callithrix jacchus	Common marmoset	Marmoset	NWM	MHC-F
Caja-classI_XR_004742313.1	Callithrix jacchus	Common marmoset	Marmoset	NWM	MHC-F
Casy-classI_NW_007260546.1:91244-94747	Carlito syrichta	Philippine tarsier	Tarsier	Tarsier	outgroup
Ceat-F_02:01	Cercocebus atys	Sooty mangabey	Mangabey	OWM	MHC-F
Ceat-F_02:02	Cercocebus atys	Sooty mangabey	Mangabey	OWM	MHC-F
Ceat-F_02:03	Cercocebus atys	Sooty mangabey	Mangabey	OWM	MHC-F
Ceat-F_02:04	Cercocebus atys	Sooty mangabey	Mangabey	OWM	MHC-F
Ceat-classI_NW_012002711.1:637350-640810	Cercocebus atys	Sooty mangabey	Mangabey	OWM	MHC-F (probable assignment)
Ceim-classI_XM_037732055.1	Cebus imitator	Panamanian white-faced capuchin	Capuchin	NWM	MHC-F
Chsa-classI_XM_007973295.2	Chlorocebus sabaeus	Green monkey	Green Monkey	OWM	MHC-F
Coan-classI_XM_011944851.1	Colobus angolensis	Angola colobus	Colobus	OWM	MHC-F (probable assignment)
Gogo-F_01:01	Gorilla gorilla	Western gorilla	Gorilla	Gorilla	MHC-F
Gogo-F_01:02	Gorilla gorilla	Western gorilla	Gorilla	Gorilla	MHC-F
Gogo-F_01:03	Gorilla gorilla	Western gorilla	Gorilla	Gorilla	MHC-F
HLA-A_01:01:01:01	Homo sapiens	Human	Human	Human	African Ape MHC-A
HLA-B_07:02:01:01	Homo sapiens	Human	Human	Human	African Ape MHC-B
HLA-C_01:02:01:01	Homo sapiens	Human	Human	Human	MHC-C
HLA-E_01:01:01:01	Homo sapiens	Human	Human	Human	MHC-E
HLA-F_01:01:01:01	Homo sapiens	Human	Human	Human	MHC-F
HLA-F_01:02:01:01	Homo sapiens	Human	Human	Human	MHC-F
HLA-F_01:03:01:01	Homo sapiens	Human	Human	Human	MHC-F
HLA-F_01:04:01:01	Homo sapiens	Human	Human	Human	MHC-F
HLA-F_01:05	Homo sapiens	Human	Human	Human	MHC-F
HLA-F_01:06	Homo sapiens	Human	Human	Human	MHC-F
HLA-F_01:07	Homo sapiens	Human	Human	Human	MHC-F
HLA-F_01:08	Homo sapiens	Human	Human	Human	MHC-F
HLA-F_01:09	Homo sapiens	Human	Human	Human	MHC-F
HLA-F_01:10	Homo sapiens	Human	Human	Human	MHC-F
HLA-F_01:11	Homo sapiens	Human	Human	Human	MHC-F
HLA-G_01:01:01:01	Homo sapiens	Human	Human	Human	Ape/OWM MHC-G
HLA-H_01:01:01:01	Homo sapiens	Human	Human	Human	MHC-H
HLA-J_01:01:01:01	Homo sapiens	Human	Human	Human	MHC-J
HLA-K_01:01:01:01	Homo sapiens	Human	Human	Human	MHC-K
HLA-L_01:01:01:01	Homo sapiens	Human	Human	Human	MHC-L
HLA-V_01:01:01:01	Homo sapiens	Human	Human	Human	MHC-V
HLA-W_01:01:01:01	Homo sapiens	Human	Human	Human	MHC-W
Hymo-classI_NW_022611662.1:28355530-28358783	Hylobates moloch	Silvery gibbon	Gibbon	Gibbon	MHC-F
Leca-classI_NC_059129.1:41195708-41197898	Lemur catta	Ring-tailed lemur	Lemur	Strepsirrhini	outgroup
Mafa-F_02:01	Macaca fascicularis	Crab-eating macaque	Macaque	OWM	MHC-F
Mafa-F_02:02:01	Macaca fascicularis	Crab-eating macaque	Macaque	OWM	MHC-F
Mafa-F_02:03:01	Macaca fascicularis	Crab-eating macaque	Macaque	OWM	MHC-F
Mafa-F_02:04:01	Macaca fascicularis	Crab-eating macaque	Macaque	OWM	MHC-F
Mafa-F_02:05	Macaca fascicularis	Crab-eating macaque	Macaque	OWM	MHC-F
Mafa-F_02:06:01	Macaca fascicularis	Crab-eating macaque	Macaque	OWM	MHC-F
Mafa-F_02:07	Macaca fascicularis	Crab-eating macaque	Macaque	OWM	MHC-F
Mafa-F_02:08	Macaca fascicularis	Crab-eating macaque	Macaque	OWM	MHC-F
Mafa-F_02:09:01	Macaca fascicularis	Crab-eating macaque	Macaque	OWM	MHC-F
Mafa-F_02:10	Macaca fascicularis	Crab-eating macaque	Macaque	OWM	MHC-F
Mafa-F_02:11	Macaca fascicularis	Crab-eating macaque	Macaque	OWM	MHC-F
Mafa-F_02:12	Macaca fascicularis	Crab-eating macaque	Macaque	OWM	MHC-F
Mafa-F_02:13	Macaca fascicularis	Crab-eating macaque	Macaque	OWM	MHC-F
Mafa-F_02:14	Macaca fascicularis	Crab-eating macaque	Macaque	OWM	MHC-F
Mafa-F_02:15	Macaca fascicularis	Crab-eating macaque	Macaque	OWM	MHC-F
Mafa-F_02:16	Macaca fascicularis	Crab-eating macaque	Macaque	OWM	MHC-F
Mafa-F_02:17	Macaca fascicularis	Crab-eating macaque	Macaque	OWM	MHC-F
Mafa-F_02:18	Macaca fascicularis	Crab-eating macaque	Macaque	OWM	MHC-F
Mafa-F_02:19	Macaca fascicularis	Crab-eating macaque	Macaque	OWM	MHC-F
Mafa-F_02:20	Macaca fascicularis	Crab-eating macaque	Macaque	OWM	MHC-F
Mafa-F_02:21	Macaca fascicularis	Crab-eating macaque	Macaque	OWM	MHC-F
Mafa-F_02:22	Macaca fascicularis	Crab-eating macaque	Macaque	OWM	MHC-F
Mafa-F_02:23:01:01	Macaca fascicularis	Crab-eating macaque	Macaque	OWM	MHC-F
Mafa-L_01:01	Macaca fascicularis	Crab-eating macaque	Macaque	OWM	MHC-L
Mafa-V_01:04	Macaca fascicularis	Crab-eating macaque	Macaque	OWM	MHC-V
Mafa-W_01:07	Macaca fascicularis	Crab-eating macaque	Macaque	OWM	MHC-W
Mafa-classI_XM_045389914.1	Macaca fascicularis	Crab-eating macaque	Macaque	OWM	MHC-F (probable assignment)
Male-classI_XM_011974326.1	Mandrillus leucophaeus	Drill	Drill	OWM	MHC-F (probable assignment)
Mamu-A1_001:01:01:01	Macaca mulatta	Rhesus macaque	Macaque	OWM	OWM MHC-A
Mamu-AG1_05:02:01:01	Macaca mulatta	Rhesus macaque	Macaque	OWM	OWM MHC-AG
Mamu-B_001:01:01:01	Macaca mulatta	Rhesus macaque	Macaque	OWM	OWM MHC-B
Mamu-E_02:01:02	Macaca mulatta	Rhesus macaque	Macaque	OWM	MHC-E
Mamu-F_02:01	Macaca mulatta	Rhesus macaque	Macaque	OWM	MHC-F
Mamu-F_02:02	Macaca mulatta	Rhesus macaque	Macaque	OWM	MHC-F
Mamu-F_02:03:01	Macaca mulatta	Rhesus macaque	Macaque	OWM	MHC-F
Mamu-F_02:04:01	Macaca mulatta	Rhesus macaque	Macaque	OWM	MHC-F
Mamu-F_02:05	Macaca mulatta	Rhesus macaque	Macaque	OWM	MHC-F
Mamu-F_02:06	Macaca mulatta	Rhesus macaque	Macaque	OWM	MHC-F
Mamu-F_02:07:01	Macaca mulatta	Rhesus macaque	Macaque	OWM	MHC-F
Mamu-F_02:08:01	Macaca mulatta	Rhesus macaque	Macaque	OWM	MHC-F
Mamu-F_02:09	Macaca mulatta	Rhesus macaque	Macaque	OWM	MHC-F
Mamu-F_02:10	Macaca mulatta	Rhesus macaque	Macaque	OWM	MHC-F
Mamu-F_02:11	Macaca mulatta	Rhesus macaque	Macaque	OWM	MHC-F
Mamu-F_02:12	Macaca mulatta	Rhesus macaque	Macaque	OWM	MHC-F
Mamu-F_02:13	Macaca mulatta	Rhesus macaque	Macaque	OWM	MHC-F
Mamu-F_02:14	Macaca mulatta	Rhesus macaque	Macaque	OWM	MHC-F
Mamu-F_02:15	Macaca mulatta	Rhesus macaque	Macaque	OWM	MHC-F
Mamu-F_02:16	Macaca mulatta	Rhesus macaque	Macaque	OWM	MHC-F
Mamu-F_02:17	Macaca mulatta	Rhesus macaque	Macaque	OWM	MHC-F
Mamu-F_02:18	Macaca mulatta	Rhesus macaque	Macaque	OWM	MHC-F
Mamu-G_02:05:01:01	Macaca mulatta	Rhesus macaque	Macaque	OWM	Ape/OWM MHC-G
Mamu-I_01:01:01:01	Macaca mulatta	Rhesus macaque	Macaque	OWM	MHC-I
Mamu-J_01:01:01:01	Macaca mulatta	Rhesus macaque	Macaque	OWM	MHC-J
Mamu-K_01:02:01:01	Macaca mulatta	Rhesus macaque	Macaque	OWM	MHC-K
Mamu-classI_NM_001042770.2	Macaca mulatta	Rhesus macaque	Macaque	OWM	MHC-F (probable assignment)
Mane-F_02:01:01	Macaca nemestrina	Southern pig-tailed macaque	Macaque	OWM	MHC-F
Mane-F_02:02:01	Macaca nemestrina	Southern pig-tailed macaque	Macaque	OWM	MHC-F
Mane-F_02:03	Macaca nemestrina	Southern pig-tailed macaque	Macaque	OWM	MHC-F
Mane-F_02:04	Macaca nemestrina	Southern pig-tailed macaque	Macaque	OWM	MHC-F
Mane-F_02:05	Macaca nemestrina	Southern pig-tailed macaque	Macaque	OWM	MHC-F
Mane-F_02:06	Macaca nemestrina	Southern pig-tailed macaque	Macaque	OWM	MHC-F
Mane-F_02:07	Macaca nemestrina	Southern pig-tailed macaque	Macaque	OWM	MHC-F
Math-classI_XM_050788435.1	Macaca thibetana	Tibetan macaque	Macaque	OWM	MHC-F (probable assignment)
Nole-classI_NC_044402.1:50911178-50915301	Nomascus leucogenys	Northern white-cheeked gibbon	Gibbon	Gibbon	MHC-F
Paan-F_02:01:01	Papio anubis	Olive baboon	Baboon	OWM	MHC-F
Paan-F_02:02	Papio anubis	Olive baboon	Baboon	OWM	MHC-F
Paan-F_02:03	Papio anubis	Olive baboon	Baboon	OWM	MHC-F
Papa-classI_XM_034961675.1	Pan paniscus	Bonobo	Chimpanzee	Chimpanzee	MHC-F
Patr-F_01:01:01	Pan troglodytes	Chimpanzee	Chimpanzee	Chimpanzee	MHC-F
Patr-F_01:02:01	Pan troglodytes	Chimpanzee	Chimpanzee	Chimpanzee	MHC-F
Patr-F_01:03	Pan troglodytes	Chimpanzee	Chimpanzee	Chimpanzee	MHC-F
Pite-classI_XM_023191602.3	Piliocolobus tephrosceles	Ugandan red colobus	Colobus	OWM	MHC-F
Poab-F_01:01:01	Pongo abelii	Sumatran orangutan	Orangutan	Orangutan	MHC-F
Popy-F_01:01	Pongo pygmaeus	Bornean orangutan	Orangutan	Orangutan	MHC-F
Saap-classI_XM_032270852.1	Sapajus apella	Tufted capuchin	Capuchin	NWM	MHC-F
Sabo-classI_XM_039467282.1	Saimiri boliviensis	Black-capped squirrel monkey	Squirrel Monkey	NWM	MHC-F
Sabo-classI_XR_005577469.1	Saimiri boliviensis	Black-capped squirrel monkey	Squirrel Monkey	NWM	MHC-F (probable assignment)
Saoe-F_03:01	Saguinus oedipus	Cotton-top tamarin	Tamarin	NWM	MHC-F
Saoe-F_03:02	Saguinus oedipus	Cotton-top tamarin	Tamarin	NWM	MHC-F
Saoe-F_03:03	Saguinus oedipus	Cotton-top tamarin	Tamarin	NWM	MHC-F
Saoe-F_03:04	Saguinus oedipus	Cotton-top tamarin	Tamarin	NWM	MHC-F
Thge-classI_NW_020263390.1:c4500-1320	Theropithecus gelada	Gelada	Gelada	OWM	MHC-F
Trfr-classI_XM_033219647.1	Trachypithecus francoisi	Francois' langur	Langur	OWM	MHC-F (probable assignment)
