# Supplementary material for: Ancient trans-species polymorphism at the Major Histocompatibility Complex in primates
Source: eLife. 2025 Sep 12;14:RP103547. doi: 10.7554/eLife.103547 (PMC12431779; doi:10.7554/eLife.103547)
Supplement: Supplementary file 1. [file elife-103547-supp1.zip › allele_lists_final/Ggroup_list_of_alleles_merged.txt]

allele	latin_name	common_name	clade1	clade2	gene_identity
Aona-classI_XM_012435672.2	Aotus nancymaae	Nancy Ma's night monkey	Night Monkey	NWM	NWM MHC-G
Aona-classI_XM_012440365.2	Aotus nancymaae	Nancy Ma's night monkey	Night Monkey	NWM	NWM MHC-G (probable assignment)
Aona-classI_XM_021666277.1	Aotus nancymaae	Nancy Ma's night monkey	Night Monkey	NWM	NWM MHC-B (probable assignment)
Aona-classI_XM_021670172.1	Aotus nancymaae	Nancy Ma's night monkey	Night Monkey	NWM	NWM MHC-G
Aona-classI_XM_021671483.1	Aotus nancymaae	Nancy Ma's night monkey	Night Monkey	NWM	NWM MHC-G (probable assignment)
Aona-classI_XM_021671484.1	Aotus nancymaae	Nancy Ma's night monkey	Night Monkey	NWM	NWM MHC-G
Aona-classI_XM_021673517.1	Aotus nancymaae	Nancy Ma's night monkey	Night Monkey	NWM	NWM MHC-G
Aona-classI_XR_002479022.1	Aotus nancymaae	Nancy Ma's night monkey	Night Monkey	NWM	NWM MHC-G
Aotr-G_03:01	Aotus trivirgatus	Three-striped night monkey	Night Monkey	NWM	NWM MHC-G
Aotr-G_05:01	Aotus trivirgatus	Three-striped night monkey	Night Monkey	NWM	NWM MHC-G
Aotr-G_05:02	Aotus trivirgatus	Three-striped night monkey	Night Monkey	NWM	NWM MHC-G
Aotr-PS2_01	Aotus trivirgatus	Three-striped night monkey	Night Monkey	NWM	NWM MHC-PS
Atbe-G_03:01	Ateles belzebuth	White-bellied spider monkey	Spider Monkey	NWM	NWM MHC-G
Atbe-G_03:02	Ateles belzebuth	White-bellied spider monkey	Spider Monkey	NWM	NWM MHC-G
Atbe-G_06:01	Ateles belzebuth	White-bellied spider monkey	Spider Monkey	NWM	NWM MHC-G
Atfu-G_06:01	Ateles fusciceps	Black-headed spider monkey	Spider Monkey	NWM	NWM MHC-G
Atfu-G_06:02	Ateles fusciceps	Black-headed spider monkey	Spider Monkey	NWM	NWM MHC-G
Atfu-G_06:03	Ateles fusciceps	Black-headed spider monkey	Spider Monkey	NWM	NWM MHC-G
Atfu-G_22:01	Ateles fusciceps	Black-headed spider monkey	Spider Monkey	NWM	NWM MHC-G
Atfu-G_23:01	Ateles fusciceps	Black-headed spider monkey	Spider Monkey	NWM	NWM MHC-G
Atfu-G_23:02	Ateles fusciceps	Black-headed spider monkey	Spider Monkey	NWM	NWM MHC-G
Atfu-G_23:03	Ateles fusciceps	Black-headed spider monkey	Spider Monkey	NWM	NWM MHC-G
Atfu-G_24:01	Ateles fusciceps	Black-headed spider monkey	Spider Monkey	NWM	NWM MHC-G
Atfu-G_25:01	Ateles fusciceps	Black-headed spider monkey	Spider Monkey	NWM	NWM MHC-G
Caja-B1_01:01	Callithrix jacchus	Common marmoset	Marmoset	NWM	NWM MHC-B
Caja-E_03:01:02	Callithrix jacchus	Common marmoset	Marmoset	NWM	MHC-E
Caja-F4_04:01	Callithrix jacchus	Common marmoset	Marmoset	NWM	MHC-F
Caja-G10Ps_01	Callithrix jacchus	Common marmoset	Marmoset	NWM	NWM MHC-G
Caja-G11Ps_01	Callithrix jacchus	Common marmoset	Marmoset	NWM	NWM MHC-G
Caja-G13Ps_01	Callithrix jacchus	Common marmoset	Marmoset	NWM	NWM MHC-G
Caja-G14Ps_01	Callithrix jacchus	Common marmoset	Marmoset	NWM	NWM MHC-G
Caja-G2Ps_01	Callithrix jacchus	Common marmoset	Marmoset	NWM	NWM MHC-G
Caja-G4Ps_01	Callithrix jacchus	Common marmoset	Marmoset	NWM	NWM MHC-G
Caja-G5Ps_01	Callithrix jacchus	Common marmoset	Marmoset	NWM	NWM MHC-G
Caja-G6Ps_01	Callithrix jacchus	Common marmoset	Marmoset	NWM	NWM MHC-G
Caja-G8Ps_01	Callithrix jacchus	Common marmoset	Marmoset	NWM	NWM MHC-G
Caja-G9Ps_01	Callithrix jacchus	Common marmoset	Marmoset	NWM	NWM MHC-G
Caja-G_07:01:01	Callithrix jacchus	Common marmoset	Marmoset	NWM	NWM MHC-G
Caja-G_07:03	Callithrix jacchus	Common marmoset	Marmoset	NWM	NWM MHC-G
Caja-G_07:04	Callithrix jacchus	Common marmoset	Marmoset	NWM	NWM MHC-G
Caja-G_07:07	Callithrix jacchus	Common marmoset	Marmoset	NWM	NWM MHC-G
Caja-G_08:01	Callithrix jacchus	Common marmoset	Marmoset	NWM	NWM MHC-G
Caja-G_08:02	Callithrix jacchus	Common marmoset	Marmoset	NWM	NWM MHC-G
Caja-G_08:03:01	Callithrix jacchus	Common marmoset	Marmoset	NWM	NWM MHC-G
Caja-G_08:06	Callithrix jacchus	Common marmoset	Marmoset	NWM	NWM MHC-G
Caja-G_08:08	Callithrix jacchus	Common marmoset	Marmoset	NWM	NWM MHC-G
Caja-G_08:11	Callithrix jacchus	Common marmoset	Marmoset	NWM	NWM MHC-G
Caja-G_08:15	Callithrix jacchus	Common marmoset	Marmoset	NWM	NWM MHC-G
Caja-G_08:23	Callithrix jacchus	Common marmoset	Marmoset	NWM	NWM MHC-G
Caja-G_08:26	Callithrix jacchus	Common marmoset	Marmoset	NWM	NWM MHC-G
Caja-G_09:01	Callithrix jacchus	Common marmoset	Marmoset	NWM	NWM MHC-G
Caja-G_09:02	Callithrix jacchus	Common marmoset	Marmoset	NWM	NWM MHC-G
Caja-G_09:03	Callithrix jacchus	Common marmoset	Marmoset	NWM	NWM MHC-G
Caja-G_09:04	Callithrix jacchus	Common marmoset	Marmoset	NWM	NWM MHC-G
Caja-G_09:05	Callithrix jacchus	Common marmoset	Marmoset	NWM	NWM MHC-G
Caja-G_09:06	Callithrix jacchus	Common marmoset	Marmoset	NWM	NWM MHC-G
Caja-G_09:07	Callithrix jacchus	Common marmoset	Marmoset	NWM	NWM MHC-G
Caja-G_09:08	Callithrix jacchus	Common marmoset	Marmoset	NWM	NWM MHC-G
Caja-G_09:09	Callithrix jacchus	Common marmoset	Marmoset	NWM	NWM MHC-G
Caja-G_10:01	Callithrix jacchus	Common marmoset	Marmoset	NWM	NWM MHC-G
Caja-G_10:02	Callithrix jacchus	Common marmoset	Marmoset	NWM	NWM MHC-G
Caja-G_10:03:01	Callithrix jacchus	Common marmoset	Marmoset	NWM	NWM MHC-G
Caja-G_10:06	Callithrix jacchus	Common marmoset	Marmoset	NWM	NWM MHC-G
Caja-G_10:07	Callithrix jacchus	Common marmoset	Marmoset	NWM	NWM MHC-G
Caja-G_11:01:01	Callithrix jacchus	Common marmoset	Marmoset	NWM	NWM MHC-G
Caja-G_11:02	Callithrix jacchus	Common marmoset	Marmoset	NWM	NWM MHC-G
Caja-G_11:03	Callithrix jacchus	Common marmoset	Marmoset	NWM	NWM MHC-G
Caja-G_12:01	Callithrix jacchus	Common marmoset	Marmoset	NWM	NWM MHC-G
Caja-G_12:02	Callithrix jacchus	Common marmoset	Marmoset	NWM	NWM MHC-G
Caja-G_12:03:01	Callithrix jacchus	Common marmoset	Marmoset	NWM	NWM MHC-G
Caja-G_12:04	Callithrix jacchus	Common marmoset	Marmoset	NWM	NWM MHC-G
Caja-G_12:05	Callithrix jacchus	Common marmoset	Marmoset	NWM	NWM MHC-G
Caja-G_13:01	Callithrix jacchus	Common marmoset	Marmoset	NWM	NWM MHC-G
Caja-G_13:02	Callithrix jacchus	Common marmoset	Marmoset	NWM	NWM MHC-G
Caja-G_13:03	Callithrix jacchus	Common marmoset	Marmoset	NWM	NWM MHC-G
Caja-G_13:04	Callithrix jacchus	Common marmoset	Marmoset	NWM	NWM MHC-G
Caja-G_14:01	Callithrix jacchus	Common marmoset	Marmoset	NWM	NWM MHC-G
Caja-G_14:02	Callithrix jacchus	Common marmoset	Marmoset	NWM	NWM MHC-G
Caja-G_15:01	Callithrix jacchus	Common marmoset	Marmoset	NWM	NWM MHC-G
Caja-G_15:02	Callithrix jacchus	Common marmoset	Marmoset	NWM	NWM MHC-G
Caja-G_16:01	Callithrix jacchus	Common marmoset	Marmoset	NWM	NWM MHC-G
Caja-G_16:02:01	Callithrix jacchus	Common marmoset	Marmoset	NWM	NWM MHC-G
Caja-G_16:03	Callithrix jacchus	Common marmoset	Marmoset	NWM	NWM MHC-G
Caja-G_17:01	Callithrix jacchus	Common marmoset	Marmoset	NWM	NWM MHC-G
Caja-G_17:02	Callithrix jacchus	Common marmoset	Marmoset	NWM	NWM MHC-G
Caja-G_17:03	Callithrix jacchus	Common marmoset	Marmoset	NWM	NWM MHC-G
Caja-G_18:01	Callithrix jacchus	Common marmoset	Marmoset	NWM	NWM MHC-G
Caja-G_18:02	Callithrix jacchus	Common marmoset	Marmoset	NWM	NWM MHC-G
Caja-G_18:03:01	Callithrix jacchus	Common marmoset	Marmoset	NWM	NWM MHC-G
Caja-G_18:04:01	Callithrix jacchus	Common marmoset	Marmoset	NWM	NWM MHC-G
Caja-G_18:05	Callithrix jacchus	Common marmoset	Marmoset	NWM	NWM MHC-G
Caja-G_18:06	Callithrix jacchus	Common marmoset	Marmoset	NWM	NWM MHC-G
Caja-G_18:08	Callithrix jacchus	Common marmoset	Marmoset	NWM	NWM MHC-G
Caja-G_18:12	Callithrix jacchus	Common marmoset	Marmoset	NWM	NWM MHC-G
Caja-G_18:13	Callithrix jacchus	Common marmoset	Marmoset	NWM	NWM MHC-G
Caja-G_19:01	Callithrix jacchus	Common marmoset	Marmoset	NWM	NWM MHC-G
Caja-G_19:02	Callithrix jacchus	Common marmoset	Marmoset	NWM	NWM MHC-G
Caja-G_19:04	Callithrix jacchus	Common marmoset	Marmoset	NWM	NWM MHC-G
Caja-G_20:01	Callithrix jacchus	Common marmoset	Marmoset	NWM	NWM MHC-G
Caja-G_21:01	Callithrix jacchus	Common marmoset	Marmoset	NWM	NWM MHC-G
Caja-G_22:01	Callithrix jacchus	Common marmoset	Marmoset	NWM	NWM MHC-G
Caja-G_23:01	Callithrix jacchus	Common marmoset	Marmoset	NWM	NWM MHC-G
Caja-G_24:01	Callithrix jacchus	Common marmoset	Marmoset	NWM	NWM MHC-G
Caja-G_25:01	Callithrix jacchus	Common marmoset	Marmoset	NWM	NWM MHC-G
Caja-PS2_01:02	Callithrix jacchus	Common marmoset	Marmoset	NWM	NWM MHC-PS
Casy-classI_NW_007260546.1:91244-94747	Carlito syrichta	Philippine tarsier	Tarsier	Tarsier	outgroup
Ceim-classI_XM_017510508.2	Cebus imitator	Panamanian white-faced capuchin	Capuchin	NWM	NWM MHC-G
Ceim-classI_XM_017510509.2	Cebus imitator	Panamanian white-faced capuchin	Capuchin	NWM	NWM MHC-G (probable assignment)
Ceim-classI_XM_017510512.2	Cebus imitator	Panamanian white-faced capuchin	Capuchin	NWM	NWM MHC-G
Ceim-classI_XM_037732046.1	Cebus imitator	Panamanian white-faced capuchin	Capuchin	NWM	NWM MHC-G (probable assignment)
Ceim-classI_XM_037735656.1	Cebus imitator	Panamanian white-faced capuchin	Capuchin	NWM	unknown
Ceim-classI_XR_001819635.2	Cebus imitator	Panamanian white-faced capuchin	Capuchin	NWM	NWM MHC-G (probable assignment)
Ceim-classI_XR_005197163.1	Cebus imitator	Panamanian white-faced capuchin	Capuchin	NWM	NWM MHC-G
Chae-G_02:01	Chlorocebus aethiops	Grivet	Grivet	OWM	Ape/OWM MHC-G
Chae-G_02:02	Chlorocebus aethiops	Grivet	Grivet	OWM	Ape/OWM MHC-G
Chsa-AG_01:01	Chlorocebus sabaeus	Green monkey	Green Monkey	OWM	OWM MHC-AG
Gogo-G_01:01	Gorilla gorilla	Western gorilla	Gorilla	Gorilla	Ape/OWM MHC-G
Gogo-classI_XM_031012340.1	Gorilla gorilla	Western gorilla	Gorilla	Gorilla	Ape/OWM MHC-G
HLA-A_01:01:01:01	Homo sapiens	Human	Human	Human	African Ape MHC-A
HLA-B_07:02:01:01	Homo sapiens	Human	Human	Human	African Ape MHC-B
HLA-C_01:02:01:01	Homo sapiens	Human	Human	Human	MHC-C
HLA-E_01:01:01:01	Homo sapiens	Human	Human	Human	MHC-E
HLA-F_01:01:01:01	Homo sapiens	Human	Human	Human	MHC-F
HLA-G_01:01:01:01	Homo sapiens	Human	Human	Human	Ape/OWM MHC-G
HLA-G_01:03:01:01	Homo sapiens	Human	Human	Human	Ape/OWM MHC-G
HLA-G_01:04:01:01	Homo sapiens	Human	Human	Human	Ape/OWM MHC-G
HLA-G_01:05:01N	Homo sapiens	Human	Human	Human	Ape/OWM MHC-G
HLA-G_01:06:01:01	Homo sapiens	Human	Human	Human	Ape/OWM MHC-G
HLA-G_01:07	Homo sapiens	Human	Human	Human	Ape/OWM MHC-G
HLA-G_01:08:01	Homo sapiens	Human	Human	Human	Ape/OWM MHC-G
HLA-G_01:09	Homo sapiens	Human	Human	Human	Ape/OWM MHC-G
HLA-G_01:21N	Homo sapiens	Human	Human	Human	Ape/OWM MHC-G
HLA-G_01:23	Homo sapiens	Human	Human	Human	Ape/OWM MHC-G
HLA-G_01:24	Homo sapiens	Human	Human	Human	Ape/OWM MHC-G
HLA-G_01:26	Homo sapiens	Human	Human	Human	Ape/OWM MHC-G
HLA-G_01:37	Homo sapiens	Human	Human	Human	Ape/OWM MHC-G
HLA-G_01:38Q	Homo sapiens	Human	Human	Human	Ape/OWM MHC-G
HLA-G_01:39	Homo sapiens	Human	Human	Human	Ape/OWM MHC-G
HLA-G_01:40	Homo sapiens	Human	Human	Human	Ape/OWM MHC-G
HLA-G_01:41	Homo sapiens	Human	Human	Human	Ape/OWM MHC-G
HLA-G_01:43	Homo sapiens	Human	Human	Human	Ape/OWM MHC-G
HLA-H_01:01:01:01	Homo sapiens	Human	Human	Human	MHC-H
HLA-J_01:01:01:01	Homo sapiens	Human	Human	Human	MHC-J
HLA-K_01:01:01:01	Homo sapiens	Human	Human	Human	MHC-K
HLA-L_01:01:01:01	Homo sapiens	Human	Human	Human	MHC-L
HLA-V_01:01:01:01	Homo sapiens	Human	Human	Human	MHC-V
HLA-W_01:01:01:01	Homo sapiens	Human	Human	Human	MHC-W
Leca-classI_NC_059129.1:41195708-41197898	Lemur catta	Ring-tailed lemur	Lemur	Strepsirrhini	outgroup
Lero-G_03:01	Leontopithecus rosalia	Golden lion tamarin	Tamarin	NWM	NWM MHC-G
Lero-G_03:02	Leontopithecus rosalia	Golden lion tamarin	Tamarin	NWM	NWM MHC-G
Mafa-G_02:05:01:01	Macaca fascicularis	Crab-eating macaque	Macaque	OWM	Ape/OWM MHC-G
Mafa-G_02:06	Macaca fascicularis	Crab-eating macaque	Macaque	OWM	Ape/OWM MHC-G
Mafa-G_02:07	Macaca fascicularis	Crab-eating macaque	Macaque	OWM	Ape/OWM MHC-G
Mafa-G_02:08	Macaca fascicularis	Crab-eating macaque	Macaque	OWM	Ape/OWM MHC-G
Mafa-G_02:09	Macaca fascicularis	Crab-eating macaque	Macaque	OWM	Ape/OWM MHC-G
Mafa-G_02:10:01:01	Macaca fascicularis	Crab-eating macaque	Macaque	OWM	Ape/OWM MHC-G
Mafa-G_02:11:01:01	Macaca fascicularis	Crab-eating macaque	Macaque	OWM	Ape/OWM MHC-G
Mafa-G_02:12:01:01	Macaca fascicularis	Crab-eating macaque	Macaque	OWM	Ape/OWM MHC-G
Mafa-G_02:13:01:01	Macaca fascicularis	Crab-eating macaque	Macaque	OWM	Ape/OWM MHC-G
Mafa-L_01:01	Macaca fascicularis	Crab-eating macaque	Macaque	OWM	MHC-L
Mafa-V_01:04	Macaca fascicularis	Crab-eating macaque	Macaque	OWM	MHC-V
Mafa-W_01:07	Macaca fascicularis	Crab-eating macaque	Macaque	OWM	MHC-W
Male-classI_XR_001005147.1	Mandrillus leucophaeus	Drill	Drill	OWM	Ape/OWM MHC-G (probable assignment)
Male-classI_XR_001005283.1	Mandrillus leucophaeus	Drill	Drill	OWM	Ape/OWM MHC-G (probable assignment)
Mamu-A1_001:01:01:01	Macaca mulatta	Rhesus macaque	Macaque	OWM	OWM MHC-A
Mamu-AG1_05:02:01:01	Macaca mulatta	Rhesus macaque	Macaque	OWM	OWM MHC-AG
Mamu-AG2_01:02:01:01	Macaca mulatta	Rhesus macaque	Macaque	OWM	OWM MHC-AG
Mamu-AG3_02:01:01:01	Macaca mulatta	Rhesus macaque	Macaque	OWM	OWM MHC-AG
Mamu-AG4_08:01:01:01	Macaca mulatta	Rhesus macaque	Macaque	OWM	OWM MHC-AG
Mamu-AG5_07:01:01:01	Macaca mulatta	Rhesus macaque	Macaque	OWM	OWM MHC-AG
Mamu-AG6_04:01:01:01	Macaca mulatta	Rhesus macaque	Macaque	OWM	OWM MHC-AG
Mamu-B_001:01:01:01	Macaca mulatta	Rhesus macaque	Macaque	OWM	OWM MHC-B
Mamu-E_02:01:02	Macaca mulatta	Rhesus macaque	Macaque	OWM	MHC-E
Mamu-F_02:01	Macaca mulatta	Rhesus macaque	Macaque	OWM	MHC-F
Mamu-G_02:05:01:01	Macaca mulatta	Rhesus macaque	Macaque	OWM	Ape/OWM MHC-G
Mamu-G_02:06:01:01	Macaca mulatta	Rhesus macaque	Macaque	OWM	Ape/OWM MHC-G
Mamu-G_02:07:01:01	Macaca mulatta	Rhesus macaque	Macaque	OWM	Ape/OWM MHC-G
Mamu-G_02:08:01:01	Macaca mulatta	Rhesus macaque	Macaque	OWM	Ape/OWM MHC-G
Mamu-I_01:01:01:01	Macaca mulatta	Rhesus macaque	Macaque	OWM	MHC-I
Mamu-J_01:01:01:01	Macaca mulatta	Rhesus macaque	Macaque	OWM	MHC-J
Mamu-K_01:02:01:01	Macaca mulatta	Rhesus macaque	Macaque	OWM	MHC-K
Mamu-classI_XR_003728623.1	Macaca mulatta	Rhesus macaque	Macaque	OWM	Ape/OWM MHC-G (probable assignment)
Math-classI_XR_007725129.1	Macaca thibetana	Tibetan macaque	Macaque	OWM	Ape/OWM MHC-G (probable assignment)
Paan-AG_01:01:01	Papio anubis	Olive baboon	Baboon	OWM	OWM MHC-AG
Papa-G_01:01	Pan paniscus	Bonobo	Chimpanzee	Chimpanzee	Ape/OWM MHC-G
Papa-classI_XM_034961686.1	Pan paniscus	Bonobo	Chimpanzee	Chimpanzee	Ape/OWM MHC-G (probable assignment)
Patr-G_01:01	Pan troglodytes	Chimpanzee	Chimpanzee	Chimpanzee	Ape/OWM MHC-G
Pipi-G_03:01	Pithecia pithecia	White-faced saki	Saki	NWM	NWM MHC-G
Pipi-G_03:02	Pithecia pithecia	White-faced saki	Saki	NWM	NWM MHC-G
Pipi-G_03:03	Pithecia pithecia	White-faced saki	Saki	NWM	NWM MHC-G
Pipi-G_04:01	Pithecia pithecia	White-faced saki	Saki	NWM	NWM MHC-G
Pite-classI_XR_004228967.1	Piliocolobus tephrosceles	Ugandan red colobus	Colobus	OWM	Ape/OWM MHC-G
Poab-classI_XM_024248513.1	Pongo abelii	Sumatran orangutan	Orangutan	Orangutan	Ape/OWM MHC-G
Rhro-classI_NC_044552.1:22988394-23052941	Rhinopithecus roxellana	Golden snub-nosed monkey	Snub-Nosed Monkey	OWM	Ape/OWM MHC-G
Saap-classI_XM_032270838.1	Sapajus apella	Tufted capuchin	Capuchin	NWM	NWM MHC-G
Saap-classI_XM_032270848.1	Sapajus apella	Tufted capuchin	Capuchin	NWM	NWM MHC-G
Saap-classI_XM_032270856.1	Sapajus apella	Tufted capuchin	Capuchin	NWM	NWM MHC-G
Saap-classI_XM_032273732.1	Sapajus apella	Tufted capuchin	Capuchin	NWM	NWM MHC-G
Saap-classI_XM_032273828.1	Sapajus apella	Tufted capuchin	Capuchin	NWM	unknown
Saap-classI_XR_004267073.1	Sapajus apella	Tufted capuchin	Capuchin	NWM	unknown
Sabo-classI_XM_039462565.1	Saimiri boliviensis	Black-capped squirrel monkey	Squirrel Monkey	NWM	NWM MHC-G (probable assignment)
Sabo-classI_XM_039462568.1	Saimiri boliviensis	Black-capped squirrel monkey	Squirrel Monkey	NWM	NWM MHC-B (probable assignment)
Sabo-classI_XM_039467205.1	Saimiri boliviensis	Black-capped squirrel monkey	Squirrel Monkey	NWM	NWM MHC-G
Sabo-classI_XR_005578794.1	Saimiri boliviensis	Black-capped squirrel monkey	Squirrel Monkey	NWM	NWM MHC-G
Sabo-classI_XR_005578840.1	Saimiri boliviensis	Black-capped squirrel monkey	Squirrel Monkey	NWM	unknown
Lefu-G_03:01	Leontocebus fuscicollis	Brown-mantled tamarin	Tamarin	NWM	NWM MHC-G
Lefu-G_03:02	Leontocebus fuscicollis	Brown-mantled tamarin	Tamarin	NWM	NWM MHC-G
Lefu-G_03:03	Leontocebus fuscicollis	Brown-mantled tamarin	Tamarin	NWM	NWM MHC-G
Lefu-G_03:04	Leontocebus fuscicollis	Brown-mantled tamarin	Tamarin	NWM	NWM MHC-G
Lefu-PS2_01	Leontocebus fuscicollis	Brown-mantled tamarin	Tamarin	NWM	NWM MHC-PS
Sala-G_03:01	Saguinus labiatus	White-lipped tamarin	Tamarin	NWM	NWM MHC-G
Sala-G_03:02	Saguinus labiatus	White-lipped tamarin	Tamarin	NWM	NWM MHC-G
Sala-G_03:04	Saguinus labiatus	White-lipped tamarin	Tamarin	NWM	NWM MHC-G
Sala-G_03:05	Saguinus labiatus	White-lipped tamarin	Tamarin	NWM	NWM MHC-G
Sala-G_03:06	Saguinus labiatus	White-lipped tamarin	Tamarin	NWM	NWM MHC-G
Sala-G_03:08	Saguinus labiatus	White-lipped tamarin	Tamarin	NWM	NWM MHC-G
Sala-G_03:10N	Saguinus labiatus	White-lipped tamarin	Tamarin	NWM	NWM MHC-G
Sala-G_03:12N	Saguinus labiatus	White-lipped tamarin	Tamarin	NWM	NWM MHC-G
Sala-G_03:13N	Saguinus labiatus	White-lipped tamarin	Tamarin	NWM	NWM MHC-G
Saoe-G_03:01	Saguinus oedipus	Cotton-top tamarin	Tamarin	NWM	NWM MHC-G
Saoe-G_03:02	Saguinus oedipus	Cotton-top tamarin	Tamarin	NWM	NWM MHC-G
Saoe-G_03:03	Saguinus oedipus	Cotton-top tamarin	Tamarin	NWM	NWM MHC-G
Saoe-G_03:04	Saguinus oedipus	Cotton-top tamarin	Tamarin	NWM	NWM MHC-G
Saoe-G_03:07	Saguinus oedipus	Cotton-top tamarin	Tamarin	NWM	NWM MHC-G
Saoe-G_03:08	Saguinus oedipus	Cotton-top tamarin	Tamarin	NWM	NWM MHC-G
Saoe-G_03:11	Saguinus oedipus	Cotton-top tamarin	Tamarin	NWM	NWM MHC-G
Saoe-G_03:13Ps	Saguinus oedipus	Cotton-top tamarin	Tamarin	NWM	NWM MHC-G
Saoe-G_03:17Ps	Saguinus oedipus	Cotton-top tamarin	Tamarin	NWM	NWM MHC-G
Saoe-N1_01	Saguinus oedipus	Cotton-top tamarin	Tamarin	NWM	NWM MHC-N
Saoe-N3_01	Saguinus oedipus	Cotton-top tamarin	Tamarin	NWM	NWM MHC-N
Saoe-N4_01	Saguinus oedipus	Cotton-top tamarin	Tamarin	NWM	NWM MHC-N
Saoe-PS1_01	Saguinus oedipus	Cotton-top tamarin	Tamarin	NWM	NWM MHC-PS
Sasc-G_04:01	Saimiri sciureus	Common squirrel monkey	Squirrel Monkey	NWM	NWM MHC-G
Thge-classI_NC_037671.1:c32877590-32799762	Theropithecus gelada	Gelada	Gelada	OWM	Ape/OWM MHC-G
Trfr-classI_NW_022681455.1:29852960-29896742	Trachypithecus francoisi	Francois' langur	Langur	OWM	Ape/OWM MHC-G
