# Supplementary material for: Ancient trans-species polymorphism at the Major Histocompatibility Complex in primates
Source: eLife. 2025 Sep 12;14:RP103547. doi: 10.7554/eLife.103547 (PMC12431779; doi:10.7554/eLife.103547)
Supplement: Supplementary file 1. [file elife-103547-supp1.zip › allele_lists_final/Bgroup_list_of_alleles_merged.txt]

allele	latin_name	common_name	clade1	clade2	gene_identity
Atbe-B_01	Ateles belzebuth	White-bellied spider monkey	Spider Monkey	NWM	NWM MHC-B
Atfu-B_01:01	Ateles fusciceps	Black-headed spider monkey	Spider Monkey	NWM	NWM MHC-B
Caja-B1_01:01	Callithrix jacchus	Common marmoset	Marmoset	NWM	NWM MHC-B
Caja-B2_01:01Ps	Callithrix jacchus	Common marmoset	Marmoset	NWM	NWM MHC-B
Caja-B3_01:01	Callithrix jacchus	Common marmoset	Marmoset	NWM	NWM MHC-B
Caja-B4_01:01	Callithrix jacchus	Common marmoset	Marmoset	NWM	NWM MHC-B
Caja-B5_01:01Ps	Callithrix jacchus	Common marmoset	Marmoset	NWM	NWM MHC-B
Caja-B6_01:01	Callithrix jacchus	Common marmoset	Marmoset	NWM	NWM MHC-B
Caja-B7_01:01	Callithrix jacchus	Common marmoset	Marmoset	NWM	NWM MHC-B
Caja-B8_01:01Ps	Callithrix jacchus	Common marmoset	Marmoset	NWM	NWM MHC-B
Caja-B9_01:01Ps	Callithrix jacchus	Common marmoset	Marmoset	NWM	NWM MHC-B
Caja-E_03:01:02	Callithrix jacchus	Common marmoset	Marmoset	NWM	MHC-E
Caja-F4_04:01	Callithrix jacchus	Common marmoset	Marmoset	NWM	MHC-F
Caja-G_07:01:01	Callithrix jacchus	Common marmoset	Marmoset	NWM	NWM MHC-G
Casy-classI_NW_007260546.1:91244-94747	Carlito syrichta	Philippine tarsier	Tarsier	Tarsier	outgroup
Ceat-B_02:01	Cercocebus atys	Sooty mangabey	Mangabey	OWM	OWM MHC-B
Ceat-I_01:01	Cercocebus atys	Sooty mangabey	Mangabey	OWM	MHC-I
Cemi-B_01:01	Cercopithecus mitis	Blue monkey	Guenon	OWM	OWM MHC-B
Cemi-B_03:01	Cercopithecus mitis	Blue monkey	Guenon	OWM	OWM MHC-B
Chpy-B_09:02	Chlorocebus pygerythrus	Vervet monkey	Vervet Monkey	OWM	OWM MHC-B
Chpy-B_46:01	Chlorocebus pygerythrus	Vervet monkey	Vervet Monkey	OWM	OWM MHC-B
Chsa-B_01:01	Chlorocebus sabaeus	Green monkey	Green Monkey	OWM	OWM MHC-B
Gobe-B_13:01	Gorilla beringei	Eastern gorilla	Gorilla	Gorilla	African Ape MHC-B
Gogo-B_01:01:01:01	Gorilla gorilla	Western gorilla	Gorilla	Gorilla	African Ape MHC-B
Gogo-B_01:03	Gorilla gorilla	Western gorilla	Gorilla	Gorilla	African Ape MHC-B
Gogo-B_02:01	Gorilla gorilla	Western gorilla	Gorilla	Gorilla	African Ape MHC-B
Gogo-B_03:01	Gorilla gorilla	Western gorilla	Gorilla	Gorilla	African Ape MHC-B
Gogo-B_03:03	Gorilla gorilla	Western gorilla	Gorilla	Gorilla	African Ape MHC-B
Gogo-B_04:01:01:01	Gorilla gorilla	Western gorilla	Gorilla	Gorilla	African Ape MHC-B
Gogo-B_05:01	Gorilla gorilla	Western gorilla	Gorilla	Gorilla	African Ape MHC-B
Gogo-B_05:02	Gorilla gorilla	Western gorilla	Gorilla	Gorilla	African Ape MHC-B
Gogo-B_06:01	Gorilla gorilla	Western gorilla	Gorilla	Gorilla	African Ape MHC-B
Gogo-B_07:01	Gorilla gorilla	Western gorilla	Gorilla	Gorilla	Gorilla-specific MHC-B
Gogo-B_07:02	Gorilla gorilla	Western gorilla	Gorilla	Gorilla	Gorilla-specific MHC-B
Gogo-B_07:04	Gorilla gorilla	Western gorilla	Gorilla	Gorilla	Gorilla-specific MHC-B
Gogo-B_12:01	Gorilla gorilla	Western gorilla	Gorilla	Gorilla	African Ape MHC-B
HLA-A_01:01:01:01	Homo sapiens	Human	Human	Human	African Ape MHC-A
HLA-B_07:02:01:01	Homo sapiens	Human	Human	Human	African Ape MHC-B
HLA-B_07:13	Homo sapiens	Human	Human	Human	African Ape MHC-B
HLA-B_08:01:01:01	Homo sapiens	Human	Human	Human	African Ape MHC-B
HLA-B_08:12:01	Homo sapiens	Human	Human	Human	African Ape MHC-B
HLA-B_13:01:01:01	Homo sapiens	Human	Human	Human	African Ape MHC-B
HLA-B_13:02:01:01	Homo sapiens	Human	Human	Human	African Ape MHC-B
HLA-B_14:01:01:01	Homo sapiens	Human	Human	Human	African Ape MHC-B
HLA-B_14:02:01:01	Homo sapiens	Human	Human	Human	African Ape MHC-B
HLA-B_14:13	Homo sapiens	Human	Human	Human	African Ape MHC-B
HLA-B_15:01:01:01	Homo sapiens	Human	Human	Human	African Ape MHC-B
HLA-B_15:02:01:01	Homo sapiens	Human	Human	Human	African Ape MHC-B
HLA-B_15:03:01:01	Homo sapiens	Human	Human	Human	African Ape MHC-B
HLA-B_15:08:01:01	Homo sapiens	Human	Human	Human	African Ape MHC-B
HLA-B_15:16:01:02	Homo sapiens	Human	Human	Human	African Ape MHC-B
HLA-B_15:18:01:01	Homo sapiens	Human	Human	Human	African Ape MHC-B
HLA-B_15:24:01	Homo sapiens	Human	Human	Human	African Ape MHC-B
HLA-B_18:01:01:01	Homo sapiens	Human	Human	Human	African Ape MHC-B
HLA-B_18:54	Homo sapiens	Human	Human	Human	African Ape MHC-B
HLA-B_27:01	Homo sapiens	Human	Human	Human	African Ape MHC-B
HLA-B_27:05:02:01	Homo sapiens	Human	Human	Human	African Ape MHC-B
HLA-B_27:07:01	Homo sapiens	Human	Human	Human	African Ape MHC-B
HLA-B_35:01:01:01	Homo sapiens	Human	Human	Human	African Ape MHC-B
HLA-B_35:02:01:01	Homo sapiens	Human	Human	Human	African Ape MHC-B
HLA-B_35:03:01:01	Homo sapiens	Human	Human	Human	African Ape MHC-B
HLA-B_35:04:01:01	Homo sapiens	Human	Human	Human	African Ape MHC-B
HLA-B_35:12:01:01	Homo sapiens	Human	Human	Human	African Ape MHC-B
HLA-B_35:14:01	Homo sapiens	Human	Human	Human	African Ape MHC-B
HLA-B_35:23	Homo sapiens	Human	Human	Human	African Ape MHC-B
HLA-B_37:01:01:01	Homo sapiens	Human	Human	Human	African Ape MHC-B
HLA-B_37:02	Homo sapiens	Human	Human	Human	African Ape MHC-B
HLA-B_38:01:01:01	Homo sapiens	Human	Human	Human	African Ape MHC-B
HLA-B_38:02:01:01	Homo sapiens	Human	Human	Human	African Ape MHC-B
HLA-B_39:01:01:01	Homo sapiens	Human	Human	Human	African Ape MHC-B
HLA-B_39:02:01:01	Homo sapiens	Human	Human	Human	African Ape MHC-B
HLA-B_39:03:01:01	Homo sapiens	Human	Human	Human	African Ape MHC-B
HLA-B_39:05:01:01	Homo sapiens	Human	Human	Human	African Ape MHC-B
HLA-B_39:06:01:01	Homo sapiens	Human	Human	Human	African Ape MHC-B
HLA-B_39:10:01	Homo sapiens	Human	Human	Human	African Ape MHC-B
HLA-B_40:01:01	Homo sapiens	Human	Human	Human	African Ape MHC-B
HLA-B_40:02:01:01	Homo sapiens	Human	Human	Human	African Ape MHC-B
HLA-B_40:06:01:01	Homo sapiens	Human	Human	Human	African Ape MHC-B
HLA-B_40:11:01:01	Homo sapiens	Human	Human	Human	African Ape MHC-B
HLA-B_40:16:01:01	Homo sapiens	Human	Human	Human	African Ape MHC-B
HLA-B_41:01:01:01	Homo sapiens	Human	Human	Human	African Ape MHC-B
HLA-B_41:02:01:01	Homo sapiens	Human	Human	Human	African Ape MHC-B
HLA-B_42:01:01:01	Homo sapiens	Human	Human	Human	African Ape MHC-B
HLA-B_42:02:01:01	Homo sapiens	Human	Human	Human	African Ape MHC-B
HLA-B_44:02:01:01	Homo sapiens	Human	Human	Human	African Ape MHC-B
HLA-B_44:03:01:01	Homo sapiens	Human	Human	Human	African Ape MHC-B
HLA-B_44:27:01:01	Homo sapiens	Human	Human	Human	African Ape MHC-B
HLA-B_45:01:01:01	Homo sapiens	Human	Human	Human	African Ape MHC-B
HLA-B_45:02	Homo sapiens	Human	Human	Human	African Ape MHC-B
HLA-B_46:01:01:01	Homo sapiens	Human	Human	Human	African Ape MHC-B
HLA-B_46:22	Homo sapiens	Human	Human	Human	African Ape MHC-B
HLA-B_47:01:01:02	Homo sapiens	Human	Human	Human	African Ape MHC-B
HLA-B_47:03	Homo sapiens	Human	Human	Human	African Ape MHC-B
HLA-B_48:01:01:01	Homo sapiens	Human	Human	Human	African Ape MHC-B
HLA-B_48:02:01	Homo sapiens	Human	Human	Human	African Ape MHC-B
HLA-B_49:01:01:01	Homo sapiens	Human	Human	Human	African Ape MHC-B
HLA-B_49:18:01	Homo sapiens	Human	Human	Human	African Ape MHC-B
HLA-B_50:01:01:01	Homo sapiens	Human	Human	Human	African Ape MHC-B
HLA-B_50:02:01:01	Homo sapiens	Human	Human	Human	African Ape MHC-B
HLA-B_51:01:01:01	Homo sapiens	Human	Human	Human	African Ape MHC-B
HLA-B_51:02:01:01	Homo sapiens	Human	Human	Human	African Ape MHC-B
HLA-B_51:10	Homo sapiens	Human	Human	Human	African Ape MHC-B
HLA-B_52:01:01:01	Homo sapiens	Human	Human	Human	African Ape MHC-B
HLA-B_52:04	Homo sapiens	Human	Human	Human	African Ape MHC-B
HLA-B_53:01:01:01	Homo sapiens	Human	Human	Human	African Ape MHC-B
HLA-B_53:31	Homo sapiens	Human	Human	Human	African Ape MHC-B
HLA-B_54:01:01:01	Homo sapiens	Human	Human	Human	African Ape MHC-B
HLA-B_54:02	Homo sapiens	Human	Human	Human	African Ape MHC-B
HLA-B_55:01:01:01	Homo sapiens	Human	Human	Human	African Ape MHC-B
HLA-B_55:02:01:01	Homo sapiens	Human	Human	Human	African Ape MHC-B
HLA-B_56:01:01:01	Homo sapiens	Human	Human	Human	African Ape MHC-B
HLA-B_56:04:01:01	Homo sapiens	Human	Human	Human	African Ape MHC-B
HLA-B_57:01:01:01	Homo sapiens	Human	Human	Human	African Ape MHC-B
HLA-B_57:02:01:01	Homo sapiens	Human	Human	Human	African Ape MHC-B
HLA-B_57:03:01:01	Homo sapiens	Human	Human	Human	African Ape MHC-B
HLA-B_57:05	Homo sapiens	Human	Human	Human	African Ape MHC-B
HLA-B_58:01:01:01	Homo sapiens	Human	Human	Human	African Ape MHC-B
HLA-B_58:02:01:01	Homo sapiens	Human	Human	Human	African Ape MHC-B
HLA-B_59:01:01:01	Homo sapiens	Human	Human	Human	African Ape MHC-B
HLA-B_67:01:01	Homo sapiens	Human	Human	Human	African Ape MHC-B
HLA-B_67:02:01:01	Homo sapiens	Human	Human	Human	African Ape MHC-B
HLA-B_73:01:01:01	Homo sapiens	Human	Human	Human	African Ape MHC-B
HLA-B_78:01:01:02	Homo sapiens	Human	Human	Human	African Ape MHC-B
HLA-B_78:02:01	Homo sapiens	Human	Human	Human	African Ape MHC-B
HLA-B_81:01:01:01	Homo sapiens	Human	Human	Human	African Ape MHC-B
HLA-B_81:02:01	Homo sapiens	Human	Human	Human	African Ape MHC-B
HLA-B_82:01:01:01	Homo sapiens	Human	Human	Human	African Ape MHC-B
HLA-B_82:02:01:01	Homo sapiens	Human	Human	Human	African Ape MHC-B
HLA-B_83:01	Homo sapiens	Human	Human	Human	African Ape MHC-B
HLA-C_01:02:01:01	Homo sapiens	Human	Human	Human	MHC-C
HLA-E_01:01:01:01	Homo sapiens	Human	Human	Human	MHC-E
HLA-F_01:01:01:01	Homo sapiens	Human	Human	Human	MHC-F
HLA-G_01:01:01:01	Homo sapiens	Human	Human	Human	Ape/OWM MHC-G
HLA-H_01:01:01:01	Homo sapiens	Human	Human	Human	MHC-H
HLA-J_01:01:01:01	Homo sapiens	Human	Human	Human	MHC-J
HLA-K_01:01:01:01	Homo sapiens	Human	Human	Human	MHC-K
HLA-L_01:01:01:01	Homo sapiens	Human	Human	Human	MHC-L
HLA-V_01:01:01:01	Homo sapiens	Human	Human	Human	MHC-V
HLA-W_01:01:01:01	Homo sapiens	Human	Human	Human	MHC-W
Hyla-B_01	Hylobates lar	Lar gibbon	Gibbon	Gibbon	Gibbon MHC-B
Hymo-classI_NW_022611662.1:c29766494-29762545	Hylobates moloch	Silvery gibbon	Gibbon	Gibbon	Gibbon MHC-B (probable assignment)
Leca-classI_NC_059129.1:41195708-41197898	Lemur catta	Ring-tailed lemur	Lemur	Strepsirrhini	outgroup
Maar-B_082:01	Macaca arctoides	Stump-tailed macaque	Macaque	OWM	OWM MHC-B
Maas-B_030:01	Macaca assamensis	Assam macaque	Macaque	OWM	OWM MHC-B
Mafa-B19Ps_01:01:01:01	Macaca fascicularis	Crab-eating macaque	Macaque	OWM	OWM MHC-B
Mafa-L_01:01	Macaca fascicularis	Crab-eating macaque	Macaque	OWM	MHC-L
Mafa-V_01:04	Macaca fascicularis	Crab-eating macaque	Macaque	OWM	MHC-V
Mafa-W_01:07	Macaca fascicularis	Crab-eating macaque	Macaque	OWM	MHC-W
Malo-B_025:01	Macaca leonina	Northern pig-tailed macaque	Macaque	OWM	OWM MHC-B
Mamu-A1_001:01:01:01	Macaca mulatta	Rhesus macaque	Macaque	OWM	OWM MHC-A
Mamu-AG1_05:02:01:01	Macaca mulatta	Rhesus macaque	Macaque	OWM	OWM MHC-AG
Mamu-B02Ps_01:01:01:01	Macaca mulatta	Rhesus macaque	Macaque	OWM	OWM MHC-B
Mamu-B10Ps_01:01:01:01	Macaca mulatta	Rhesus macaque	Macaque	OWM	OWM MHC-B
Mamu-B11L_01:04:01:01	Macaca mulatta	Rhesus macaque	Macaque	OWM	OWM MHC-B
Mamu-B14Ps_175:01:01:01	Macaca mulatta	Rhesus macaque	Macaque	OWM	OWM MHC-B
Mamu-B16_01:11:01:01	Macaca mulatta	Rhesus macaque	Macaque	OWM	OWM MHC-B
Mamu-B17_01:10:01:01	Macaca mulatta	Rhesus macaque	Macaque	OWM	OWM MHC-B
Mamu-B21Ps_01:01:01:01	Macaca mulatta	Rhesus macaque	Macaque	OWM	OWM MHC-B
Mamu-B22_01:01:01:01	Macaca mulatta	Rhesus macaque	Macaque	OWM	OWM MHC-B
Mamu-B_001:01:01:01	Macaca mulatta	Rhesus macaque	Macaque	OWM	OWM MHC-B
Mamu-B_098:01:01:01	Macaca mulatta	Rhesus macaque	Macaque	OWM	OWM MHC-B
Mamu-E_02:01:02	Macaca mulatta	Rhesus macaque	Macaque	OWM	MHC-E
Mamu-F_02:01	Macaca mulatta	Rhesus macaque	Macaque	OWM	MHC-F
Mamu-G_02:05:01:01	Macaca mulatta	Rhesus macaque	Macaque	OWM	Ape/OWM MHC-G
Mamu-I_01:01:01:01	Macaca mulatta	Rhesus macaque	Macaque	OWM	MHC-I
Mamu-J_01:01:01:01	Macaca mulatta	Rhesus macaque	Macaque	OWM	MHC-J
Mamu-K_01:02:01:01	Macaca mulatta	Rhesus macaque	Macaque	OWM	MHC-K
Mane-B12_01:01	Macaca nemestrina	Southern pig-tailed macaque	Macaque	OWM	OWM MHC-B
Mane-B20_01:01	Macaca nemestrina	Southern pig-tailed macaque	Macaque	OWM	OWM MHC-B
Math-B_007:01	Macaca thibetana	Tibetan macaque	Macaque	OWM	OWM MHC-B
Nole-classI_NC_044402.1:c52320979-52317632	Nomascus leucogenys	Northern white-cheeked gibbon	Gibbon	Gibbon	MHC-B (probable assignment)
Nole-classI_NC_044402.1:c52410626-52407223	Nomascus leucogenys	Northern white-cheeked gibbon	Gibbon	Gibbon	MHC-B (probable assignment)
Paan-B_01:01	Papio anubis	Olive baboon	Baboon	OWM	OWM MHC-B
Paha-B_12:01	Papio hamadryas	Hamadryas baboon	Baboon	OWM	OWM MHC-B
Paha-B_30:01:01	Papio hamadryas	Hamadryas baboon	Baboon	OWM	OWM MHC-B
Papa-B_01:02:01:01	Pan paniscus	Bonobo	Chimpanzee	Chimpanzee	African Ape MHC-B
Papa-B_01:03:01:01	Pan paniscus	Bonobo	Chimpanzee	Chimpanzee	African Ape MHC-B
Papa-B_02:02:01:01	Pan paniscus	Bonobo	Chimpanzee	Chimpanzee	African Ape MHC-B
Papa-B_03	Pan paniscus	Bonobo	Chimpanzee	Chimpanzee	African Ape MHC-B
Papa-B_04:01	Pan paniscus	Bonobo	Chimpanzee	Chimpanzee	African Ape MHC-B
Papa-B_05	Pan paniscus	Bonobo	Chimpanzee	Chimpanzee	African Ape MHC-B
Papa-B_06	Pan paniscus	Bonobo	Chimpanzee	Chimpanzee	African Ape MHC-B
Papa-B_07:01:02:01	Pan paniscus	Bonobo	Chimpanzee	Chimpanzee	African Ape MHC-B
Papa-B_08:01:01:01	Pan paniscus	Bonobo	Chimpanzee	Chimpanzee	African Ape MHC-B
Papa-B_09:01:01:01	Pan paniscus	Bonobo	Chimpanzee	Chimpanzee	African Ape MHC-B
Papa-B_10:01	Pan paniscus	Bonobo	Chimpanzee	Chimpanzee	African Ape MHC-B
Papa-B_11:01	Pan paniscus	Bonobo	Chimpanzee	Chimpanzee	African Ape MHC-B
Papa-B_12:01	Pan paniscus	Bonobo	Chimpanzee	Chimpanzee	African Ape MHC-B
Papa-B_12:02	Pan paniscus	Bonobo	Chimpanzee	Chimpanzee	African Ape MHC-B
Papa-B_13:01	Pan paniscus	Bonobo	Chimpanzee	Chimpanzee	African Ape MHC-B
Papa-B_14:01:01:01	Pan paniscus	Bonobo	Chimpanzee	Chimpanzee	African Ape MHC-B
Papa-B_15:01:01:01	Pan paniscus	Bonobo	Chimpanzee	Chimpanzee	African Ape MHC-B
Papa-B_15:02:01:01	Pan paniscus	Bonobo	Chimpanzee	Chimpanzee	African Ape MHC-B
Papa-B_16:01:01:01	Pan paniscus	Bonobo	Chimpanzee	Chimpanzee	African Ape MHC-B
Papa-B_17:01:01:01	Pan paniscus	Bonobo	Chimpanzee	Chimpanzee	African Ape MHC-B
Papa-B_18:01	Pan paniscus	Bonobo	Chimpanzee	Chimpanzee	African Ape MHC-B
Papa-B_19:01:01:01	Pan paniscus	Bonobo	Chimpanzee	Chimpanzee	African Ape MHC-B
Papa-B_19:02:01:01	Pan paniscus	Bonobo	Chimpanzee	Chimpanzee	African Ape MHC-B
Papa-B_20:01	Pan paniscus	Bonobo	Chimpanzee	Chimpanzee	African Ape MHC-B
Papa-B_21:01	Pan paniscus	Bonobo	Chimpanzee	Chimpanzee	African Ape MHC-B
Papa-B_22:01	Pan paniscus	Bonobo	Chimpanzee	Chimpanzee	African Ape MHC-B
Patr-B_01:01:01:01	Pan troglodytes	Chimpanzee	Chimpanzee	Chimpanzee	African Ape MHC-B
Patr-B_02:01	Pan troglodytes	Chimpanzee	Chimpanzee	Chimpanzee	African Ape MHC-B
Patr-B_03:02:01:01	Pan troglodytes	Chimpanzee	Chimpanzee	Chimpanzee	African Ape MHC-B
Patr-B_04:02:01:01	Pan troglodytes	Chimpanzee	Chimpanzee	Chimpanzee	African Ape MHC-B
Patr-B_05:01:01:01	Pan troglodytes	Chimpanzee	Chimpanzee	Chimpanzee	African Ape MHC-B
Patr-B_06:02:01:01	Pan troglodytes	Chimpanzee	Chimpanzee	Chimpanzee	African Ape MHC-B
Patr-B_06:03:01:01	Pan troglodytes	Chimpanzee	Chimpanzee	Chimpanzee	African Ape MHC-B
Patr-B_07:02:01:01	Pan troglodytes	Chimpanzee	Chimpanzee	Chimpanzee	African Ape MHC-B
Patr-B_07:05:01:01	Pan troglodytes	Chimpanzee	Chimpanzee	Chimpanzee	African Ape MHC-B
Patr-B_08:01	Pan troglodytes	Chimpanzee	Chimpanzee	Chimpanzee	African Ape MHC-B
Patr-B_08:02	Pan troglodytes	Chimpanzee	Chimpanzee	Chimpanzee	African Ape MHC-B
Patr-B_09:01:01:01	Pan troglodytes	Chimpanzee	Chimpanzee	Chimpanzee	African Ape MHC-B
Patr-B_10:01	Pan troglodytes	Chimpanzee	Chimpanzee	Chimpanzee	African Ape MHC-B
Patr-B_11:03:01:01	Pan troglodytes	Chimpanzee	Chimpanzee	Chimpanzee	African Ape MHC-B
Patr-B_11:04:01:01	Pan troglodytes	Chimpanzee	Chimpanzee	Chimpanzee	African Ape MHC-B
Patr-B_12:03:01:01	Pan troglodytes	Chimpanzee	Chimpanzee	Chimpanzee	African Ape MHC-B
Patr-B_13:01:01:01	Pan troglodytes	Chimpanzee	Chimpanzee	Chimpanzee	African Ape MHC-B
Patr-B_14:01:01:01	Pan troglodytes	Chimpanzee	Chimpanzee	Chimpanzee	African Ape MHC-B
Patr-B_16:01:01	Pan troglodytes	Chimpanzee	Chimpanzee	Chimpanzee	African Ape MHC-B
Patr-B_16:02	Pan troglodytes	Chimpanzee	Chimpanzee	Chimpanzee	African Ape MHC-B
Patr-B_17:01	Pan troglodytes	Chimpanzee	Chimpanzee	Chimpanzee	African Ape MHC-B
Patr-B_17:03	Pan troglodytes	Chimpanzee	Chimpanzee	Chimpanzee	African Ape MHC-B
Patr-B_18:01:01:01	Pan troglodytes	Chimpanzee	Chimpanzee	Chimpanzee	African Ape MHC-B
Patr-B_19:03:01:01	Pan troglodytes	Chimpanzee	Chimpanzee	Chimpanzee	African Ape MHC-B
Patr-B_19:04:01:01	Pan troglodytes	Chimpanzee	Chimpanzee	Chimpanzee	African Ape MHC-B
Patr-B_20:01:02:01	Pan troglodytes	Chimpanzee	Chimpanzee	Chimpanzee	African Ape MHC-B
Patr-B_21:01:01:01	Pan troglodytes	Chimpanzee	Chimpanzee	Chimpanzee	African Ape MHC-B
Patr-B_21:02:01:01	Pan troglodytes	Chimpanzee	Chimpanzee	Chimpanzee	African Ape MHC-B
Patr-B_22:04:01:01	Pan troglodytes	Chimpanzee	Chimpanzee	Chimpanzee	African Ape MHC-B
Patr-B_22:06:01:01	Pan troglodytes	Chimpanzee	Chimpanzee	Chimpanzee	African Ape MHC-B
Patr-B_23:02:01:01	Pan troglodytes	Chimpanzee	Chimpanzee	Chimpanzee	African Ape MHC-B
Patr-B_23:07:01:01	Pan troglodytes	Chimpanzee	Chimpanzee	Chimpanzee	African Ape MHC-B
Patr-B_24:01:01:01	Pan troglodytes	Chimpanzee	Chimpanzee	Chimpanzee	African Ape MHC-B
Patr-B_25:01	Pan troglodytes	Chimpanzee	Chimpanzee	Chimpanzee	African Ape MHC-B
Patr-B_26:01	Pan troglodytes	Chimpanzee	Chimpanzee	Chimpanzee	African Ape MHC-B
Patr-B_27:01	Pan troglodytes	Chimpanzee	Chimpanzee	Chimpanzee	African Ape MHC-B
Patr-B_28:01	Pan troglodytes	Chimpanzee	Chimpanzee	Chimpanzee	African Ape MHC-B
Patr-B_29:01:01:01	Pan troglodytes	Chimpanzee	Chimpanzee	Chimpanzee	African Ape MHC-B
Patr-B_30:02:01:01	Pan troglodytes	Chimpanzee	Chimpanzee	Chimpanzee	African Ape MHC-B
Patr-B_33:01:01:01	Pan troglodytes	Chimpanzee	Chimpanzee	Chimpanzee	African Ape MHC-B
Patr-B_34:01	Pan troglodytes	Chimpanzee	Chimpanzee	Chimpanzee	African Ape MHC-B
Patr-B_35:02:01:01	Pan troglodytes	Chimpanzee	Chimpanzee	Chimpanzee	African Ape MHC-B
Patr-B_36:01:01:01	Pan troglodytes	Chimpanzee	Chimpanzee	Chimpanzee	African Ape MHC-B
Patr-B_37:01	Pan troglodytes	Chimpanzee	Chimpanzee	Chimpanzee	African Ape MHC-B
Patr-B_38:02:01:01	Pan troglodytes	Chimpanzee	Chimpanzee	Chimpanzee	African Ape MHC-B
Patr-B_39:01	Pan troglodytes	Chimpanzee	Chimpanzee	Chimpanzee	African Ape MHC-B
Patr-B_40:01:01:01	Pan troglodytes	Chimpanzee	Chimpanzee	Chimpanzee	African Ape MHC-B
Patr-B_40:02:01:01	Pan troglodytes	Chimpanzee	Chimpanzee	Chimpanzee	African Ape MHC-B
Pipi-B_01	Pithecia pithecia	White-faced saki	Saki	NWM	NWM MHC-B
Poab-B_01:01:01:01	Pongo abelii	Sumatran orangutan	Orangutan	Orangutan	Orangutan MHC-B
Poab-B_02:01:01:01	Pongo abelii	Sumatran orangutan	Orangutan	Orangutan	Orangutan MHC-B
Poab-B_03:01:01:01	Pongo abelii	Sumatran orangutan	Orangutan	Orangutan	Orangutan MHC-B
Poab-B_03:02:01:01	Pongo abelii	Sumatran orangutan	Orangutan	Orangutan	Orangutan MHC-B
Poab-B_04:01:01:01	Pongo abelii	Sumatran orangutan	Orangutan	Orangutan	Orangutan MHC-B
Poab-B_05:01:01:01	Pongo abelii	Sumatran orangutan	Orangutan	Orangutan	Orangutan MHC-B
Poab-B_06:01:01:01	Pongo abelii	Sumatran orangutan	Orangutan	Orangutan	Orangutan MHC-B
Poab-B_07:01:01:01	Pongo abelii	Sumatran orangutan	Orangutan	Orangutan	Orangutan MHC-B
Poab-B_08:01:01:01	Pongo abelii	Sumatran orangutan	Orangutan	Orangutan	Orangutan MHC-B
Poab-B_08:02	Pongo abelii	Sumatran orangutan	Orangutan	Orangutan	Orangutan MHC-B
Poab-B_10:01:01:01	Pongo abelii	Sumatran orangutan	Orangutan	Orangutan	Orangutan MHC-B
Poab-B_15:01:01:01	Pongo abelii	Sumatran orangutan	Orangutan	Orangutan	Orangutan MHC-B
Popy-B_01	Pongo pygmaeus	Bornean orangutan	Orangutan	Orangutan	Orangutan MHC-B
Popy-B_02	Pongo pygmaeus	Bornean orangutan	Orangutan	Orangutan	Orangutan MHC-B
Popy-B_03:01	Pongo pygmaeus	Bornean orangutan	Orangutan	Orangutan	Orangutan MHC-B
Popy-B_03:02	Pongo pygmaeus	Bornean orangutan	Orangutan	Orangutan	Orangutan MHC-B
Popy-B_03:03:01:01	Pongo pygmaeus	Bornean orangutan	Orangutan	Orangutan	Orangutan MHC-B
Popy-B_04:01	Pongo pygmaeus	Bornean orangutan	Orangutan	Orangutan	Orangutan MHC-B
Popy-B_04:02:01:01	Pongo pygmaeus	Bornean orangutan	Orangutan	Orangutan	Orangutan MHC-B
Popy-B_05:01	Pongo pygmaeus	Bornean orangutan	Orangutan	Orangutan	Orangutan MHC-B
Popy-B_05:02	Pongo pygmaeus	Bornean orangutan	Orangutan	Orangutan	Orangutan MHC-B
Popy-B_06:01	Pongo pygmaeus	Bornean orangutan	Orangutan	Orangutan	Orangutan MHC-B
Popy-B_07:01	Pongo pygmaeus	Bornean orangutan	Orangutan	Orangutan	Orangutan MHC-B
Popy-B_08:01	Pongo pygmaeus	Bornean orangutan	Orangutan	Orangutan	Orangutan MHC-B
Popy-B_08:02:01:01	Pongo pygmaeus	Bornean orangutan	Orangutan	Orangutan	Orangutan MHC-B
Popy-B_08:03	Pongo pygmaeus	Bornean orangutan	Orangutan	Orangutan	Orangutan MHC-B
Popy-B_09:01	Pongo pygmaeus	Bornean orangutan	Orangutan	Orangutan	Orangutan MHC-B
Popy-B_10:01:01:01	Pongo pygmaeus	Bornean orangutan	Orangutan	Orangutan	Orangutan MHC-B
Popy-B_11:01	Pongo pygmaeus	Bornean orangutan	Orangutan	Orangutan	Orangutan MHC-B
Popy-B_12:01	Pongo pygmaeus	Bornean orangutan	Orangutan	Orangutan	Orangutan MHC-B
Popy-B_13:01	Pongo pygmaeus	Bornean orangutan	Orangutan	Orangutan	Orangutan MHC-B
Popy-B_14:01:01:01	Pongo pygmaeus	Bornean orangutan	Orangutan	Orangutan	Orangutan MHC-B
