# Supplementary material for: Ancient trans-species polymorphism at the Major Histocompatibility Complex in primates
Source: eLife. 2025 Sep 12;14:RP103547. doi: 10.7554/eLife.103547 (PMC12431779; doi:10.7554/eLife.103547)
Supplement: Supplementary file 1. [file elife-103547-supp1.zip › allele_lists_final/DPAgroup_list_of_alleles_merged.txt]

allele	latin_name	common_name	clade1	clade2	gene_identity
Aona-DPA_XM_012434019.2	Aotus nancymaae	Nancy Ma's night monkey	Night Monkey	NWM	MHC-DPA
Aona-DRA_01:01:01	Aotus nancymaae	Nancy Ma's night monkey	Night Monkey	NWM	MHC-DRA
Caba-DPA_XM_010949151.2	Camelus bactrianus	Bactrian camel	Artiodactyla	Laurasiatheria	MHC-DPA
Caja-DMA_XM_002746410.4	Callithrix jacchus	Common marmoset	Marmoset	NWM	MHC-DMA
Caja-DOA_XM_002746411.4	Callithrix jacchus	Common marmoset	Marmoset	NWM	MHC-DOA
Caja-DPA1_19:01	Callithrix jacchus	Common marmoset	Marmoset	NWM	MHC-DPA
Caja-DQA1_27:01	Callithrix jacchus	Common marmoset	Marmoset	NWM	MHC-DQA
Caja-DQA_XM_002746383.5	Callithrix jacchus	Common marmoset	Marmoset	NWM	MHC-DQA
Casy-DPA_XM_008060344.2	Carlito syrichta	Philippine tarsier	Tarsier	Tarsier	MHC-DPA
Casy-DPA_XM_008062437.1	Carlito syrichta	Philippine tarsier	Tarsier	Tarsier	MHC-DPA
Casy-DPA_XR_002482077.1	Carlito syrichta	Philippine tarsier	Tarsier	Tarsier	MHC-DPA
Ceat-DPA_XM_012036395.1	Cercocebus atys	Sooty mangabey	Mangabey	OWM	MHC-DPA
Ceat-DPA_XM_012091356.1	Cercocebus atys	Sooty mangabey	Mangabey	OWM	MHC-DPA
Ceim-DPA_XM_017522712.1	Cebus imitator	Panamanian white-faced capuchin	Capuchin	NWM	MHC-DPA
Chas-DPA_XM_006860341.1	Chrysochloris asiatica	Cape golden mole	Afrotheria	Atlantogenata	MHC-DPA
Chdi-DPA_XM_037843931.1	Choloepus didactylus	Linnaeus's two-toed sloth	Xenarthra	Atlantogenata	MHC-DPA
Chsa-DPA1_02:01	Chlorocebus sabaeus	Green monkey	Green Monkey	OWM	MHC-DPA
Chsa-DPA1_02:02	Chlorocebus sabaeus	Green monkey	Green Monkey	OWM	MHC-DPA
Chsa-DPA1_02:03	Chlorocebus sabaeus	Green monkey	Green Monkey	OWM	MHC-DPA
Chsa-DPA1_02:04	Chlorocebus sabaeus	Green monkey	Green Monkey	OWM	MHC-DPA
Chsa-DPA1_08:01	Chlorocebus sabaeus	Green monkey	Green Monkey	OWM	MHC-DPA
Dano-DPA_NW_004496183.1:929149-936834	Dasypus novemcinctus	Nine-banded armadillo	Xenarthra	Atlantogenata	MHC-DPA
Eled-DPA_XM_006882197.1	Elephantulus edwardii	Cape elephant shrew	Afrotheria	Atlantogenata	MHC-DPA
Epfu-DPA_XM_008160097.2	Eptesicus fuscus	Big brown bat	Bat	Laurasiatheria	MHC-DPA
Euju-DPA_XM_028120413.1	Eumetopias jubatus	Steller sea lion	Ferungulata	Laurasiatheria	MHC-DPA
Gava-DPA_XM_008581811.1	Galeopterus variegatus	Sunda flying lemur	Flying Lemur	Flying Lemur	MHC-DPA
Gava-DPA_XM_008586671.1	Galeopterus variegatus	Sunda flying lemur	Flying Lemur	Flying Lemur	MHC-DPA
Gogo-DPA1_01:01	Gorilla gorilla	Western gorilla	Gorilla	Gorilla	MHC-DPA
Gogo-DPA1_18:01	Gorilla gorilla	Western gorilla	Gorilla	Gorilla	MHC-DPA
Gogo-DPA1_18:02	Gorilla gorilla	Western gorilla	Gorilla	Gorilla	MHC-DPA
HLA-DMA_01:01:01:01	Homo sapiens	Human	Human	Human	MHC-DMA
HLA-DOA_01:01:01:01	Homo sapiens	Human	Human	Human	MHC-DOA
HLA-DPA1_01:03:01:01	Homo sapiens	Human	Human	Human	MHC-DPA
HLA-DPA1_01:04:01	Homo sapiens	Human	Human	Human	MHC-DPA
HLA-DPA1_01:05	Homo sapiens	Human	Human	Human	MHC-DPA
HLA-DPA1_01:07	Homo sapiens	Human	Human	Human	MHC-DPA
HLA-DPA1_01:10	Homo sapiens	Human	Human	Human	MHC-DPA
HLA-DPA1_01:11:02	Homo sapiens	Human	Human	Human	MHC-DPA
HLA-DPA1_01:12:01	Homo sapiens	Human	Human	Human	MHC-DPA
HLA-DPA1_02:01:01:01	Homo sapiens	Human	Human	Human	MHC-DPA
HLA-DPA1_02:02:02:01	Homo sapiens	Human	Human	Human	MHC-DPA
HLA-DPA1_02:03:02	Homo sapiens	Human	Human	Human	MHC-DPA
HLA-DPA1_02:06	Homo sapiens	Human	Human	Human	MHC-DPA
HLA-DPA1_02:07:01:01	Homo sapiens	Human	Human	Human	MHC-DPA
HLA-DPA1_02:10	Homo sapiens	Human	Human	Human	MHC-DPA
HLA-DPA1_03:01:01:01	Homo sapiens	Human	Human	Human	MHC-DPA
HLA-DPA1_03:02	Homo sapiens	Human	Human	Human	MHC-DPA
HLA-DPA1_03:04	Homo sapiens	Human	Human	Human	MHC-DPA
HLA-DPA1_03:05:01:01Q	Homo sapiens	Human	Human	Human	MHC-DPA
HLA-DPA1_03:13	Homo sapiens	Human	Human	Human	MHC-DPA
HLA-DPA1_04:01:01:01	Homo sapiens	Human	Human	Human	MHC-DPA
HLA-DPA1_04:02:01:01	Homo sapiens	Human	Human	Human	MHC-DPA
HLA-DPA1_04:03	Homo sapiens	Human	Human	Human	MHC-DPA
HLA-DPA1_04:04	Homo sapiens	Human	Human	Human	MHC-DPA
HLA-DPA2_01:01:01:01	Homo sapiens	Human	Human	Human	MHC-DPA
HLA-DPA2_02:01	Homo sapiens	Human	Human	Human	MHC-DPA
HLA-DQA1_01:01:01:01	Homo sapiens	Human	Human	Human	MHC-DQA
HLA-DQA2_01:01:01:01	Homo sapiens	Human	Human	Human	MHC-DQA
HLA-DRA_01:01:01:01	Homo sapiens	Human	Human	Human	MHC-DRA
Hymo-DPA_NW_022611662.1:c31566491-31551439	Hylobates moloch	Silvery gibbon	Gibbon	Gibbon	MHC-DPA
Leca-DMA_XM_045541804.1	Lemur catta	Ring-tailed lemur	Lemur	Strepsirrhini	MHC-DMA
Leca-DOA_XM_045541806.1	Lemur catta	Ring-tailed lemur	Lemur	Strepsirrhini	MHC-DOA
Leca-DPA_XM_045541810.1	Lemur catta	Ring-tailed lemur	Lemur	Strepsirrhini	MHC-DPA
Leca-DQA_XM_045541783.1	Lemur catta	Ring-tailed lemur	Lemur	Strepsirrhini	MHC-DQA
Leca-DRA_XM_045541780.1	Lemur catta	Ring-tailed lemur	Lemur	Strepsirrhini	MHC-DRA
Maar-DPA1_02:01	Macaca arctoides	Stump-tailed macaque	Macaque	OWM	MHC-DPA
Mafa-DMA_02:04:01:01	Macaca fascicularis	Crab-eating macaque	Macaque	OWM	MHC-DMA
Mafa-DOA_01:06:01:01	Macaca fascicularis	Crab-eating macaque	Macaque	OWM	MHC-DOA
Mafa-DPA1_02:04	Macaca fascicularis	Crab-eating macaque	Macaque	OWM	MHC-DPA
Mafa-DPA1_02:05	Macaca fascicularis	Crab-eating macaque	Macaque	OWM	MHC-DPA
Mafa-DPA1_02:07	Macaca fascicularis	Crab-eating macaque	Macaque	OWM	MHC-DPA
Mafa-DPA1_02:39	Macaca fascicularis	Crab-eating macaque	Macaque	OWM	MHC-DPA
Mafa-DPA1_02:55	Macaca fascicularis	Crab-eating macaque	Macaque	OWM	MHC-DPA
Mafa-DPA1_04:01	Macaca fascicularis	Crab-eating macaque	Macaque	OWM	MHC-DPA
Mafa-DPA1_04:02	Macaca fascicularis	Crab-eating macaque	Macaque	OWM	MHC-DPA
Mafa-DPA1_04:04	Macaca fascicularis	Crab-eating macaque	Macaque	OWM	MHC-DPA
Mafa-DPA1_06:01:01	Macaca fascicularis	Crab-eating macaque	Macaque	OWM	MHC-DPA
Mafa-DPA1_06:04	Macaca fascicularis	Crab-eating macaque	Macaque	OWM	MHC-DPA
Mafa-DPA1_06:05	Macaca fascicularis	Crab-eating macaque	Macaque	OWM	MHC-DPA
Mafa-DPA1_07:01	Macaca fascicularis	Crab-eating macaque	Macaque	OWM	MHC-DPA
Mafa-DPA1_07:04:01	Macaca fascicularis	Crab-eating macaque	Macaque	OWM	MHC-DPA
Mafa-DPA1_07:07	Macaca fascicularis	Crab-eating macaque	Macaque	OWM	MHC-DPA
Mafa-DPA1_07:15	Macaca fascicularis	Crab-eating macaque	Macaque	OWM	MHC-DPA
Mafa-DPA1_07:16	Macaca fascicularis	Crab-eating macaque	Macaque	OWM	MHC-DPA
Mafa-DPA1_08:01	Macaca fascicularis	Crab-eating macaque	Macaque	OWM	MHC-DPA
Mafa-DPA1_08:02	Macaca fascicularis	Crab-eating macaque	Macaque	OWM	MHC-DPA
Mafa-DPA1_08:03	Macaca fascicularis	Crab-eating macaque	Macaque	OWM	MHC-DPA
Mafa-DPA1_08:04	Macaca fascicularis	Crab-eating macaque	Macaque	OWM	MHC-DPA
Mafa-DPA1_09:01:01	Macaca fascicularis	Crab-eating macaque	Macaque	OWM	MHC-DPA
Mafa-DPA1_09:02	Macaca fascicularis	Crab-eating macaque	Macaque	OWM	MHC-DPA
Mafa-DPA1_09:03	Macaca fascicularis	Crab-eating macaque	Macaque	OWM	MHC-DPA
Mafa-DPA1_10:01	Macaca fascicularis	Crab-eating macaque	Macaque	OWM	MHC-DPA
Mafa-DPA1_10:03:01	Macaca fascicularis	Crab-eating macaque	Macaque	OWM	MHC-DPA
Mafa-DPA1_10:05	Macaca fascicularis	Crab-eating macaque	Macaque	OWM	MHC-DPA
Mafa-DPA1_11:01	Macaca fascicularis	Crab-eating macaque	Macaque	OWM	MHC-DPA
Mafa-DPA1_13:01:01:01	Macaca fascicularis	Crab-eating macaque	Macaque	OWM	MHC-DPA
Mafa-DPA1_13:02	Macaca fascicularis	Crab-eating macaque	Macaque	OWM	MHC-DPA
Mafa-DPA1_13:03	Macaca fascicularis	Crab-eating macaque	Macaque	OWM	MHC-DPA
Male-DPA_XM_011980766.1	Mandrillus leucophaeus	Drill	Drill	OWM	MHC-DPA
Malo-DPA1_02:01	Macaca leonina	Northern pig-tailed macaque	Macaque	OWM	MHC-DPA
Malo-DPA1_02:02	Macaca leonina	Northern pig-tailed macaque	Macaque	OWM	MHC-DPA
Malo-DPA1_04:01	Macaca leonina	Northern pig-tailed macaque	Macaque	OWM	MHC-DPA
Malo-DPA1_07:01	Macaca leonina	Northern pig-tailed macaque	Macaque	OWM	MHC-DPA
Malo-DPA1_07:02	Macaca leonina	Northern pig-tailed macaque	Macaque	OWM	MHC-DPA
Malo-DPA1_08:01	Macaca leonina	Northern pig-tailed macaque	Macaque	OWM	MHC-DPA
Mamo-DPA_XM_046464518.1	Marmota monax	Groundhog	Rodent	Glires	MHC-DPA
Mamo-DPA_XM_046464545.1	Marmota monax	Groundhog	Rodent	Glires	MHC-DPA
Mamu-DPA1_02:01	Macaca mulatta	Rhesus macaque	Macaque	OWM	MHC-DPA
Mamu-DPA1_02:02:01	Macaca mulatta	Rhesus macaque	Macaque	OWM	MHC-DPA
Mamu-DPA1_02:06	Macaca mulatta	Rhesus macaque	Macaque	OWM	MHC-DPA
Mamu-DPA1_02:11	Macaca mulatta	Rhesus macaque	Macaque	OWM	MHC-DPA
Mamu-DPA1_02:21	Macaca mulatta	Rhesus macaque	Macaque	OWM	MHC-DPA
Mamu-DPA1_04:01	Macaca mulatta	Rhesus macaque	Macaque	OWM	MHC-DPA
Mamu-DPA1_04:02	Macaca mulatta	Rhesus macaque	Macaque	OWM	MHC-DPA
Mamu-DPA1_04:03:01	Macaca mulatta	Rhesus macaque	Macaque	OWM	MHC-DPA
Mamu-DPA1_04:05	Macaca mulatta	Rhesus macaque	Macaque	OWM	MHC-DPA
Mamu-DPA1_04:06	Macaca mulatta	Rhesus macaque	Macaque	OWM	MHC-DPA
Mamu-DPA1_06:01:01	Macaca mulatta	Rhesus macaque	Macaque	OWM	MHC-DPA
Mamu-DPA1_06:02	Macaca mulatta	Rhesus macaque	Macaque	OWM	MHC-DPA
Mamu-DPA1_07:03	Macaca mulatta	Rhesus macaque	Macaque	OWM	MHC-DPA
Mamu-DPA1_07:05	Macaca mulatta	Rhesus macaque	Macaque	OWM	MHC-DPA
Mamu-DPA1_07:06	Macaca mulatta	Rhesus macaque	Macaque	OWM	MHC-DPA
Mamu-DPA1_07:08	Macaca mulatta	Rhesus macaque	Macaque	OWM	MHC-DPA
Mamu-DPA1_07:10	Macaca mulatta	Rhesus macaque	Macaque	OWM	MHC-DPA
Mamu-DPA1_08:01	Macaca mulatta	Rhesus macaque	Macaque	OWM	MHC-DPA
Mamu-DPA1_08:02	Macaca mulatta	Rhesus macaque	Macaque	OWM	MHC-DPA
Mamu-DPA1_08:03	Macaca mulatta	Rhesus macaque	Macaque	OWM	MHC-DPA
Mamu-DPA1_09:01	Macaca mulatta	Rhesus macaque	Macaque	OWM	MHC-DPA
Mamu-DPA1_10:01	Macaca mulatta	Rhesus macaque	Macaque	OWM	MHC-DPA
Mamu-DPA1_11:01	Macaca mulatta	Rhesus macaque	Macaque	OWM	MHC-DPA
Mamu-DQA1_01:02	Macaca mulatta	Rhesus macaque	Macaque	OWM	MHC-DQA
Mamu-DQA_XM_028846899.1	Macaca mulatta	Rhesus macaque	Macaque	OWM	MHC-DQA
Mamu-DRA_01:02:01:01	Macaca mulatta	Rhesus macaque	Macaque	OWM	MHC-DRA
Mane-DPA1_02:01	Macaca nemestrina	Southern pig-tailed macaque	Macaque	OWM	MHC-DPA
Mane-DPA1_02:06	Macaca nemestrina	Southern pig-tailed macaque	Macaque	OWM	MHC-DPA
Mane-DPA1_02:07	Macaca nemestrina	Southern pig-tailed macaque	Macaque	OWM	MHC-DPA
Mane-DPA1_02:08	Macaca nemestrina	Southern pig-tailed macaque	Macaque	OWM	MHC-DPA
Mane-DPA1_02:12	Macaca nemestrina	Southern pig-tailed macaque	Macaque	OWM	MHC-DPA
Mane-DPA1_04:01	Macaca nemestrina	Southern pig-tailed macaque	Macaque	OWM	MHC-DPA
Mane-DPA1_04:02	Macaca nemestrina	Southern pig-tailed macaque	Macaque	OWM	MHC-DPA
Mane-DPA1_07:01	Macaca nemestrina	Southern pig-tailed macaque	Macaque	OWM	MHC-DPA
Mane-DPA1_07:02	Macaca nemestrina	Southern pig-tailed macaque	Macaque	OWM	MHC-DPA
Mane-DPA1_07:03	Macaca nemestrina	Southern pig-tailed macaque	Macaque	OWM	MHC-DPA
Mane-DPA1_07:04	Macaca nemestrina	Southern pig-tailed macaque	Macaque	OWM	MHC-DPA
Mane-DPA1_09:01	Macaca nemestrina	Southern pig-tailed macaque	Macaque	OWM	MHC-DPA
Mane-DPA1_12:01	Macaca nemestrina	Southern pig-tailed macaque	Macaque	OWM	MHC-DPA
Mane-DPA1_13:01	Macaca nemestrina	Southern pig-tailed macaque	Macaque	OWM	MHC-DPA
Math-DPA1_02:01	Macaca thibetana	Tibetan macaque	Macaque	OWM	MHC-DPA
Math-DPA1_02:04	Macaca thibetana	Tibetan macaque	Macaque	OWM	MHC-DPA
Math-DPA1_02:05	Macaca thibetana	Tibetan macaque	Macaque	OWM	MHC-DPA
Math-DPA1_02:06	Macaca thibetana	Tibetan macaque	Macaque	OWM	MHC-DPA
Math-DPA1_02:08	Macaca thibetana	Tibetan macaque	Macaque	OWM	MHC-DPA
Math-DPA1_10:01	Macaca thibetana	Tibetan macaque	Macaque	OWM	MHC-DPA
Math-DPA_XM_050787791.1	Macaca thibetana	Tibetan macaque	Macaque	OWM	MHC-DPA
Mimu-DPA_NC_033665.1:c3082152-3068648	Microcebus murinus	Gray mouse lemur	Lemur	Strepsirrhini	MHC-DPA
Nole-DPA_XM_003272164.4	Nomascus leucogenys	Northern white-cheeked gibbon	Gibbon	Gibbon	MHC-DPA
Nyco-DPA_XM_053601195.1	Nycticebus coucang	Sunda slow loris	Loris	Strepsirrhini	MHC-DPA
Occu-DPA_XM_040984644.1	Ochotona curzoniae	Plateau pika	Pika	Glires	MHC-DPA
Occu-DPA_XM_040996558.1	Ochotona curzoniae	Plateau pika	Pika	Glires	MHC-DPA
Ocpr-DPA_XM_004590258.2	Ochotona princeps	American pika	Pika	Glires	MHC-DPA
Ocpr-DPA_XM_004590457.3	Ochotona princeps	American pika	Pika	Glires	MHC-DPA
Oraf-DPA_XM_007939308.2	Orycteropus afer	Aardvark	Afrotheria	Atlantogenata	MHC-DPA
Otga-DPA_XM_023512771.1	Otolemur garnettii	Northern greater galago	Galago	Strepsirrhini	MHC-DPA
Paan-DPA1_02:01	Papio anubis	Olive baboon	Baboon	OWM	MHC-DPA
Paan-DPA1_02:02	Papio anubis	Olive baboon	Baboon	OWM	MHC-DPA
Paan-DPA1_02:03	Papio anubis	Olive baboon	Baboon	OWM	MHC-DPA
Paan-DPA1_04:01	Papio anubis	Olive baboon	Baboon	OWM	MHC-DPA
Paan-DPA1_04:02	Papio anubis	Olive baboon	Baboon	OWM	MHC-DPA
Paan-DPA1_04:03	Papio anubis	Olive baboon	Baboon	OWM	MHC-DPA
Paan-DPA1_09:01	Papio anubis	Olive baboon	Baboon	OWM	MHC-DPA
Paan-DPA1_14:01:01	Papio anubis	Olive baboon	Baboon	OWM	MHC-DPA
Paan-DPA1_14:02	Papio anubis	Olive baboon	Baboon	OWM	MHC-DPA
Paan-DPA1_15:01	Papio anubis	Olive baboon	Baboon	OWM	MHC-DPA
Paan-DPA1_16:01	Papio anubis	Olive baboon	Baboon	OWM	MHC-DPA
Paan-DPA_NM_001331060.1	Papio anubis	Olive baboon	Baboon	OWM	MHC-DPA
Paan-DPA_XM_009204894.3	Papio anubis	Olive baboon	Baboon	OWM	MHC-DPA
Paha-DPA1_02:01	Papio hamadryas	Hamadryas baboon	Baboon	OWM	MHC-DPA
Papa-DPA_XM_008960657.2	Pan paniscus	Bonobo	Chimpanzee	Chimpanzee	MHC-DPA
Patr-DPA1_01:01	Pan troglodytes	Chimpanzee	Chimpanzee	Chimpanzee	MHC-DPA
Patr-DPA1_01:03	Pan troglodytes	Chimpanzee	Chimpanzee	Chimpanzee	MHC-DPA
Patr-DPA1_01:05	Pan troglodytes	Chimpanzee	Chimpanzee	Chimpanzee	MHC-DPA
Patr-DPA1_01:07	Pan troglodytes	Chimpanzee	Chimpanzee	Chimpanzee	MHC-DPA
Patr-DPA1_01:10	Pan troglodytes	Chimpanzee	Chimpanzee	Chimpanzee	MHC-DPA
Piku-DPA_XM_045573164.1	Pipistrellus kuhlii	Kuhl's pipistrelle	Bat	Laurasiatheria	MHC-DPA
Pite-DPA_NC_045438.1:135732222-135740942	Piliocolobus tephrosceles	Ugandan red colobus	Colobus	OWM	MHC-DPA
Poab-DPA1_01:01	Pongo abelii	Sumatran orangutan	Orangutan	Orangutan	MHC-DPA
Poab-DPA1_01:02	Pongo abelii	Sumatran orangutan	Orangutan	Orangutan	MHC-DPA
Poab-DPA1_17:01	Pongo abelii	Sumatran orangutan	Orangutan	Orangutan	MHC-DPA
Poab-DPA_XM_024248612.1	Pongo abelii	Sumatran orangutan	Orangutan	Orangutan	MHC-DPA
Popy-DPA1_01:01	Pongo pygmaeus	Bornean orangutan	Orangutan	Orangutan	MHC-DPA
Popy-DPA1_01:02	Pongo pygmaeus	Bornean orangutan	Orangutan	Orangutan	MHC-DPA
Popy-DPA1_01:03	Pongo pygmaeus	Bornean orangutan	Orangutan	Orangutan	MHC-DPA
Popy-DPA1_17:01	Pongo pygmaeus	Bornean orangutan	Orangutan	Orangutan	MHC-DPA
Prco-DPA_XM_012658415.1	Propithecus coquereli	Coquerel's sifaka	Sifaka	Strepsirrhini	MHC-DPA
Prco-DPA_XM_012661812.1	Propithecus coquereli	Coquerel's sifaka	Sifaka	Strepsirrhini	MHC-DPA
Puco-DPA_XM_025926081.1	Puma concolor	Cougar	Ferungulata	Laurasiatheria	MHC-DPA
Puya-DPA_XM_040473159.1	Puma yagouaroundi	Jaguarundi	Ferungulata	Laurasiatheria	MHC-DPA
Rano-Ba_l	Rattus norvegicus	Brown rat	Rodent	Glires	MHC-DQA
Rano-DMa_n	Rattus norvegicus	Brown rat	Rodent	Glires	MHC-DMA
Rano-DOa_n	Rattus norvegicus	Brown rat	Rodent	Glires	MHC-DOA
Rano-Da_n	Rattus norvegicus	Brown rat	Rodent	Glires	MHC-DRA
Rhro-DPA_XM_030929457.1	Rhinopithecus roxellana	Golden snub-nosed monkey	Snub-Nosed Monkey	OWM	MHC-DPA
SLA-DMA_01:01:01	Sus scrofa	Wild boar	Artiodactyla	Laurasiatheria	MHC-DMA
SLA-DOA_01:01	Sus scrofa	Wild boar	Artiodactyla	Laurasiatheria	MHC-DOA
SLA-DQA_01:01	Sus scrofa	Wild boar	Artiodactyla	Laurasiatheria	MHC-DQA
SLA-DRA_01:01:01	Sus scrofa	Wild boar	Artiodactyla	Laurasiatheria	MHC-DRA
Saap-DPA_XM_032272701.1	Sapajus apella	Tufted capuchin	Capuchin	NWM	MHC-DPA
Sasc-DPA1_05:01	Saimiri sciureus	Common squirrel monkey	Squirrel Monkey	NWM	MHC-DPA
Sasc-DPA1_05:02	Saimiri sciureus	Common squirrel monkey	Squirrel Monkey	NWM	MHC-DPA
Sasc-DPA1_06:01	Saimiri sciureus	Common squirrel monkey	Squirrel Monkey	NWM	MHC-DPA
Thge-DPA_XM_025382053.1	Theropithecus gelada	Gelada	Gelada	OWM	MHC-DPA
Thge-DPA_XM_025382324.1	Theropithecus gelada	Gelada	Gelada	OWM	MHC-DPA
Trfr-DPA_XM_033216754.1	Trachypithecus francoisi	Francois' langur	Langur	OWM	MHC-DPA
Trma-DPA_XM_004391131.2	Trichechus manatus	West Indian manatee	Afrotheria	Atlantogenata	MHC-DPA
Trma-DPA_XM_023725733.1	Trichechus manatus	West Indian manatee	Afrotheria	Atlantogenata	MHC-DPA
Tuch-DPA_XM_006161080.2	Tupaia chinensis	Chinese tree shrew	Tree Shrew	Treeshrew	MHC-DPA
Tuch-DPA_XM_006164534.2	Tupaia chinensis	Chinese tree shrew	Tree Shrew	Treeshrew	MHC-DPA
Tuch-DPA_XM_006168028.3	Tupaia chinensis	Chinese tree shrew	Tree Shrew	Treeshrew	MHC-DPA
Tuch-DPA_XM_027769139.1	Tupaia chinensis	Chinese tree shrew	Tree Shrew	Treeshrew	MHC-DPA
