# Supplementary material for: Ancient trans-species polymorphism at the Major Histocompatibility Complex in primates
Source: eLife. 2025 Sep 12;14:RP103547. doi: 10.7554/eLife.103547 (PMC12431779; doi:10.7554/eLife.103547)
Supplement: Supplementary file 1. [file elife-103547-supp1.zip › allele_lists_final/DOAgroup_list_of_alleles_merged.txt]

allele	latin_name	common_name	clade1	clade2	gene_identity
Aona-DOA_XM_012434020.2	Aotus nancymaae	Nancy Ma's night monkey	Night Monkey	NWM	MHC-DOA
Aona-DRA_01:01:01	Aotus nancymaae	Nancy Ma's night monkey	Night Monkey	NWM	MHC-DRA
Caba-DOA_XM_010949105.2	Camelus bactrianus	Bactrian camel	Artiodactyla	Laurasiatheria	MHC-DOA
Caja-DMA_XM_002746410.4	Callithrix jacchus	Common marmoset	Marmoset	NWM	MHC-DMA
Caja-DOA_XM_002746411.4	Callithrix jacchus	Common marmoset	Marmoset	NWM	MHC-DOA
Caja-DPA1_19:01	Callithrix jacchus	Common marmoset	Marmoset	NWM	MHC-DPA
Caja-DQA1_27:01	Callithrix jacchus	Common marmoset	Marmoset	NWM	MHC-DQA
Caja-DQA_XM_002746383.5	Callithrix jacchus	Common marmoset	Marmoset	NWM	MHC-DQA
Casy-DOA_XM_021713309.1	Carlito syrichta	Philippine tarsier	Tarsier	Tarsier	MHC-DOA
Ceat-DOA_XM_012036396.1	Cercocebus atys	Sooty mangabey	Mangabey	OWM	MHC-DOA
Ceim-DOA_XM_017522714.2	Cebus imitator	Panamanian white-faced capuchin	Capuchin	NWM	MHC-DOA
Chas-DOA_XM_006860550.1	Chrysochloris asiatica	Cape golden mole	Afrotheria	Atlantogenata	MHC-DOA
Chdi-DOA_NC_051313.1:118826404-118831192	Choloepus didactylus	Linnaeus's two-toed sloth	Xenarthra	Atlantogenata	MHC-DOA
Chsa-DOA_XM_038005949.1	Chlorocebus sabaeus	Green monkey	Green Monkey	OWM	MHC-DOA
Coan-DOA_XM_011944826.1	Colobus angolensis	Angola colobus	Colobus	OWM	MHC-DOA
Cocr-DOA_XM_012726367.1	Condylura cristata	Star-nosed mole	Mole	Laurasiatheria	MHC-DOA
Dano-DOA_NW_004496183.1:994049-999229	Dasypus novemcinctus	Nine-banded armadillo	Xenarthra	Atlantogenata	MHC-DOA
Ecte-DOA_XM_030886204.2	Echinops telfairi	Lesser hedgehog tenrec	Afrotheria	Atlantogenata	MHC-DOA
Eled-DOA_XM_006882198.1	Elephantulus edwardii	Cape elephant shrew	Afrotheria	Atlantogenata	MHC-DOA
Eled-DPA_XM_006882197.1	Elephantulus edwardii	Cape elephant shrew	Afrotheria	Atlantogenata	MHC-DPA
Enlu-DOA_XM_022510910.1	Enhydra lutris	Sea otter	Ferungulata	Laurasiatheria	MHC-DOA
Feca-DOA_XM_006931614.4	Felis catus	Cat	Ferungulata	Laurasiatheria	MHC-DOA
Gava-DOA_NW_007730186.1:c89436-86567	Galeopterus variegatus	Sunda flying lemur	Flying Lemur	Flying Lemur	MHC-DOA
Gogo-DOA_XM_019029204.2	Gorilla gorilla	Western gorilla	Gorilla	Gorilla	MHC-DOA
HLA-DMA_01:01:01:01	Homo sapiens	Human	Human	Human	MHC-DMA
HLA-DOA_01:01:01:01	Homo sapiens	Human	Human	Human	MHC-DOA
HLA-DOA_01:02:01:01	Homo sapiens	Human	Human	Human	MHC-DOA
HLA-DOA_01:03	Homo sapiens	Human	Human	Human	MHC-DOA
HLA-DOA_01:04N	Homo sapiens	Human	Human	Human	MHC-DOA
HLA-DOA_01:05	Homo sapiens	Human	Human	Human	MHC-DOA
HLA-DOA_01:06	Homo sapiens	Human	Human	Human	MHC-DOA
HLA-DOA_01:07	Homo sapiens	Human	Human	Human	MHC-DOA
HLA-DOA_01:08	Homo sapiens	Human	Human	Human	MHC-DOA
HLA-DOA_01:09	Homo sapiens	Human	Human	Human	MHC-DOA
HLA-DOA_01:10	Homo sapiens	Human	Human	Human	MHC-DOA
HLA-DOA_01:11	Homo sapiens	Human	Human	Human	MHC-DOA
HLA-DOA_01:12	Homo sapiens	Human	Human	Human	MHC-DOA
HLA-DOA_01:13	Homo sapiens	Human	Human	Human	MHC-DOA
HLA-DOA_01:14	Homo sapiens	Human	Human	Human	MHC-DOA
HLA-DOA_01:15	Homo sapiens	Human	Human	Human	MHC-DOA
HLA-DPA1_01:03:01:01	Homo sapiens	Human	Human	Human	MHC-DPA
HLA-DPA2_01:01:01:01	Homo sapiens	Human	Human	Human	MHC-DPA
HLA-DQA1_01:01:01:01	Homo sapiens	Human	Human	Human	MHC-DQA
HLA-DQA2_01:01:01:01	Homo sapiens	Human	Human	Human	MHC-DQA
HLA-DRA_01:01:01:01	Homo sapiens	Human	Human	Human	MHC-DRA
Hymo-DOA_NW_022611662.1:c31494654-31489239	Hylobates moloch	Silvery gibbon	Gibbon	Gibbon	MHC-DOA
Leca-DMA_XM_045541804.1	Lemur catta	Ring-tailed lemur	Lemur	Strepsirrhini	MHC-DMA
Leca-DOA_XM_045541806.1	Lemur catta	Ring-tailed lemur	Lemur	Strepsirrhini	MHC-DOA
Leca-DPA_XM_045541810.1	Lemur catta	Ring-tailed lemur	Lemur	Strepsirrhini	MHC-DPA
Leca-DQA_XM_045541783.1	Lemur catta	Ring-tailed lemur	Lemur	Strepsirrhini	MHC-DQA
Leca-DRA_XM_045541780.1	Lemur catta	Ring-tailed lemur	Lemur	Strepsirrhini	MHC-DRA
Mafa-DMA_02:04:01:01	Macaca fascicularis	Crab-eating macaque	Macaque	OWM	MHC-DMA
Mafa-DOA_01:01:01	Macaca fascicularis	Crab-eating macaque	Macaque	OWM	MHC-DOA
Mafa-DOA_01:02:01	Macaca fascicularis	Crab-eating macaque	Macaque	OWM	MHC-DOA
Mafa-DOA_01:03:01	Macaca fascicularis	Crab-eating macaque	Macaque	OWM	MHC-DOA
Mafa-DOA_01:04	Macaca fascicularis	Crab-eating macaque	Macaque	OWM	MHC-DOA
Mafa-DOA_01:05	Macaca fascicularis	Crab-eating macaque	Macaque	OWM	MHC-DOA
Mafa-DOA_01:06:01:01	Macaca fascicularis	Crab-eating macaque	Macaque	OWM	MHC-DOA
Mafa-DOA_XM_045390667.1	Macaca fascicularis	Crab-eating macaque	Macaque	OWM	MHC-DOA
Maja-DOA_XM_017659181.2	Manis javanica	Sunda pangolin	Ferungulata	Laurasiatheria	MHC-DOA
Male-DOA_XM_011968931.1	Mandrillus leucophaeus	Drill	Drill	OWM	MHC-DOA
Malo-DOA_01:01	Macaca leonina	Northern pig-tailed macaque	Macaque	OWM	MHC-DOA
Malo-DOA_01:02	Macaca leonina	Northern pig-tailed macaque	Macaque	OWM	MHC-DOA
Malo-DOA_01:03	Macaca leonina	Northern pig-tailed macaque	Macaque	OWM	MHC-DOA
Malo-DOA_01:04	Macaca leonina	Northern pig-tailed macaque	Macaque	OWM	MHC-DOA
Malo-DOA_01:05	Macaca leonina	Northern pig-tailed macaque	Macaque	OWM	MHC-DOA
Malo-DOA_01:06	Macaca leonina	Northern pig-tailed macaque	Macaque	OWM	MHC-DOA
Malo-DOA_01:07	Macaca leonina	Northern pig-tailed macaque	Macaque	OWM	MHC-DOA
Mamo-DOA_XM_046464581.1	Marmota monax	Groundhog	Rodent	Glires	MHC-DOA
Mamo-DPA_XM_046464518.1	Marmota monax	Groundhog	Rodent	Glires	MHC-DPA
Mamu-DOA_XM_015136063.2	Macaca mulatta	Rhesus macaque	Macaque	OWM	MHC-DOA
Mamu-DPA1_02:01	Macaca mulatta	Rhesus macaque	Macaque	OWM	MHC-DPA
Mamu-DQA1_01:02	Macaca mulatta	Rhesus macaque	Macaque	OWM	MHC-DQA
Mamu-DQA_XM_028846899.1	Macaca mulatta	Rhesus macaque	Macaque	OWM	MHC-DQA
Mamu-DRA_01:02:01:01	Macaca mulatta	Rhesus macaque	Macaque	OWM	MHC-DRA
Mane-DOA_XM_011729052.2	Macaca nemestrina	Southern pig-tailed macaque	Macaque	OWM	MHC-DOA
Mimu-DOA_NC_033665.1:c3042700-3037528	Microcebus murinus	Gray mouse lemur	Lemur	Strepsirrhini	MHC-DOA
Nole-DOA_XM_030802932.1	Nomascus leucogenys	Northern white-cheeked gibbon	Gibbon	Gibbon	MHC-DOA
Nyco-DOA_XM_053603401.1	Nycticebus coucang	Sunda slow loris	Loris	Strepsirrhini	MHC-DOA
Occu-DOA_XM_040988722.1	Ochotona curzoniae	Plateau pika	Pika	Glires	MHC-DOA
Ocpr-DOA_XM_004590455.1	Ochotona princeps	American pika	Pika	Glires	MHC-DOA
Oraf-DOA_XM_007939436.1	Orycteropus afer	Aardvark	Afrotheria	Atlantogenata	MHC-DOA
Otga-DOA_XM_012804794.2	Otolemur garnettii	Northern greater galago	Galago	Strepsirrhini	MHC-DOA
Paan-DOA_XM_009204891.4	Papio anubis	Olive baboon	Baboon	OWM	MHC-DOA
Papa-DOA_XM_024929322.2	Pan paniscus	Bonobo	Chimpanzee	Chimpanzee	MHC-DOA
Patr-DOA_NC_036885.1:c32521469-32516047	Pan troglodytes	Chimpanzee	Chimpanzee	Chimpanzee	MHC-DOA
Pite-DOA_NC_045438.1:135792339-135797761	Piliocolobus tephrosceles	Ugandan red colobus	Colobus	OWM	MHC-DOA
Poab-DOA_XM_002816749.3	Pongo abelii	Sumatran orangutan	Orangutan	Orangutan	MHC-DOA
Prco-DOA_XM_012661816.1	Propithecus coquereli	Coquerel's sifaka	Sifaka	Strepsirrhini	MHC-DOA
Ptva-DOA_NW_011889006.1:c384496-379652	Pteropus vampyrus	Large flying fox	Bat	Laurasiatheria	MHC-DOA
Puco-DOA_XM_025925253.1	Puma concolor	Cougar	Ferungulata	Laurasiatheria	MHC-DOA
Puya-DOA_XM_040473157.1	Puma yagouaroundi	Jaguarundi	Ferungulata	Laurasiatheria	MHC-DOA
Rano-Ba_l	Rattus norvegicus	Brown rat	Rodent	Glires	MHC-DQA
Rano-DMa_n	Rattus norvegicus	Brown rat	Rodent	Glires	MHC-DMA
Rano-DOa_n	Rattus norvegicus	Brown rat	Rodent	Glires	MHC-DOA
Rano-DOa_u	Rattus norvegicus	Brown rat	Rodent	Glires	MHC-DOA
Rano-Da_n	Rattus norvegicus	Brown rat	Rodent	Glires	MHC-DRA
Rhbi-DOA_NW_016813514.1:48607-54019	Rhinopithecus bieti	Black-and-white snub-nosed monkey	Snub-Nosed Monkey	OWM	MHC-DOA
Rhro-DOA_XM_010368725.2	Rhinopithecus roxellana	Golden snub-nosed monkey	Snub-Nosed Monkey	OWM	MHC-DOA
SLA-DMA_01:01:01	Sus scrofa	Wild boar	Artiodactyla	Laurasiatheria	MHC-DMA
SLA-DOA_01:01	Sus scrofa	Wild boar	Artiodactyla	Laurasiatheria	MHC-DOA
SLA-DOA_02:01	Sus scrofa	Wild boar	Artiodactyla	Laurasiatheria	MHC-DOA
SLA-DQA_01:01	Sus scrofa	Wild boar	Artiodactyla	Laurasiatheria	MHC-DQA
SLA-DRA_01:01:01	Sus scrofa	Wild boar	Artiodactyla	Laurasiatheria	MHC-DRA
Saap-DOA_XM_032253357.1	Sapajus apella	Tufted capuchin	Capuchin	NWM	MHC-DOA
Sabo-DOA_XM_003923125.3	Saimiri boliviensis	Black-capped squirrel monkey	Squirrel Monkey	NWM	MHC-DOA
Thge-DOA_XM_025382801.1	Theropithecus gelada	Gelada	Gelada	OWM	MHC-DOA
Trfr-DOA_NW_022681455.1:c32922932-32917514	Trachypithecus francoisi	Francois' langur	Langur	OWM	MHC-DOA
Tuch-DOA_XM_006164535.3	Tupaia chinensis	Chinese tree shrew	Tree Shrew	Treeshrew	MHC-DOA
