# Supplementary material for: Ancient trans-species polymorphism at the Major Histocompatibility Complex in primates
Source: eLife. 2025 Sep 12;14:RP103547. doi: 10.7554/eLife.103547 (PMC12431779; doi:10.7554/eLife.103547)
Supplement: Supplementary file 1. [file elife-103547-supp1.zip › allele_lists_final/DOBgroup_list_of_alleles_merged.txt]

allele	latin_name	common_name	clade1	clade2	gene_identity
Aona-DOB_NW_018506613.1:c282743-274318	Aotus nancymaae	Nancy Ma's night monkey	Night Monkey	NWM	MHC-DOB
Caba-DOB_NW_011511766.1:3965541-3972044	Camelus bactrianus	Bactrian camel	Artiodactyla	Laurasiatheria	MHC-DOB
Cadr-DPB_XM_010994619.2	Camelus dromedarius	Dromedary camel	Artiodactyla	Laurasiatheria	MHC-DPB
Caja-DMB_NC_048386.1:c37941038-37933532	Callithrix jacchus	Common marmoset	Marmoset	NWM	MHC-DMB
Caja-DOB_NC_071445.1:c37186157-37171473	Callithrix jacchus	Common marmoset	Marmoset	NWM	MHC-DOB
Caja-DPB1_27:01	Callithrix jacchus	Common marmoset	Marmoset	NWM	MHC-DPB
Caja-DQB1_23:01	Callithrix jacchus	Common marmoset	Marmoset	NWM	MHC-DQB
Caja-DQB_XM_008994221.3	Callithrix jacchus	Common marmoset	Marmoset	NWM	MHC-DQB
Caja-DRB1_03:01	Callithrix jacchus	Common marmoset	Marmoset	NWM	MHC-DRB
Casy-DOB_NW_007256124.1:147978-168561	Carlito syrichta	Philippine tarsier	Tarsier	Tarsier	MHC-DOB
Ceat-DOB_NW_012003958.1:312849-317123	Cercocebus atys	Sooty mangabey	Mangabey	OWM	MHC-DOB
Ceim-DOB_NW_016107339.1:13390915-13398102	Cebus imitator	Panamanian white-faced capuchin	Capuchin	NWM	MHC-DOB
Chdi-DOB_NC_051313.1:118996331-119001888	Choloepus didactylus	Linnaeus's two-toed sloth	Xenarthra	Atlantogenata	MHC-DOB
Chsa-DOB_XM_007972993.2	Chlorocebus sabaeus	Green monkey	Green Monkey	OWM	MHC-DOB
Coan-DOB_NW_012115555.1:c1581924-1577636	Colobus angolensis	Angola colobus	Colobus	OWM	MHC-DOB
Cocr-DOB_NW_004567102.1:c948274-944444	Condylura cristata	Star-nosed mole	Mole	Laurasiatheria	MHC-DOB
Eqca-DOB_01:01	Equus caballus	Horse	Ferungulata	Laurasiatheria	MHC-DOB
Eqca-DOB_01:02	Equus caballus	Horse	Ferungulata	Laurasiatheria	MHC-DOB
Eqca-DOB_01:03	Equus caballus	Horse	Ferungulata	Laurasiatheria	MHC-DOB
Gava-DOB_NW_007734874.1:c78604-74501	Galeopterus variegatus	Sunda flying lemur	Flying Lemur	Flying Lemur	MHC-DOB
Gogo-DOB_NC_044608.1:c32883878-32879583	Gorilla gorilla	Western gorilla	Gorilla	Gorilla	MHC-DOB
HLA-DMB_01:01:01:01	Homo sapiens	Human	Human	Human	MHC-DMB
HLA-DOB_01:01:01:01	Homo sapiens	Human	Human	Human	MHC-DOB
HLA-DOB_01:02:01:01	Homo sapiens	Human	Human	Human	MHC-DOB
HLA-DOB_01:03:01:01	Homo sapiens	Human	Human	Human	MHC-DOB
HLA-DOB_01:04:02	Homo sapiens	Human	Human	Human	MHC-DOB
HLA-DOB_01:05	Homo sapiens	Human	Human	Human	MHC-DOB
HLA-DOB_01:06	Homo sapiens	Human	Human	Human	MHC-DOB
HLA-DOB_01:07	Homo sapiens	Human	Human	Human	MHC-DOB
HLA-DOB_01:08	Homo sapiens	Human	Human	Human	MHC-DOB
HLA-DOB_01:09	Homo sapiens	Human	Human	Human	MHC-DOB
HLA-DOB_01:10	Homo sapiens	Human	Human	Human	MHC-DOB
HLA-DOB_01:11	Homo sapiens	Human	Human	Human	MHC-DOB
HLA-DOB_01:12	Homo sapiens	Human	Human	Human	MHC-DOB
HLA-DOB_01:13	Homo sapiens	Human	Human	Human	MHC-DOB
HLA-DOB_01:14	Homo sapiens	Human	Human	Human	MHC-DOB
HLA-DOB_01:15	Homo sapiens	Human	Human	Human	MHC-DOB
HLA-DPB1_01:01:01:01	Homo sapiens	Human	Human	Human	MHC-DPB
HLA-DPB2_01:01:01	Homo sapiens	Human	Human	Human	MHC-DPB
HLA-DQB1_02:01:01:01	Homo sapiens	Human	Human	Human	MHC-DQB
HLA-DQB2_01:01:01:01	Homo sapiens	Human	Human	Human	MHC-DQB
HLA-DRB1_01:01:01:01	Homo sapiens	Human	Human	Human	MHC-DRB
HLA-DRB2_01:01	Homo sapiens	Human	Human	Human	MHC-DRB
HLA-DRB3_01:01:02:01	Homo sapiens	Human	Human	Human	MHC-DRB
HLA-DRB4_01:01:01:01	Homo sapiens	Human	Human	Human	MHC-DRB
HLA-DRB5_01:01:01:01	Homo sapiens	Human	Human	Human	MHC-DRB
HLA-DRB6_02:01	Homo sapiens	Human	Human	Human	MHC-DRB
HLA-DRB7_01:01:01	Homo sapiens	Human	Human	Human	MHC-DRB
HLA-DRB8_01:01	Homo sapiens	Human	Human	Human	MHC-DRB
HLA-DRB9_01:01:01:01	Homo sapiens	Human	Human	Human	MHC-DRB
Hymo-DOB_NW_022611662.1:c31296597-31292308	Hylobates moloch	Silvery gibbon	Gibbon	Gibbon	MHC-DOB
Leca-DMB_NC_059129.1:c43075689-43065811	Lemur catta	Ring-tailed lemur	Lemur	Strepsirrhini	MHC-DMB
Leca-DOB_NC_059129.1:c42969297-42965140	Lemur catta	Ring-tailed lemur	Lemur	Strepsirrhini	MHC-DOB
Leca-DPB_XM_045541814.1	Lemur catta	Ring-tailed lemur	Lemur	Strepsirrhini	MHC-DPB
Leca-DQB_NC_059129.1:c42894268-42888781	Lemur catta	Ring-tailed lemur	Lemur	Strepsirrhini	MHC-DQB
Leca-DRB_NC_059129.1:c42816156-42804972	Lemur catta	Ring-tailed lemur	Lemur	Strepsirrhini	MHC-DRB
Mafa-DMB_03:02:01:01	Macaca fascicularis	Crab-eating macaque	Macaque	OWM	MHC-DMB
Mafa-DOB_01:01:01	Macaca fascicularis	Crab-eating macaque	Macaque	OWM	MHC-DOB
Mafa-DOB_01:02:01	Macaca fascicularis	Crab-eating macaque	Macaque	OWM	MHC-DOB
Mafa-DOB_01:03:01	Macaca fascicularis	Crab-eating macaque	Macaque	OWM	MHC-DOB
Mafa-DOB_01:04:01	Macaca fascicularis	Crab-eating macaque	Macaque	OWM	MHC-DOB
Mafa-DOB_01:04:03:01	Macaca fascicularis	Crab-eating macaque	Macaque	OWM	MHC-DOB
Mafa-DOB_01:05	Macaca fascicularis	Crab-eating macaque	Macaque	OWM	MHC-DOB
Mafa-DOB_NC_052258.1:c32942594-32936672	Macaca fascicularis	Crab-eating macaque	Macaque	OWM	MHC-DOB
Mafa-DRB6_01:01	Macaca fascicularis	Crab-eating macaque	Macaque	OWM	MHC-DRB
Mafa-DRB9_01:01	Macaca fascicularis	Crab-eating macaque	Macaque	OWM	MHC-DRB
Maja-DOB_NW_023450604.1:799438-805167	Manis javanica	Sunda pangolin	Ferungulata	Laurasiatheria	MHC-DOB
Male-DOB_NW_012109441.1:337800-348763	Mandrillus leucophaeus	Drill	Drill	OWM	MHC-DOB
Malo-DOB_01:01:01	Macaca leonina	Northern pig-tailed macaque	Macaque	OWM	MHC-DOB
Malo-DOB_01:02	Macaca leonina	Northern pig-tailed macaque	Macaque	OWM	MHC-DOB
Malo-DOB_01:03	Macaca leonina	Northern pig-tailed macaque	Macaque	OWM	MHC-DOB
Mamo-DPB_XM_046464516.1	Marmota monax	Groundhog	Rodent	Glires	MHC-DPB
Mamu-DOB_NC_041757.1:136716221-136720516	Macaca mulatta	Rhesus macaque	Macaque	OWM	MHC-DOB
Mamu-DPB1_01:01	Macaca mulatta	Rhesus macaque	Macaque	OWM	MHC-DPB
Mamu-DPB2_01:01	Macaca mulatta	Rhesus macaque	Macaque	OWM	MHC-DPB
Mamu-DQB1_06:01	Macaca mulatta	Rhesus macaque	Macaque	OWM	MHC-DQB
Mamu-DRB1_03:03:01:01	Macaca mulatta	Rhesus macaque	Macaque	OWM	MHC-DRB
Mamu-DRB3_04:05:01:01	Macaca mulatta	Rhesus macaque	Macaque	OWM	MHC-DRB
Mamu-DRB4_01:02	Macaca mulatta	Rhesus macaque	Macaque	OWM	MHC-DRB
Mamu-DRB5_03:01:01:01	Macaca mulatta	Rhesus macaque	Macaque	OWM	MHC-DRB
Mane-DOB_NW_012015688.1:c377941-373646	Macaca nemestrina	Southern pig-tailed macaque	Macaque	OWM	MHC-DOB
Math-DOB_NC_065581.1:c33600672-33596397	Macaca thibetana	Tibetan macaque	Macaque	OWM	MHC-DOB
Mian-DOB_NW_025578523.1:c26256683-26250570	Mirounga angustirostris	Northern elephant seal	Ferungulata	Laurasiatheria	MHC-DOB
Mimu-DOB_NC_033665.1:4031051-4037414	Microcebus murinus	Gray mouse lemur	Lemur	Strepsirrhini	MHC-DOB
Nole-DOB_NC_044402.1:c53830955-53826723	Nomascus leucogenys	Northern white-cheeked gibbon	Gibbon	Gibbon	MHC-DOB
Occu-DOB_NW_024466443.1:c27860-22907	Ochotona curzoniae	Plateau pika	Pika	Glires	MHC-DOB
Oraf-DOB_NW_006922902.1:96323-100994	Orycteropus afer	Aardvark	Afrotheria	Atlantogenata	MHC-DOB
Otga-DOB_NW_003852426.1:c3716126-3711739	Otolemur garnettii	Northern greater galago	Galago	Strepsirrhini	MHC-DOB
Papa-DOB_NC_048245.1:c32387377-32381463	Pan paniscus	Bonobo	Chimpanzee	Chimpanzee	MHC-DOB
Patr-DOB_01	Pan troglodytes	Chimpanzee	Chimpanzee	Chimpanzee	MHC-DOB
Patr-DOB_NC_036885.1:c32329441-32323558	Pan troglodytes	Chimpanzee	Chimpanzee	Chimpanzee	MHC-DOB
Pite-DOB_NC_045438.1:135995225-136000352	Piliocolobus tephrosceles	Ugandan red colobus	Colobus	OWM	MHC-DOB
Poab-DOB_NC_036909.1:c33134083-33130348	Pongo abelii	Sumatran orangutan	Orangutan	Orangutan	MHC-DOB
Prco-DOB_NW_012153441.1:361205-365982	Propithecus coquereli	Coquerel's sifaka	Sifaka	Strepsirrhini	MHC-DOB
Ptva-DOB_NW_011889006.1:c207991-200586	Pteropus vampyrus	Large flying fox	Bat	Laurasiatheria	MHC-DOB
Rano-Bb_l	Rattus norvegicus	Brown rat	Rodent	Glires	MHC-DQB
Rano-DMb_n	Rattus norvegicus	Brown rat	Rodent	Glires	MHC-DMB
Rano-DOb_n	Rattus norvegicus	Brown rat	Rodent	Glires	MHC-DOB
Rano-Db1_a	Rattus norvegicus	Brown rat	Rodent	Glires	MHC-DRB
Rhbi-DOB_NW_016813514.1:253943-258508	Rhinopithecus bieti	Black-and-white snub-nosed monkey	Snub-Nosed Monkey	OWM	MHC-DOB
Rhro-DOB_NC_044552.1:c26343555-26339275	Rhinopithecus roxellana	Golden snub-nosed monkey	Snub-Nosed Monkey	OWM	MHC-DOB
SLA-DMB_01:01	Sus scrofa	Wild boar	Artiodactyla	Laurasiatheria	MHC-DMB
SLA-DOB1_01:01	Sus scrofa	Wild boar	Artiodactyla	Laurasiatheria	MHC-DOB
SLA-DOB1_02:01	Sus scrofa	Wild boar	Artiodactyla	Laurasiatheria	MHC-DOB
SLA-DOB1_03:01	Sus scrofa	Wild boar	Artiodactyla	Laurasiatheria	MHC-DOB
SLA-DQB1_01:01	Sus scrofa	Wild boar	Artiodactyla	Laurasiatheria	MHC-DQB
SLA-DRB1_01:01	Sus scrofa	Wild boar	Artiodactyla	Laurasiatheria	MHC-DRB
Sabo-DOB_NW_024100919.1:129861340-129864422	Saimiri boliviensis	Black-capped squirrel monkey	Squirrel Monkey	NWM	MHC-DOB
Thge-DOB_NC_037671.1:c35111092-35106805	Theropithecus gelada	Gelada	Gelada	OWM	MHC-DOB
Trfr-DOB_NW_022681455.1:c32715002-32710733	Trachypithecus francoisi	Francois' langur	Langur	OWM	MHC-DOB
Tuch-DOB_NW_006204734.1:c2353-25	Tupaia chinensis	Chinese tree shrew	Tree Shrew	Treeshrew	MHC-DOB
