# Supplementary material for: Ancient trans-species polymorphism at the Major Histocompatibility Complex in primates
Source: eLife. 2025 Sep 12;14:RP103547. doi: 10.7554/eLife.103547 (PMC12431779; doi:10.7554/eLife.103547)
Supplement: Supplementary file 1. [file elife-103547-supp1.zip › allele_lists_final/DPBgroup_list_of_alleles_merged.txt]

allele	latin_name	common_name	clade1	clade2	gene_identity
Aole-DPB1_28:01	Aotus lemurinus	Gray-bellied night money	Night Monkey	NWM	MHC-DPB
Aole-DPB1_28:02:01	Aotus lemurinus	Gray-bellied night money	Night Monkey	NWM	MHC-DPB
Aole-DPB1_29:01	Aotus lemurinus	Gray-bellied night money	Night Monkey	NWM	MHC-DPB
Aona-DPB1_28:01	Aotus nancymaae	Nancy Ma's night monkey	Night Monkey	NWM	MHC-DPB
Aona-DPB1_28:02	Aotus nancymaae	Nancy Ma's night monkey	Night Monkey	NWM	MHC-DPB
Aona-DPB1_28:03	Aotus nancymaae	Nancy Ma's night monkey	Night Monkey	NWM	MHC-DPB
Aona-DPB_XM_012461727.2	Aotus nancymaae	Nancy Ma's night monkey	Night Monkey	NWM	MHC-DPB
Cadr-DPB_XM_010994619.2	Camelus dromedarius	Dromedary camel	Artiodactyla	Laurasiatheria	MHC-DPB
Caja-DMB_NC_048386.1:c37941038-37933532	Callithrix jacchus	Common marmoset	Marmoset	NWM	MHC-DMB
Caja-DOB_NC_071445.1:c37186157-37171473	Callithrix jacchus	Common marmoset	Marmoset	NWM	MHC-DOB
Caja-DPB1_27:01	Callithrix jacchus	Common marmoset	Marmoset	NWM	MHC-DPB
Caja-DPB1_27:02	Callithrix jacchus	Common marmoset	Marmoset	NWM	MHC-DPB
Caja-DQB1_23:01	Callithrix jacchus	Common marmoset	Marmoset	NWM	MHC-DQB
Caja-DQB_XM_008994221.3	Callithrix jacchus	Common marmoset	Marmoset	NWM	MHC-DQB
Caja-DRB1_03:01	Callithrix jacchus	Common marmoset	Marmoset	NWM	MHC-DRB
Casy-DPB_XM_021713315.1	Carlito syrichta	Philippine tarsier	Tarsier	Tarsier	MHC-DPB
Casy-DPB_XR_002482070.1	Carlito syrichta	Philippine tarsier	Tarsier	Tarsier	MHC-DPB
Ceat-DPB_XM_012036392.1	Cercocebus atys	Sooty mangabey	Mangabey	OWM	MHC-DPB
Ceat-DPB_XM_012077003.1	Cercocebus atys	Sooty mangabey	Mangabey	OWM	MHC-DPB
Ceat-DPB_XM_012091357.1	Cercocebus atys	Sooty mangabey	Mangabey	OWM	MHC-DPB
Ceim-DPB_XM_017522707.2	Cebus imitator	Panamanian white-faced capuchin	Capuchin	NWM	MHC-DPB
Chdi-DPB_XM_037842567.1	Choloepus didactylus	Linnaeus's two-toed sloth	Xenarthra	Atlantogenata	MHC-DPB
Chdi-DPB_XM_037842760.1	Choloepus didactylus	Linnaeus's two-toed sloth	Xenarthra	Atlantogenata	MHC-DPB
Chsa-DPB1_09:01	Chlorocebus sabaeus	Green monkey	Green Monkey	OWM	MHC-DPB
Chsa-DPB1_23:01	Chlorocebus sabaeus	Green monkey	Green Monkey	OWM	MHC-DPB
Chsa-DPB_XM_038005951.1	Chlorocebus sabaeus	Green monkey	Green Monkey	OWM	MHC-DPB
Coan-DPB_XM_011944828.1	Colobus angolensis	Angola colobus	Colobus	OWM	MHC-DPB
Coan-DPB_XM_011945506.1	Colobus angolensis	Angola colobus	Colobus	OWM	MHC-DPB
Dano-DPB_XM_004479805.1	Dasypus novemcinctus	Nine-banded armadillo	Xenarthra	Atlantogenata	MHC-DPB
Eled-DPB_XM_006882196.1	Elephantulus edwardii	Cape elephant shrew	Afrotheria	Atlantogenata	MHC-DPB
Enlu-DPB_XM_022510947.1	Enhydra lutris	Sea otter	Ferungulata	Laurasiatheria	MHC-DPB
Gava-DPB_XM_008581812.1	Galeopterus variegatus	Sunda flying lemur	Flying Lemur	Flying Lemur	MHC-DPB
Gava-DPB_XM_008586674.1	Galeopterus variegatus	Sunda flying lemur	Flying Lemur	Flying Lemur	MHC-DPB
Gogo-DPB1_01:01	Gorilla gorilla	Western gorilla	Gorilla	Gorilla	MHC-DPB
Gogo-DPB1_01:06	Gorilla gorilla	Western gorilla	Gorilla	Gorilla	MHC-DPB
Gogo-DPB1_02	Gorilla gorilla	Western gorilla	Gorilla	Gorilla	MHC-DPB
Gogo-DPB1_03	Gorilla gorilla	Western gorilla	Gorilla	Gorilla	MHC-DPB
Gogo-DPB1_05	Gorilla gorilla	Western gorilla	Gorilla	Gorilla	MHC-DPB
HLA-DMB_01:01:01:01	Homo sapiens	Human	Human	Human	MHC-DMB
HLA-DOB_01:01:01:01	Homo sapiens	Human	Human	Human	MHC-DOB
HLA-DPB1_01:01:01:01	Homo sapiens	Human	Human	Human	MHC-DPB
HLA-DPB1_02:01:02:01	Homo sapiens	Human	Human	Human	MHC-DPB
HLA-DPB1_02:02:01:01	Homo sapiens	Human	Human	Human	MHC-DPB
HLA-DPB1_03:01:01:01	Homo sapiens	Human	Human	Human	MHC-DPB
HLA-DPB1_04:01:01:01	Homo sapiens	Human	Human	Human	MHC-DPB
HLA-DPB1_04:02:01:01	Homo sapiens	Human	Human	Human	MHC-DPB
HLA-DPB1_05:01:01:01	Homo sapiens	Human	Human	Human	MHC-DPB
HLA-DPB1_06:01:01:01	Homo sapiens	Human	Human	Human	MHC-DPB
HLA-DPB1_09:01:01:01	Homo sapiens	Human	Human	Human	MHC-DPB
HLA-DPB1_104:01:01:01	Homo sapiens	Human	Human	Human	MHC-DPB
HLA-DPB1_105:01:01:01	Homo sapiens	Human	Human	Human	MHC-DPB
HLA-DPB1_106:01	Homo sapiens	Human	Human	Human	MHC-DPB
HLA-DPB1_10:01:01:01	Homo sapiens	Human	Human	Human	MHC-DPB
HLA-DPB1_11:01:01:01	Homo sapiens	Human	Human	Human	MHC-DPB
HLA-DPB1_124:01:01:01	Homo sapiens	Human	Human	Human	MHC-DPB
HLA-DPB1_126:01:01:01	Homo sapiens	Human	Human	Human	MHC-DPB
HLA-DPB1_131:01:01:01	Homo sapiens	Human	Human	Human	MHC-DPB
HLA-DPB1_133:01:01:01	Homo sapiens	Human	Human	Human	MHC-DPB
HLA-DPB1_135:01:01:01	Homo sapiens	Human	Human	Human	MHC-DPB
HLA-DPB1_136:01	Homo sapiens	Human	Human	Human	MHC-DPB
HLA-DPB1_138:01	Homo sapiens	Human	Human	Human	MHC-DPB
HLA-DPB1_13:01:01:01	Homo sapiens	Human	Human	Human	MHC-DPB
HLA-DPB1_14:01:01:01	Homo sapiens	Human	Human	Human	MHC-DPB
HLA-DPB1_150:01	Homo sapiens	Human	Human	Human	MHC-DPB
HLA-DPB1_15:01:01:01	Homo sapiens	Human	Human	Human	MHC-DPB
HLA-DPB1_16:01:01:01	Homo sapiens	Human	Human	Human	MHC-DPB
HLA-DPB1_17:01:01:01	Homo sapiens	Human	Human	Human	MHC-DPB
HLA-DPB1_18:01:01:01	Homo sapiens	Human	Human	Human	MHC-DPB
HLA-DPB1_19:01:01:01	Homo sapiens	Human	Human	Human	MHC-DPB
HLA-DPB1_20:01:01:01	Homo sapiens	Human	Human	Human	MHC-DPB
HLA-DPB1_23:01:01:01	Homo sapiens	Human	Human	Human	MHC-DPB
HLA-DPB1_26:01:02:01	Homo sapiens	Human	Human	Human	MHC-DPB
HLA-DPB1_27:01	Homo sapiens	Human	Human	Human	MHC-DPB
HLA-DPB1_281:01	Homo sapiens	Human	Human	Human	MHC-DPB
HLA-DPB1_28:01:01:01	Homo sapiens	Human	Human	Human	MHC-DPB
HLA-DPB1_296:01	Homo sapiens	Human	Human	Human	MHC-DPB
HLA-DPB1_29:01	Homo sapiens	Human	Human	Human	MHC-DPB
HLA-DPB1_30:01:01:01	Homo sapiens	Human	Human	Human	MHC-DPB
HLA-DPB1_31:01:01:01	Homo sapiens	Human	Human	Human	MHC-DPB
HLA-DPB1_34:01:01:01	Homo sapiens	Human	Human	Human	MHC-DPB
HLA-DPB1_350:01	Homo sapiens	Human	Human	Human	MHC-DPB
HLA-DPB1_35:01:01	Homo sapiens	Human	Human	Human	MHC-DPB
HLA-DPB1_36:01	Homo sapiens	Human	Human	Human	MHC-DPB
HLA-DPB1_37:01	Homo sapiens	Human	Human	Human	MHC-DPB
HLA-DPB1_38:01	Homo sapiens	Human	Human	Human	MHC-DPB
HLA-DPB1_39:01:01:01	Homo sapiens	Human	Human	Human	MHC-DPB
HLA-DPB1_40:01:01:01	Homo sapiens	Human	Human	Human	MHC-DPB
HLA-DPB1_414:01:01:01	Homo sapiens	Human	Human	Human	MHC-DPB
HLA-DPB1_415:01	Homo sapiens	Human	Human	Human	MHC-DPB
HLA-DPB1_416:01:01:01	Homo sapiens	Human	Human	Human	MHC-DPB
HLA-DPB1_41:01:01:01	Homo sapiens	Human	Human	Human	MHC-DPB
HLA-DPB1_45:01	Homo sapiens	Human	Human	Human	MHC-DPB
HLA-DPB1_463:01:01:01	Homo sapiens	Human	Human	Human	MHC-DPB
HLA-DPB1_46:01:01:01	Homo sapiens	Human	Human	Human	MHC-DPB
HLA-DPB1_47:01:01:01	Homo sapiens	Human	Human	Human	MHC-DPB
HLA-DPB1_48:01	Homo sapiens	Human	Human	Human	MHC-DPB
HLA-DPB1_49:01:01:01	Homo sapiens	Human	Human	Human	MHC-DPB
HLA-DPB1_50:01	Homo sapiens	Human	Human	Human	MHC-DPB
HLA-DPB1_51:01:01:01	Homo sapiens	Human	Human	Human	MHC-DPB
HLA-DPB1_53:01	Homo sapiens	Human	Human	Human	MHC-DPB
HLA-DPB1_55:01:01:01	Homo sapiens	Human	Human	Human	MHC-DPB
HLA-DPB1_584:01:01:01	Homo sapiens	Human	Human	Human	MHC-DPB
HLA-DPB1_59:01	Homo sapiens	Human	Human	Human	MHC-DPB
HLA-DPB1_61:01N	Homo sapiens	Human	Human	Human	MHC-DPB
HLA-DPB1_63:01	Homo sapiens	Human	Human	Human	MHC-DPB
HLA-DPB1_67:01	Homo sapiens	Human	Human	Human	MHC-DPB
HLA-DPB1_71:01:01	Homo sapiens	Human	Human	Human	MHC-DPB
HLA-DPB1_80:01	Homo sapiens	Human	Human	Human	MHC-DPB
HLA-DPB1_81:01:01:01	Homo sapiens	Human	Human	Human	MHC-DPB
HLA-DPB1_85:01:01:01	Homo sapiens	Human	Human	Human	MHC-DPB
HLA-DPB1_88:01	Homo sapiens	Human	Human	Human	MHC-DPB
HLA-DPB1_91:01:01:01	Homo sapiens	Human	Human	Human	MHC-DPB
HLA-DPB1_93:01	Homo sapiens	Human	Human	Human	MHC-DPB
HLA-DPB2_01:01:01	Homo sapiens	Human	Human	Human	MHC-DPB
HLA-DPB2_02:01	Homo sapiens	Human	Human	Human	MHC-DPB
HLA-DPB2_03:01:01:01	Homo sapiens	Human	Human	Human	MHC-DPB
HLA-DQB1_02:01:01:01	Homo sapiens	Human	Human	Human	MHC-DQB
HLA-DQB2_01:01:01:01	Homo sapiens	Human	Human	Human	MHC-DQB
HLA-DRB1_01:01:01:01	Homo sapiens	Human	Human	Human	MHC-DRB
HLA-DRB2_01:01	Homo sapiens	Human	Human	Human	MHC-DRB
HLA-DRB3_01:01:02:01	Homo sapiens	Human	Human	Human	MHC-DRB
HLA-DRB4_01:01:01:01	Homo sapiens	Human	Human	Human	MHC-DRB
HLA-DRB5_01:01:01:01	Homo sapiens	Human	Human	Human	MHC-DRB
HLA-DRB6_02:01	Homo sapiens	Human	Human	Human	MHC-DRB
HLA-DRB7_01:01:01	Homo sapiens	Human	Human	Human	MHC-DRB
HLA-DRB8_01:01	Homo sapiens	Human	Human	Human	MHC-DRB
HLA-DRB9_01:01:01:01	Homo sapiens	Human	Human	Human	MHC-DRB
Hymo-DPB_NW_022611662.1:31562380-31572634	Hylobates moloch	Silvery gibbon	Gibbon	Gibbon	MHC-DPB
Leca-DMB_NC_059129.1:c43075689-43065811	Lemur catta	Ring-tailed lemur	Lemur	Strepsirrhini	MHC-DMB
Leca-DOB_NC_059129.1:c42969297-42965140	Lemur catta	Ring-tailed lemur	Lemur	Strepsirrhini	MHC-DOB
Leca-DPB_XM_045541812.1	Lemur catta	Ring-tailed lemur	Lemur	Strepsirrhini	MHC-DPB
Leca-DPB_XM_045541814.1	Lemur catta	Ring-tailed lemur	Lemur	Strepsirrhini	MHC-DPB
Leca-DQB_NC_059129.1:c42894268-42888781	Lemur catta	Ring-tailed lemur	Lemur	Strepsirrhini	MHC-DQB
Leca-DRB_NC_059129.1:c42816156-42804972	Lemur catta	Ring-tailed lemur	Lemur	Strepsirrhini	MHC-DRB
Mafa-DMB_03:02:01:01	Macaca fascicularis	Crab-eating macaque	Macaque	OWM	MHC-DMB
Mafa-DOB_01:04:03:01	Macaca fascicularis	Crab-eating macaque	Macaque	OWM	MHC-DOB
Mafa-DPB1_01:13	Macaca fascicularis	Crab-eating macaque	Macaque	OWM	MHC-DPB
Mafa-DPB1_05:02	Macaca fascicularis	Crab-eating macaque	Macaque	OWM	MHC-DPB
Mafa-DPB1_09:02:01:01	Macaca fascicularis	Crab-eating macaque	Macaque	OWM	MHC-DPB
Mafa-DPB1_17:03:01	Macaca fascicularis	Crab-eating macaque	Macaque	OWM	MHC-DPB
Mafa-DPB1_19:07	Macaca fascicularis	Crab-eating macaque	Macaque	OWM	MHC-DPB
Mafa-DPB1_25:04	Macaca fascicularis	Crab-eating macaque	Macaque	OWM	MHC-DPB
Mafa-DPB2_01:01:01:01N	Macaca fascicularis	Crab-eating macaque	Macaque	OWM	MHC-DPB
Mafa-DRB6_01:01	Macaca fascicularis	Crab-eating macaque	Macaque	OWM	MHC-DRB
Mafa-DRB9_01:01	Macaca fascicularis	Crab-eating macaque	Macaque	OWM	MHC-DRB
Male-DPB_XM_011976671.1	Mandrillus leucophaeus	Drill	Drill	OWM	MHC-DPB
Malo-DPB1_02:01	Macaca leonina	Northern pig-tailed macaque	Macaque	OWM	MHC-DPB
Malo-DPB1_02:02	Macaca leonina	Northern pig-tailed macaque	Macaque	OWM	MHC-DPB
Malo-DPB1_06:01	Macaca leonina	Northern pig-tailed macaque	Macaque	OWM	MHC-DPB
Malo-DPB1_10:01	Macaca leonina	Northern pig-tailed macaque	Macaque	OWM	MHC-DPB
Malo-DPB1_15:01	Macaca leonina	Northern pig-tailed macaque	Macaque	OWM	MHC-DPB
Mamo-DPB_XM_046464514.1	Marmota monax	Groundhog	Rodent	Glires	MHC-DPB
Mamo-DPB_XM_046464516.1	Marmota monax	Groundhog	Rodent	Glires	MHC-DPB
Mamu-DPB1_01:01	Macaca mulatta	Rhesus macaque	Macaque	OWM	MHC-DPB
Mamu-DPB1_02:02	Macaca mulatta	Rhesus macaque	Macaque	OWM	MHC-DPB
Mamu-DPB1_08:01	Macaca mulatta	Rhesus macaque	Macaque	OWM	MHC-DPB
Mamu-DPB1_19:03	Macaca mulatta	Rhesus macaque	Macaque	OWM	MHC-DPB
Mamu-DPB2_01:01	Macaca mulatta	Rhesus macaque	Macaque	OWM	MHC-DPB
Mamu-DPB2_01:02	Macaca mulatta	Rhesus macaque	Macaque	OWM	MHC-DPB
Mamu-DPB2_01:03	Macaca mulatta	Rhesus macaque	Macaque	OWM	MHC-DPB
Mamu-DQB1_06:01	Macaca mulatta	Rhesus macaque	Macaque	OWM	MHC-DQB
Mamu-DRB1_03:03:01:01	Macaca mulatta	Rhesus macaque	Macaque	OWM	MHC-DRB
Mamu-DRB3_04:05:01:01	Macaca mulatta	Rhesus macaque	Macaque	OWM	MHC-DRB
Mamu-DRB4_01:02	Macaca mulatta	Rhesus macaque	Macaque	OWM	MHC-DRB
Mamu-DRB5_03:01:01:01	Macaca mulatta	Rhesus macaque	Macaque	OWM	MHC-DRB
Mane-DPB1_01:01:01	Macaca nemestrina	Southern pig-tailed macaque	Macaque	OWM	MHC-DPB
Mane-DPB1_04:03	Macaca nemestrina	Southern pig-tailed macaque	Macaque	OWM	MHC-DPB
Mane-DPB1_07:01	Macaca nemestrina	Southern pig-tailed macaque	Macaque	OWM	MHC-DPB
Mane-DPB1_09:01	Macaca nemestrina	Southern pig-tailed macaque	Macaque	OWM	MHC-DPB
Mane-DPB1_15:02	Macaca nemestrina	Southern pig-tailed macaque	Macaque	OWM	MHC-DPB
Math-DPB1_01:03:01	Macaca thibetana	Tibetan macaque	Macaque	OWM	MHC-DPB
Math-DPB1_01:08	Macaca thibetana	Tibetan macaque	Macaque	OWM	MHC-DPB
Math-DPB1_06:03	Macaca thibetana	Tibetan macaque	Macaque	OWM	MHC-DPB
Math-DPB1_06:06	Macaca thibetana	Tibetan macaque	Macaque	OWM	MHC-DPB
Math-DPB1_07:01:01	Macaca thibetana	Tibetan macaque	Macaque	OWM	MHC-DPB
Math-DPB1_09:01:01	Macaca thibetana	Tibetan macaque	Macaque	OWM	MHC-DPB
Math-DPB1_09:02	Macaca thibetana	Tibetan macaque	Macaque	OWM	MHC-DPB
Math-DPB1_15:01	Macaca thibetana	Tibetan macaque	Macaque	OWM	MHC-DPB
Math-DPB1_15:02	Macaca thibetana	Tibetan macaque	Macaque	OWM	MHC-DPB
Math-DPB1_22:01	Macaca thibetana	Tibetan macaque	Macaque	OWM	MHC-DPB
Math-DPB1_22:02	Macaca thibetana	Tibetan macaque	Macaque	OWM	MHC-DPB
Math-DPB_XM_050787821.1	Macaca thibetana	Tibetan macaque	Macaque	OWM	MHC-DPB
Math-DPB_XM_050787907.1	Macaca thibetana	Tibetan macaque	Macaque	OWM	MHC-DPB
Mimu-DPB_NC_033665.1:3082962-3099391	Microcebus murinus	Gray mouse lemur	Lemur	Strepsirrhini	MHC-DPB
Nole-DPB_XM_003272163.4	Nomascus leucogenys	Northern white-cheeked gibbon	Gibbon	Gibbon	MHC-DPB
Nyco-DPB_XM_053601193.1	Nycticebus coucang	Sunda slow loris	Loris	Strepsirrhini	MHC-DPB
Occu-DPB_XM_040983162.1	Ochotona curzoniae	Plateau pika	Pika	Glires	MHC-DPB
Otga-DPB_XM_012804803.2	Otolemur garnettii	Northern greater galago	Galago	Strepsirrhini	MHC-DPB
Paan-DPB1_03:01:01	Papio anubis	Olive baboon	Baboon	OWM	MHC-DPB
Paan-DPB1_06:01	Papio anubis	Olive baboon	Baboon	OWM	MHC-DPB
Paan-DPB1_19:02	Papio anubis	Olive baboon	Baboon	OWM	MHC-DPB
Paan-DPB1_21:01	Papio anubis	Olive baboon	Baboon	OWM	MHC-DPB
Paan-DPB1_26:01	Papio anubis	Olive baboon	Baboon	OWM	MHC-DPB
Papa-DPB1_01	Pan paniscus	Bonobo	Chimpanzee	Chimpanzee	MHC-DPB
Papa-DPB1_02	Pan paniscus	Bonobo	Chimpanzee	Chimpanzee	MHC-DPB
Papa-DPB1_03	Pan paniscus	Bonobo	Chimpanzee	Chimpanzee	MHC-DPB
Papa-DPB1_04	Pan paniscus	Bonobo	Chimpanzee	Chimpanzee	MHC-DPB
Papa-DPB1_05	Pan paniscus	Bonobo	Chimpanzee	Chimpanzee	MHC-DPB
Papa-DPB1_06	Pan paniscus	Bonobo	Chimpanzee	Chimpanzee	MHC-DPB
Papa-DPB_XM_003808595.3	Pan paniscus	Bonobo	Chimpanzee	Chimpanzee	MHC-DPB
Papa-DPB_XM_034961827.1	Pan paniscus	Bonobo	Chimpanzee	Chimpanzee	MHC-DPB
Patr-DPB1_01:07	Pan troglodytes	Chimpanzee	Chimpanzee	Chimpanzee	MHC-DPB
Patr-DPB1_01:18	Pan troglodytes	Chimpanzee	Chimpanzee	Chimpanzee	MHC-DPB
Patr-DPB1_02:01	Pan troglodytes	Chimpanzee	Chimpanzee	Chimpanzee	MHC-DPB
Patr-DPB1_02:02	Pan troglodytes	Chimpanzee	Chimpanzee	Chimpanzee	MHC-DPB
Patr-DPB1_03:03	Pan troglodytes	Chimpanzee	Chimpanzee	Chimpanzee	MHC-DPB
Patr-DPB1_03:04	Pan troglodytes	Chimpanzee	Chimpanzee	Chimpanzee	MHC-DPB
Piku-DPB_XM_036414706.2	Pipistrellus kuhlii	Kuhl's pipistrelle	Bat	Laurasiatheria	MHC-DPB
Pite-DPB_NC_045438.1:c135729803-135719305	Piliocolobus tephrosceles	Ugandan red colobus	Colobus	OWM	MHC-DPB
Poab-DPB1_01:01	Pongo abelii	Sumatran orangutan	Orangutan	Orangutan	MHC-DPB
Poab-DPB1_01:02	Pongo abelii	Sumatran orangutan	Orangutan	Orangutan	MHC-DPB
Poab-DPB1_04:01	Pongo abelii	Sumatran orangutan	Orangutan	Orangutan	MHC-DPB
Poab-DPB_NC_036909.1:33437311-33454079	Pongo abelii	Sumatran orangutan	Orangutan	Orangutan	MHC-DPB
Poab-DPB_XM_024248811.1	Pongo abelii	Sumatran orangutan	Orangutan	Orangutan	MHC-DPB
Popy-DPB1_01:01	Pongo pygmaeus	Bornean orangutan	Orangutan	Orangutan	MHC-DPB
Popy-DPB1_01:02	Pongo pygmaeus	Bornean orangutan	Orangutan	Orangutan	MHC-DPB
Popy-DPB1_01:03	Pongo pygmaeus	Bornean orangutan	Orangutan	Orangutan	MHC-DPB
Popy-DPB1_04:01	Pongo pygmaeus	Bornean orangutan	Orangutan	Orangutan	MHC-DPB
Popy-DPB1_05:01	Pongo pygmaeus	Bornean orangutan	Orangutan	Orangutan	MHC-DPB
Prco-DPB_XM_012661811.1	Propithecus coquereli	Coquerel's sifaka	Sifaka	Strepsirrhini	MHC-DPB
Puco-DPB_XM_025925374.1	Puma concolor	Cougar	Ferungulata	Laurasiatheria	MHC-DPB
Rano-Bb_l	Rattus norvegicus	Brown rat	Rodent	Glires	MHC-DQB
Rano-DMb_n	Rattus norvegicus	Brown rat	Rodent	Glires	MHC-DMB
Rano-DOb_n	Rattus norvegicus	Brown rat	Rodent	Glires	MHC-DOB
Rano-Db1_a	Rattus norvegicus	Brown rat	Rodent	Glires	MHC-DRB
Rhro-DPB_XM_010357877.2	Rhinopithecus roxellana	Golden snub-nosed monkey	Snub-Nosed Monkey	OWM	MHC-DPB
SLA-DMB_01:01	Sus scrofa	Wild boar	Artiodactyla	Laurasiatheria	MHC-DMB
SLA-DOB1_01:01	Sus scrofa	Wild boar	Artiodactyla	Laurasiatheria	MHC-DOB
SLA-DQB1_01:01	Sus scrofa	Wild boar	Artiodactyla	Laurasiatheria	MHC-DQB
SLA-DRB1_01:01	Sus scrofa	Wild boar	Artiodactyla	Laurasiatheria	MHC-DRB
Saap-DPB_XM_032253358.1	Sapajus apella	Tufted capuchin	Capuchin	NWM	MHC-DPB
Sabo-DPB_XM_010334007.2	Saimiri boliviensis	Black-capped squirrel monkey	Squirrel Monkey	NWM	MHC-DPB
Saoe-DPB1_01:01	Saguinus oedipus	Cotton-top tamarin	Tamarin	NWM	MHC-DPB
Saoe-DPB1_30:01:01	Saguinus oedipus	Cotton-top tamarin	Tamarin	NWM	MHC-DPB
Saoe-DPB1_30:02	Saguinus oedipus	Cotton-top tamarin	Tamarin	NWM	MHC-DPB
Seen-DPB1_01	Semnopithecus entellus	Gray langur	Langur	OWM	MHC-DPB
Thge-DPB_XM_025381294.1	Theropithecus gelada	Gelada	Gelada	OWM	MHC-DPB
Thge-DPB_XM_025381296.1	Theropithecus gelada	Gelada	Gelada	OWM	MHC-DPB
Trfr-DPB_XM_033216755.1	Trachypithecus francoisi	Francois' langur	Langur	OWM	MHC-DPB
Trfr-DPB_XR_004438647.1	Trachypithecus francoisi	Francois' langur	Langur	OWM	MHC-DPB
Trma-DPB_NW_004444318.1:c10787-283	Trichechus manatus	West Indian manatee	Afrotheria	Atlantogenata	MHC-DPB
Tuch-DPB_XM_027766718.1	Tupaia chinensis	Chinese tree shrew	Tree Shrew	Treeshrew	MHC-DPB
