# Supplementary material for: Ancient trans-species polymorphism at the Major Histocompatibility Complex in primates
Source: eLife. 2025 Sep 12;14:RP103547. doi: 10.7554/eLife.103547 (PMC12431779; doi:10.7554/eLife.103547)
Supplement: Supplementary file 1. [file elife-103547-supp1.zip › allele_lists_final/Agroup_list_of_alleles_merged.txt]

allele	latin_name	common_name	clade1	clade2	gene_identity
Caja-B1_01:01	Callithrix jacchus	Common marmoset	Marmoset	NWM	OWM MHC-B
Caja-E_03:01:02	Callithrix jacchus	Common marmoset	Marmoset	NWM	MHC-E
Caja-F4_04:01	Callithrix jacchus	Common marmoset	Marmoset	NWM	MHC-F
Caja-G_07:01:01	Callithrix jacchus	Common marmoset	Marmoset	NWM	NWM MHC-G
Casy-classI_NW_007260546.1:91244-94747	Carlito syrichta	Philippine tarsier	Tarsier	Tarsier	outgroup
Ceat-A1_01:01	Cercocebus atys	Sooty mangabey	Mangabey	OWM	OWM MHC-A
Ceat-Aw1_01:01	Cercocebus atys	Sooty mangabey	Mangabey	OWM	OWM MHC-A
Ceat-Aw2_01:01	Cercocebus atys	Sooty mangabey	Mangabey	OWM	OWM MHC-A
Ceat-classI_XM_012040025.1	Cercocebus atys	Sooty mangabey	Mangabey	OWM	OWM MHC-AG (probable assignment)
Chsa-AG_01:01	Chlorocebus sabaeus	Green monkey	Green Monkey	OWM	OWM MHC-AG
Chsa-A_01:01	Chlorocebus sabaeus	Green monkey	Green Monkey	OWM	OWM MHC-A
Chsa-classI_XM_038005630.1	Chlorocebus sabaeus	Green monkey	Green Monkey	OWM	MHC-A8
Coan-classI_XR_001002086.1	Colobus angolensis	Angola colobus	Colobus	OWM	OWM MHC-AG (probable assignment)
Gobe-OKO_01:01	Gorilla beringei	Eastern gorilla	Gorilla	Gorilla	MHC-OKO
Gogo-A_01:01:01	Gorilla gorilla	Western gorilla	Gorilla	Gorilla	African Ape MHC-A
Gogo-A_02:01	Gorilla gorilla	Western gorilla	Gorilla	Gorilla	African Ape MHC-A
Gogo-A_04:01:01:01	Gorilla gorilla	Western gorilla	Gorilla	Gorilla	African Ape MHC-A
Gogo-A_05:01	Gorilla gorilla	Western gorilla	Gorilla	Gorilla	MHC-Y
Gogo-A_05:02:01:01N	Gorilla gorilla	Western gorilla	Gorilla	Gorilla	MHC-Y
Gogo-A_05:04N	Gorilla gorilla	Western gorilla	Gorilla	Gorilla	MHC-Y
Gogo-A_07:01:01:01	Gorilla gorilla	Western gorilla	Gorilla	Gorilla	African Ape MHC-A
Gogo-H_01	Gorilla gorilla	Western gorilla	Gorilla	Gorilla	MHC-H
Gogo-OKO_01:01	Gorilla gorilla	Western gorilla	Gorilla	Gorilla	MHC-OKO
Gogo-OKO_01:02	Gorilla gorilla	Western gorilla	Gorilla	Gorilla	MHC-OKO
Gogo-OKO_02:01	Gorilla gorilla	Western gorilla	Gorilla	Gorilla	MHC-OKO
Gogo-OKO_02:02	Gorilla gorilla	Western gorilla	Gorilla	Gorilla	MHC-OKO
HLA-A_01:01:01:01	Homo sapiens	Human	Human	Human	African Ape MHC-A
HLA-A_01:02:01:01	Homo sapiens	Human	Human	Human	African Ape MHC-A
HLA-A_01:09:01:01	Homo sapiens	Human	Human	Human	African Ape MHC-A
HLA-A_02:01:01:01	Homo sapiens	Human	Human	Human	African Ape MHC-A
HLA-A_02:02:01:01	Homo sapiens	Human	Human	Human	African Ape MHC-A
HLA-A_02:03:01:01	Homo sapiens	Human	Human	Human	African Ape MHC-A
HLA-A_02:04:01	Homo sapiens	Human	Human	Human	African Ape MHC-A
HLA-A_02:05:01:01	Homo sapiens	Human	Human	Human	African Ape MHC-A
HLA-A_02:06:01:01	Homo sapiens	Human	Human	Human	African Ape MHC-A
HLA-A_02:07:01:01	Homo sapiens	Human	Human	Human	African Ape MHC-A
HLA-A_02:11:01:01	Homo sapiens	Human	Human	Human	African Ape MHC-A
HLA-A_02:14	Homo sapiens	Human	Human	Human	African Ape MHC-A
HLA-A_03:01:01:01	Homo sapiens	Human	Human	Human	African Ape MHC-A
HLA-A_03:02:01:01	Homo sapiens	Human	Human	Human	African Ape MHC-A
HLA-A_03:89:02	Homo sapiens	Human	Human	Human	African Ape MHC-A
HLA-A_11:01:01:01	Homo sapiens	Human	Human	Human	African Ape MHC-A
HLA-A_11:02:01:01	Homo sapiens	Human	Human	Human	African Ape MHC-A
HLA-A_11:335:01	Homo sapiens	Human	Human	Human	African Ape MHC-A
HLA-A_23:01:01:01	Homo sapiens	Human	Human	Human	African Ape MHC-A
HLA-A_23:17:01:01	Homo sapiens	Human	Human	Human	African Ape MHC-A
HLA-A_23:31	Homo sapiens	Human	Human	Human	African Ape MHC-A
HLA-A_24:02:01:01	Homo sapiens	Human	Human	Human	African Ape MHC-A
HLA-A_24:03:01:01	Homo sapiens	Human	Human	Human	African Ape MHC-A
HLA-A_24:07:01:01	Homo sapiens	Human	Human	Human	African Ape MHC-A
HLA-A_25:01:01:01	Homo sapiens	Human	Human	Human	African Ape MHC-A
HLA-A_25:02	Homo sapiens	Human	Human	Human	African Ape MHC-A
HLA-A_25:24	Homo sapiens	Human	Human	Human	African Ape MHC-A
HLA-A_26:01:01:01	Homo sapiens	Human	Human	Human	African Ape MHC-A
HLA-A_26:02:01	Homo sapiens	Human	Human	Human	African Ape MHC-A
HLA-A_26:08:01:01	Homo sapiens	Human	Human	Human	African Ape MHC-A
HLA-A_29:01:01:01	Homo sapiens	Human	Human	Human	African Ape MHC-A
HLA-A_29:02:01:01	Homo sapiens	Human	Human	Human	African Ape MHC-A
HLA-A_29:10:01	Homo sapiens	Human	Human	Human	African Ape MHC-A
HLA-A_30:01:01:01	Homo sapiens	Human	Human	Human	African Ape MHC-A
HLA-A_30:04:01:01	Homo sapiens	Human	Human	Human	African Ape MHC-A
HLA-A_30:10	Homo sapiens	Human	Human	Human	African Ape MHC-A
HLA-A_31:01:02:01	Homo sapiens	Human	Human	Human	African Ape MHC-A
HLA-A_31:02:01	Homo sapiens	Human	Human	Human	African Ape MHC-A
HLA-A_31:09	Homo sapiens	Human	Human	Human	African Ape MHC-A
HLA-A_32:01:01:01	Homo sapiens	Human	Human	Human	African Ape MHC-A
HLA-A_32:02	Homo sapiens	Human	Human	Human	African Ape MHC-A
HLA-A_32:04	Homo sapiens	Human	Human	Human	African Ape MHC-A
HLA-A_33:01:01:01	Homo sapiens	Human	Human	Human	African Ape MHC-A
HLA-A_33:03:01:01	Homo sapiens	Human	Human	Human	African Ape MHC-A
HLA-A_33:05	Homo sapiens	Human	Human	Human	African Ape MHC-A
HLA-A_34:01:01:01	Homo sapiens	Human	Human	Human	African Ape MHC-A
HLA-A_34:02:01:01	Homo sapiens	Human	Human	Human	African Ape MHC-A
HLA-A_34:05	Homo sapiens	Human	Human	Human	African Ape MHC-A
HLA-A_36:01:01:01	Homo sapiens	Human	Human	Human	African Ape MHC-A
HLA-A_36:03	Homo sapiens	Human	Human	Human	African Ape MHC-A
HLA-A_36:04	Homo sapiens	Human	Human	Human	African Ape MHC-A
HLA-A_43:01	Homo sapiens	Human	Human	Human	African Ape MHC-A
HLA-A_66:01:01:01	Homo sapiens	Human	Human	Human	African Ape MHC-A
HLA-A_66:02:01:01	Homo sapiens	Human	Human	Human	African Ape MHC-A
HLA-A_66:03:01:01	Homo sapiens	Human	Human	Human	African Ape MHC-A
HLA-A_68:01:01:01	Homo sapiens	Human	Human	Human	African Ape MHC-A
HLA-A_68:02:01:01	Homo sapiens	Human	Human	Human	African Ape MHC-A
HLA-A_68:03:01:01	Homo sapiens	Human	Human	Human	African Ape MHC-A
HLA-A_68:05	Homo sapiens	Human	Human	Human	African Ape MHC-A
HLA-A_69:01:01:01	Homo sapiens	Human	Human	Human	African Ape MHC-A
HLA-A_74:01:01:01	Homo sapiens	Human	Human	Human	African Ape MHC-A
HLA-A_74:02:01:01	Homo sapiens	Human	Human	Human	African Ape MHC-A
HLA-A_74:03:01:01	Homo sapiens	Human	Human	Human	African Ape MHC-A
HLA-A_80:01:01:01	Homo sapiens	Human	Human	Human	African Ape MHC-A
HLA-B_07:02:01:01	Homo sapiens	Human	Human	Human	African Ape MHC-B
HLA-C_01:02:01:01	Homo sapiens	Human	Human	Human	MHC-C
HLA-E_01:01:01:01	Homo sapiens	Human	Human	Human	MHC-E
HLA-F_01:01:01:01	Homo sapiens	Human	Human	Human	MHC-F
HLA-G_01:01:01:01	Homo sapiens	Human	Human	Human	Ape/OWM MHC-G
HLA-H_01:01:01:01	Homo sapiens	Human	Human	Human	MHC-H
HLA-H_02:05:01:01	Homo sapiens	Human	Human	Human	MHC-H
HLA-H_02:07:01:01	Homo sapiens	Human	Human	Human	MHC-H
HLA-H_02:14	Homo sapiens	Human	Human	Human	MHC-H
HLA-H_03:01	Homo sapiens	Human	Human	Human	MHC-H
HLA-J_01:01:01:01	Homo sapiens	Human	Human	Human	MHC-J
HLA-K_01:01:01:01	Homo sapiens	Human	Human	Human	MHC-K
HLA-L_01:01:01:01	Homo sapiens	Human	Human	Human	MHC-L
HLA-V_01:01:01:01	Homo sapiens	Human	Human	Human	MHC-V
HLA-W_01:01:01:01	Homo sapiens	Human	Human	Human	MHC-W
HLA-Y_01:01	Homo sapiens	Human	Human	Human	MHC-Y
HLA-Y_03:01	Homo sapiens	Human	Human	Human	MHC-Y
Hyla-A_01	Hylobates lar	Lar gibbon	Gibbon	Gibbon	Gibbon MHC-A
Hyla-A_02	Hylobates lar	Lar gibbon	Gibbon	Gibbon	Gibbon MHC-A
Hymo-classI_NW_022611662.1:28420878-28424426	Hylobates moloch	Silvery gibbon	Gibbon	Gibbon	Gibbon MHC-A (probable assignment)
Leca-classI_NC_059129.1:41195708-41197898	Lemur catta	Ring-tailed lemur	Lemur	Strepsirrhini	outgroup
Mafa-A8_01:01	Macaca fascicularis	Crab-eating macaque	Macaque	OWM	MHC-A8
Mafa-L_01:01	Macaca fascicularis	Crab-eating macaque	Macaque	OWM	MHC-L
Mafa-V_01:04	Macaca fascicularis	Crab-eating macaque	Macaque	OWM	MHC-V
Mafa-W_01:07	Macaca fascicularis	Crab-eating macaque	Macaque	OWM	MHC-W
Mamu-A1_001:01:01:01	Macaca mulatta	Rhesus macaque	Macaque	OWM	OWM MHC-A
Mamu-A2_01:01	Macaca mulatta	Rhesus macaque	Macaque	OWM	OWM MHC-A
Mamu-A2_05:01:01:01	Macaca mulatta	Rhesus macaque	Macaque	OWM	OWM MHC-A
Mamu-A3_13:01:01:01	Macaca mulatta	Rhesus macaque	Macaque	OWM	OWM MHC-A
Mamu-A4_01:01:01:01	Macaca mulatta	Rhesus macaque	Macaque	OWM	OWM MHC-A
Mamu-A4_14:03:01:01	Macaca mulatta	Rhesus macaque	Macaque	OWM	OWM MHC-A
Mamu-A5_30:01:01	Macaca mulatta	Rhesus macaque	Macaque	OWM	OWM MHC-A
Mamu-A6_01:03:02:01	Macaca mulatta	Rhesus macaque	Macaque	OWM	OWM MHC-A
Mamu-A7_01:02:01:01	Macaca mulatta	Rhesus macaque	Macaque	OWM	OWM MHC-A
Mamu-AG1_05:02:01:01	Macaca mulatta	Rhesus macaque	Macaque	OWM	OWM MHC-AG
Mamu-AG2_01:02:01:01	Macaca mulatta	Rhesus macaque	Macaque	OWM	OWM MHC-AG
Mamu-AG3_02:01:01:01	Macaca mulatta	Rhesus macaque	Macaque	OWM	OWM MHC-AG
Mamu-AG4_08:01:01:01	Macaca mulatta	Rhesus macaque	Macaque	OWM	OWM MHC-AG
Mamu-AG5_07:01:01:01	Macaca mulatta	Rhesus macaque	Macaque	OWM	OWM MHC-AG
Mamu-AG6_04:01:01:01	Macaca mulatta	Rhesus macaque	Macaque	OWM	OWM MHC-AG
Mamu-B_001:01:01:01	Macaca mulatta	Rhesus macaque	Macaque	OWM	OWM MHC-B
Mamu-E_02:01:02	Macaca mulatta	Rhesus macaque	Macaque	OWM	MHC-E
Mamu-F_02:01	Macaca mulatta	Rhesus macaque	Macaque	OWM	MHC-F
Mamu-G_02:05:01:01	Macaca mulatta	Rhesus macaque	Macaque	OWM	Ape/OWM MHC-G
Mamu-I_01:01:01:01	Macaca mulatta	Rhesus macaque	Macaque	OWM	MHC-I
Mamu-J_01:01:01:01	Macaca mulatta	Rhesus macaque	Macaque	OWM	MHC-J
Mamu-K_01:02:01:01	Macaca mulatta	Rhesus macaque	Macaque	OWM	MHC-K
Nole-classI_NC_044402.1:50978167-50981653	Nomascus leucogenys	Northern white-cheeked gibbon	Gibbon	Gibbon	Gibbon MHC-A (probable assignment)
Paan-AG_01:01:01	Papio anubis	Olive baboon	Baboon	OWM	OWM MHC-AG
Paan-A_01:01	Papio anubis	Olive baboon	Baboon	OWM	OWM MHC-A
Papa-A_03:02:01:01	Pan paniscus	Bonobo	Chimpanzee	Chimpanzee	African Ape MHC-A
Papa-A_03:03:01:02	Pan paniscus	Bonobo	Chimpanzee	Chimpanzee	African Ape MHC-A
Papa-A_03:05:01:01	Pan paniscus	Bonobo	Chimpanzee	Chimpanzee	African Ape MHC-A
Papa-A_04:02:01:01	Pan paniscus	Bonobo	Chimpanzee	Chimpanzee	African Ape MHC-A
Papa-A_05:03:01:01	Pan paniscus	Bonobo	Chimpanzee	Chimpanzee	African Ape MHC-A
Papa-A_06:02:01:01	Pan paniscus	Bonobo	Chimpanzee	Chimpanzee	African Ape MHC-A
Papa-A_06:03:01:01	Pan paniscus	Bonobo	Chimpanzee	Chimpanzee	African Ape MHC-A
Papa-A_08:02:01:01	Pan paniscus	Bonobo	Chimpanzee	Chimpanzee	African Ape MHC-A
Papa-A_08:03:01:01	Pan paniscus	Bonobo	Chimpanzee	Chimpanzee	African Ape MHC-A
Papa-A_09:02:01:01	Pan paniscus	Bonobo	Chimpanzee	Chimpanzee	African Ape MHC-A
Papa-H_01	Pan paniscus	Bonobo	Chimpanzee	Chimpanzee	MHC-H
Patr-AL_01:01:01:01	Pan troglodytes	Chimpanzee	Chimpanzee	Chimpanzee	MHC-AL
Patr-AL_01:02:01:01	Pan troglodytes	Chimpanzee	Chimpanzee	Chimpanzee	MHC-AL
Patr-AL_01:04:01:01	Pan troglodytes	Chimpanzee	Chimpanzee	Chimpanzee	MHC-AL
Patr-A_01:01:01:01	Pan troglodytes	Chimpanzee	Chimpanzee	Chimpanzee	African Ape MHC-A
Patr-A_02:01:01:01	Pan troglodytes	Chimpanzee	Chimpanzee	Chimpanzee	African Ape MHC-A
Patr-A_03:01:01:01	Pan troglodytes	Chimpanzee	Chimpanzee	Chimpanzee	African Ape MHC-A
Patr-A_03:02:01:01	Pan troglodytes	Chimpanzee	Chimpanzee	Chimpanzee	African Ape MHC-A
Patr-A_03:07:01:01	Pan troglodytes	Chimpanzee	Chimpanzee	Chimpanzee	African Ape MHC-A
Patr-A_04:01:01:01	Pan troglodytes	Chimpanzee	Chimpanzee	Chimpanzee	African Ape MHC-A
Patr-A_04:04:01:01	Pan troglodytes	Chimpanzee	Chimpanzee	Chimpanzee	African Ape MHC-A
Patr-A_05:01:01:01	Pan troglodytes	Chimpanzee	Chimpanzee	Chimpanzee	African Ape MHC-A
Patr-A_06:01:01:01	Pan troglodytes	Chimpanzee	Chimpanzee	Chimpanzee	African Ape MHC-A
Patr-A_06:02:01:01	Pan troglodytes	Chimpanzee	Chimpanzee	Chimpanzee	African Ape MHC-A
Patr-A_07:01:01:01	Pan troglodytes	Chimpanzee	Chimpanzee	Chimpanzee	African Ape MHC-A
Patr-A_08:01:01:01	Pan troglodytes	Chimpanzee	Chimpanzee	Chimpanzee	African Ape MHC-A
Patr-A_08:02:01:01	Pan troglodytes	Chimpanzee	Chimpanzee	Chimpanzee	African Ape MHC-A
Patr-A_09:01:01:01	Pan troglodytes	Chimpanzee	Chimpanzee	Chimpanzee	African Ape MHC-A
Patr-A_10:01:01:01	Pan troglodytes	Chimpanzee	Chimpanzee	Chimpanzee	African Ape MHC-A
Patr-A_11:01:01:01	Pan troglodytes	Chimpanzee	Chimpanzee	Chimpanzee	African Ape MHC-A
Patr-A_12:01:01:01	Pan troglodytes	Chimpanzee	Chimpanzee	Chimpanzee	African Ape MHC-A
Patr-A_13:01:01:01	Pan troglodytes	Chimpanzee	Chimpanzee	Chimpanzee	African Ape MHC-A
Patr-A_14:01:01:01	Pan troglodytes	Chimpanzee	Chimpanzee	Chimpanzee	African Ape MHC-A
Patr-A_15:01:01:01	Pan troglodytes	Chimpanzee	Chimpanzee	Chimpanzee	African Ape MHC-A
Patr-A_15:02:01:01	Pan troglodytes	Chimpanzee	Chimpanzee	Chimpanzee	African Ape MHC-A
Patr-A_15:03:01:01	Pan troglodytes	Chimpanzee	Chimpanzee	Chimpanzee	African Ape MHC-A
Patr-A_16:01:01:01	Pan troglodytes	Chimpanzee	Chimpanzee	Chimpanzee	African Ape MHC-A
Patr-A_17:01:01:01	Pan troglodytes	Chimpanzee	Chimpanzee	Chimpanzee	African Ape MHC-A
Patr-A_17:04:01:01	Pan troglodytes	Chimpanzee	Chimpanzee	Chimpanzee	African Ape MHC-A
Patr-A_18:01:01:01	Pan troglodytes	Chimpanzee	Chimpanzee	Chimpanzee	African Ape MHC-A
Patr-A_22:01:01:01	Pan troglodytes	Chimpanzee	Chimpanzee	Chimpanzee	African Ape MHC-A
Patr-A_25:01:01:01	Pan troglodytes	Chimpanzee	Chimpanzee	Chimpanzee	African Ape MHC-A
Patr-A_26:01:01:01	Pan troglodytes	Chimpanzee	Chimpanzee	Chimpanzee	African Ape MHC-A
Patr-A_27:01:01:01	Pan troglodytes	Chimpanzee	Chimpanzee	Chimpanzee	African Ape MHC-A
Patr-H_01	Pan troglodytes	Chimpanzee	Chimpanzee	Chimpanzee	MHC-H
Poab-A_03:01	Pongo abelii	Sumatran orangutan	Orangutan	Orangutan	Orangutan MHC-A
Poab-A_04:01	Pongo abelii	Sumatran orangutan	Orangutan	Orangutan	Orangutan MHC-A
Poab-A_06:01	Pongo abelii	Sumatran orangutan	Orangutan	Orangutan	Orangutan MHC-A
Poab-A_08:01	Pongo abelii	Sumatran orangutan	Orangutan	Orangutan	Orangutan MHC-A
Poab-A_09:01	Pongo abelii	Sumatran orangutan	Orangutan	Orangutan	Orangutan MHC-A
Poab-classI_XM_024248520.1	Pongo abelii	Sumatran orangutan	Orangutan	Orangutan	MHC-H
Popy-A_01:01	Pongo pygmaeus	Bornean orangutan	Orangutan	Orangutan	Orangutan MHC-A
Popy-A_01:02	Pongo pygmaeus	Bornean orangutan	Orangutan	Orangutan	Orangutan MHC-A
Popy-A_02:01	Pongo pygmaeus	Bornean orangutan	Orangutan	Orangutan	Orangutan MHC-A
Popy-A_03:01	Pongo pygmaeus	Bornean orangutan	Orangutan	Orangutan	Orangutan MHC-A
Popy-A_03:02	Pongo pygmaeus	Bornean orangutan	Orangutan	Orangutan	Orangutan MHC-A
Popy-A_04:01	Pongo pygmaeus	Bornean orangutan	Orangutan	Orangutan	Orangutan MHC-A
Popy-A_04:02	Pongo pygmaeus	Bornean orangutan	Orangutan	Orangutan	Orangutan MHC-A
Popy-A_05:01	Pongo pygmaeus	Bornean orangutan	Orangutan	Orangutan	Orangutan MHC-A
Popy-A_05:02	Pongo pygmaeus	Bornean orangutan	Orangutan	Orangutan	Orangutan MHC-A
Popy-A_06:01	Pongo pygmaeus	Bornean orangutan	Orangutan	Orangutan	Orangutan MHC-A
Popy-A_07:01	Pongo pygmaeus	Bornean orangutan	Orangutan	Orangutan	Orangutan MHC-A
Popy-A_08:01	Pongo pygmaeus	Bornean orangutan	Orangutan	Orangutan	Orangutan MHC-A
Popy-Ap_01:01	Pongo pygmaeus	Bornean orangutan	Orangutan	Orangutan	Orangutan MHC-Ap
Popy-Ap_02:01	Pongo pygmaeus	Bornean orangutan	Orangutan	Orangutan	Orangutan MHC-Ap
Popy-Ap_02:02	Pongo pygmaeus	Bornean orangutan	Orangutan	Orangutan	Orangutan MHC-Ap
Popy-Ap_03:01	Pongo pygmaeus	Bornean orangutan	Orangutan	Orangutan	Orangutan MHC-Ap
Popy-Ap_04:01	Pongo pygmaeus	Bornean orangutan	Orangutan	Orangutan	Orangutan MHC-Ap
Popy-Ap_05:01	Pongo pygmaeus	Bornean orangutan	Orangutan	Orangutan	Orangutan MHC-Ap
Popy-Ap_06:01	Pongo pygmaeus	Bornean orangutan	Orangutan	Orangutan	Orangutan MHC-Ap
Popy-H_01	Pongo pygmaeus	Bornean orangutan	Orangutan	Orangutan	MHC-H
Rhro-classI_XM_030928089.1	Rhinopithecus roxellana	Golden snub-nosed monkey	Snub-Nosed Monkey	OWM	OWM MHC-AG (probable assignment)
Rhro-classI_XM_030928090.1	Rhinopithecus roxellana	Golden snub-nosed monkey	Snub-Nosed Monkey	OWM	OWM MHC-A (probable assignment)
Thge-classI_XM_025374425.1	Theropithecus gelada	Gelada	Gelada	OWM	OWM MHC-AG (probable assignment)
Thge-classI_XM_025382010.1	Theropithecus gelada	Gelada	Gelada	OWM	OWM MHC-A (probable assignment)
Trfr-classI_XM_033219642.1	Trachypithecus francoisi	Francois' langur	Langur	OWM	OWM MHC-A (probable assignment)
Trfr-classI_XR_004439183.1	Trachypithecus francoisi	Francois' langur	Langur	OWM	OWM MHC-AG (probable assignment)
